# Supplementary material for: Evolutionary and Functional Diversity of the 5′ Untranslated Region of Enterovirus D68: Increased Activity of the Internal Ribosome Entry Site of Viral Strains during the 2010s
Source: Viruses. 2019 Jul 8;11(7):626. doi: 10.3390/v11070626 (PMC6669567; doi:10.3390/v11070626)
Supplement: Supplementary file 1 [file viruses-11-00626-s001.zip]

Archive with 2 entries (2 files):
- dataS1 to proofreading.fasta
- figureS1 to proofreading.pdf
