# Supplementary material for: Evolutionary and Functional Diversity of the 5′ Untranslated Region of Enterovirus D68: Increased Activity of the Internal Ribosome Entry Site of Viral Strains during the 2010s
Source: Viruses. 2019 Jul 8;11(7):626. doi: 10.3390/v11070626 (PMC6669567; doi:10.3390/v11070626)
Supplement: Supplementary file 1 [file viruses-11-00626-s001.zip › dataS1 to proofreading.fasta]

>KU669048.1_Enterovirus_D68_isolate_USA/CO/2014-19030_polyprotein_gene_complete_cds
GGCCCACGTGGCGGCTAGTACTCTGGTACTTCGGTACCTTT-GTACGCCTG-TTTTATCTCCCTTCCCAACGTAACTTAGAAGCTCTTAAATCAAGGCTCAATAGGTGGAGTGCAAACCAGCACTCTTATGAGCAAGTACTCCTGTTTCCCCGGTGCGGTTATATAAACTGTTCCCACGGTTGAAAGTAACCTATCCGTTATCCGCTATAGTACTTCGAGAAACCTAGTATCACCTTTGGATTGTTGACGCGTTGCGCTCAGCACACTAACCCGTGTGTAGCTTGGGTCGATGAGTCTGGACATACCCCACTGGCGACAGTGGTCCAGGCTGCGTTGGCGGCCTACTCATGGTGAAAACCATGAGACGCTAGACATGAACAAGGTGTGAAGAGTCTATTGAGCTACTATAGAGTCCTCCGGCCCCTGAATGCGGCTAATCCTAACCATGGAGCAAGTGCTCACAGACCAGTGAGTTGCTTGTCGTAATGCGCAAGTCCGTGGCGGAACCGACTACTTTGGGTGTCCGTGTTTCA-CTTTTTACCCTTATGACTGCTTATGGTGACAATTTGATATTGTTACCATTTAGCTTGTCAAATCAATTGCG-AAAGATCCTAAATCTTATTTGTCAACTTGCATTTTGATAACTCTA-----------------------ATTTGAAGA-------------TT---TAATAATGGGAGCTCAGGTTACTAGACAACAAACTGGCACTCATGAAAACGCCAACATTGCTACAAATGGATCTCATATTACATACAATCAGATAAACTTTTACAAAGATAGTTATGCGGCTTCAGCTAGCAAGCAGGATTTCTCACAGGACCCATCAAAATTCACTGAACCAGTAGTGGAAGGCTTGAAAGCAGGGGTGCCAGTTTTGAAATCTCCTAGTGCTGAGGCGTGTGGCTACAGTGATAGAGTGTTACAGCTTAAATTAGGTAACTCAGCTATTGTCACCCAGGAAGCAGCAAATTACTGCTGCGCTTATGGTGAATGGCCCAACTACTTGCCAGATCATGAAGCAGTAGCCATTGATAAACCTACACAACCAGAAACTGCTACAGATAGATTTTATACTTTAAGATCAGTCAAATGGGAGGCTGGAAGCACAGGATGGTGGTGGAAACTACCTGATGCACTAAATAATATAGGTATGTTTGGACAGAATGTACAGCATCACTACCTATACAGATCTGGTTTCTTGATTCATGTGCAGTGTAATGCCACAAAATTCCATCAAGGCGCCTTATTAGTAGTAGCAATTCCAGAACATCAGAGGGGAGCACATAACACCAACACTAGCCCAGGGTTTGATGATATCATGAAAGGTGAAGAAGGAGGGACCTTTAATCATCCATATGTCCTTGATGATGGAACATCATTGGCTTGTGCGACGATATTTCCACATCAATGGATAAATCTGAGGACCAACAATTCAGCTACAATTGTTCTTCCCTGGATGAATGCTGCTCCAATGGACTTCCCACTTAGACATAATCAGTGGACGTTAGCAATAATACCAGTGGTGCCATTAGGTACGCGTACAATGTCAAGCATGGTTCCAATAACAGTTTCAATTGCTCCAATGTGTTGTGAGTTCAATGGACTCAGACACGCCATTACTCAAGGTGTCCCAACATACCTTTTACCAGGCTCGGGGCAATTCCTAACAACTGACGACCATAGCTCTGCACCAGTTCTCCCATGTTTCAACCCAACTCCAGAGATGCACATACCAGGGCAGGTCCGCAACATGCTAGAAGTGGTCCAAGTGGAATCAATGATGGAGATTAATAACACAGAAAGTGCAGTTGGCATGGAGCGTCTTAAGGTTGACATATCAGCATTGACAGACGTCGATCAATTGTTATTCAACATTCCACTGGACATACAGTTGGATGGGCCACTTAGAAACACTTTAGTAGGAAACATATCTAGATATTACACTCATTGGTCCGGATCCCTAGAGATGACGTTTATGTTTTGTGGCAGCTTCATGGCAACTGGAAAATTAATTCTGTGTTATACTCCTCCAGGTGGGTCATGCCCGACAACCAGAGAGACCGCTATGTTAGGTACACATATTGTTTGGGATTTTGGACTACAATCTAGTGTAACCCTGATAATACCTTGGATTAGTGGATCCCACTACAGGATGTTCAACAATGATGCTAAGTCAACTAATGCCAATGTTGGTTATGTCACTTGTTTTATGCAGACCAATCTGATAGTCCCCAGTGAATCTTCTGACACATGTTCCTTGATAGGGTTCATAGCAGCAAAAGATGATTTCTCCCTCAGATTAATGAGAGACAGTCCTGACATTGGACAACTAGATCACTTACATGCAGCAGAGGCAGCCTATCAGATTGAGAGCATCATCAAAACAGCAACTGACACTGTAAAAAGTGAGATTAACGCCGAACTTGGTGTGGTCCCTAGCTTAAATGCAGTTGAAACAGGAGCAACCTCTAACACTGAACCAGAAGAAGCCATACAAACTCGCACAGTGATAAATCAGCACGGTGTATCCGAGACCTTAGTGGAGAATTTTCTCAGTAGAGCAGCTTTAGTATCAAAGAGAAGTTTCGAATACAAAGATCATACTTCGTCTGCGGCACAAACAGACAAGAACTTTTTCAAATGGACGATCAATACCAGGTCCTTTGTACAGTTAAGAAGAAAGTTAGAATTATTCACATACCTTAGATTTGATGCTGAGATAACTATACTCACAACTGTAGCAGTAAATGGTAGTAGTAATAACACATACGTGGGTCTTCCTGACTTAACACTTCAAGCAATGTTTGTACCCACTGGTGCTCTTACCCCAGAAAAACAAGATTCATTCCATTGGCAATCAGGCAGTAATGCTAGTGTATTCTTTAAAATCTCTGATCCCCCAGCCAGAATGACCATACCTTTTATGTGCATTAACTCAGCATACTCAGTTTTTTATGATGGCTTTGCCGGATTTGAGAAAAGTGGTCTGTATGGAATAAATCCAGCTGACACTATTGGTAACTTGTGTGTCAGAATAGTGAATGAACACCAACCAGTTGGCTTTACAGTAACCGTTAGGGTTTACATGAAGCCTAAACACATAAAAGCATGGGCACCACGACCACCACGAACCCTCCCATACATGAGCATTGCAAATGCAAATTATAAAGGTAAAGAGAGAGCACCAAATGCGCTTAATGCTATAATTGGTAATAGAGATAGTGTCAAAACCATGCCTCACAATA------TAGTGACCACTGGCCCAGGCTTTGGAGGAGTTTTTGTAGGGTCTTTCAAAATAATTAACTATCACTTAGCTACTACAGAAGAGAAACAGTCAGCTATCTATGTGGATTGGCAATCAGACATCTTGGTTACCCCCATTGCTGCTCATGGAAGGCACCAAATAGCAAGATGCAAATGTAATACAGGGGTTTACTATTGTAGACACAAGGACAGAAGTTACCCAATTTGCTTTGAAGGCCCAGGGATTCAATGGATCGAGCAAAGTGAGTATTATCCAGCAAGGTATCAGACCAATGTACTTCTGGCAGTTGGCCCTGCGGAAGCAGGAGATTGCGGTGGTTTATTGGTCTGTCCACATGGGGTAATCGGTCTTCTTACAGCAGGAGGGGGTGGAATTGTAGCTTTCACTGATATCAGAAATTTACTATGGTTAGATACTGATGTTATGGAACAAGGCATTACTGACTATATTCAAAATCTTGGTAATGCCTTTGGAGCAGGGTTCACAGAAACAATTTCTAATAAAGCCAAGGAAGTGCAAGATATGCTAATTGGAGAAAGTTCACTATTAGAGAAATTGTTAAAAGCTCTAATCAAAATCATATCAGCATTAGTAATTGTAATCAGAAACTCGGAAGACTTGGTTACAGTCACAGCCACACTAGCATTGCTGGGATGCCATGATTCACCATGGAGCTACTTAAAACAGAAGGTATGTTCATATTTAGGTATTCCTTATGTACCTAGACAGAGTGAATCGTGGCTTAAGAAATTTACAGAAGCATGTAATGCTCTCAGAGGTCTAGATTGGCTATCACAAAAGATAGATAAATTTATCAACTGGCTTAAAAACAAAATATTACCAGAAGCCAGGGAGAAATATGAATTTGTGCAAAGACTCAAACAGTTGCCAGTGATAGAAAATCAAGTTAACACAATTGAACATAGTTGCCCAACAACAGAACAACAGCAGGCCCTATTCAATAACGTCCAGTACTATTCACACTACTGTAGAAAATATGCACCACTCTACGCAGTAGAGGCAAAGAGGGTAGCAGCTATTGAAAAGAAAATAAACAACTACATCCAGTTCAAGTCCAAATCTCGCATTGAACCGGTTTGTTTGATAATACATGGTTCTCCAGGGACTGGCAAGTCAGTGGCCTCAAATTTAATTGCCAGGGCTATCACAGAGAAATTGGGAGGGGATATTTATTCCTTGCCTCCAGATCCTAAATACTTTGATGGGTACAAACAGCAAACAGTGGTCCTCATGGATGATTTAATGCAAAATCCAGATGGAAATGACATATCTATGTTCTGCCAAATGGTTTCTACTGTGGACTTCATACCTCCAATGGCTAGTTTGGAGGAAAAAGGAACTCTGTACACCAGTCCTTTTTTAATAGCTACCACTAATGCTGGCTCAATACATGCACCAACTGTATCAGACTCAAAGGCTTTGTCACGCAGATTCAAATTTGATGTGGACATTGAAGTCACAGACTCATACAAAGACTCAAACAAGTTGGACATGTCAAGAGCAGTCGAGATGTGTAAACCAGACGACTGTGTCCCCACCAATTATAAAAGATGCTGCCCGTTGATCTGTGGAAAAGCCATTCAATTCAGAGATCGTAGAACTAATGCAAGATCCACCATTGATATGCTAGTAACTGATATCATCAAGGAATATAGAACCAGAAACAGTACACAAGACAAGTTGGAAGCTCTATTTCAGGGACCTCCACAGTTTAAGGAGATCAAAATTTCAGTCACCCCAGATACACCAGCTCCTGATGCCATAAATGACCTTCTTAGGTCAGTGGATTCTCAAGAAGTTAGGGATTATTGCCAAAAGAAAGGATGGATTGTAATACATCCATCAAATGAACTACTTGTGGAAAAACACATCAGTAGAGCTTTTATCACTCTACAAGCCATTGCCACCTTTGTATCAATAGCTGGTGTAGTTTATGTTATATATAAACTTTTTGCTGGCATTCAAGGTCCATACACAGGAATCCCCAACCCCAAACCCAAAGTACCCTCTCTTAGAACAGCTAAAGTGCAAGGACCAGGGTTTGATTTTGCACAAGCCATAATGAAGAAAAATACCGTTATTGCAAGGACTGAAAAGGGTGAGTTCACCATGCTAGGTGTATATGATAGGGTAGCGGTTATCCCCACACACGCATCTGTTGGGGAAACCATTTACATTAATGATGTAGAGACTAAAGTTTTAGATGCATGTGCACTTAGAGACTTAACTGATACAAACTTAGAGATTACCATAGTCAAATTAGACCGTAATCAAAAGTTTAGAGACATCAGACATTTTCTGCCCAGATACGAGGATGATTATAATGACGCTGTGCTTAGCGTACACACGTCAAAATTCCCAAATATGTATATCCCAGTTGGACAAGTCACCAATTATGGTTTCTTAAACCTAGGTGGTACACCAACACACCGCATTTTAATGTATAACTTCCCAACAAGAGCTGGCCAGTGTGGTGGTGTAGTGACAACTACAGGTAAGGTGATAGGAATACATGTAGGTGGAAATGGAGCTCAAGGATTTGCAGCAATGCTGTTACACTCTTATTTTACCGATACACAAGGTGAGATAGTTAGTAGTGAGAAGAGTGGGGTGTGCATTAACGCACCGGCAAAGACTAAACTCCAACCTAGTGTTTTCCATCAAGTTTTTGAAGGTTCAAAGGAACCAGCAGTTCTCAATCCAAAAGATCCTAGGCTTAAAACAGATTTCGAGGAAGCCATTTTCTCGAAATATATAGGCAACAAAATTATGTTAATGGATGAGTACATGGAAGAGGCAGTAGATCATTATGTGGGGTGTTTAGAACCATTAGATATTAGTGTGGATCCCATACCCCTCGAAAGTGCCATGTATGGGATGGATGGCCTTGAAGCATTAGACCTAACTACCAGTGCAGGATTCCCCTACTTACTACAAGGGAAGAAGAAAAGGGACATATTTAACAGACATACCAGAGACACCACTGAGATGACAAAGATGTTAGAGAAATATGGAGTTGACTTACCTTTTGTGACCTTTGTAAAAGATGAGCTCAGATCAAGAGAAAAAGTTGAAAAAGGAAAATCACGCCTAATTGAGGCTAGTTCCTTGAATGACTCAGTTGCTATGAGGGTCGCCTTTGGAAACCTTTACGCCACTTTTCATAGCAACCCAGGTACAGCAACTGGTAGTGCAGTTGGTTGTGATCCAGATATATTTTGGTCAAAAATCCCTATTTTATTAGATGGAGAAATCTTTGCTTTTGATTACACCGGTTATGATGCTAGTTTGTCACCAGTGTGGTTTGCCTGTTTAAAGAAAGTTCTATTCAAATTAGGTTACACACACCAAACATCTTTTATAGATTATTTGTGTCATTCAGTACATTTATACAAGGAT-AGAAAGTATATAGTTAATGGTGGGATGCCCTCTGGTTCTTCAGGCACCAGCATATTCAACACTATGATCAACAATATAATCATAAGAACTCTATTAATTAGGGTTTACAAAGGCATAGATCTGGACCAGTTCAAAATGATTGCCTATGGGGATGATGTTATCGCTAGTTACCCACACAAGATTGATCCGGGTTTACTGGCAGAAGCAGGTAAACATTATGGATTAGTAATGACACCAGCAGATAAAGGAACCAGTTTTGTTGATACAAATTGGGAAAATGTAACTTTCTTGAAAAGATACTTCAGAGCAGATGATCAATACCCTTTTCTTATACATCCAGTGATGCCAATGAAGGAGATACATGAATCCATTAGATGGACTAAAGATCCCAGAAACACACAGGACCATGTTAGGTCTTTGTGCTATCTCGCATGGCACAATGGAGAGGAGGCTTATAATGAATTTTGTAGAAAAATCAGAAGTGTGCCTGTGGGAAGGGCATTGACACTACCTGCATACTCTAGTCTTAGACGAAAATGGTTAGATTCGTTCTAG
>KU669047.1_Enterovirus_D68_isolate_USA/AL/2014-19061_polyprotein_gene_complete_cds
GGCCCACGTGGCGGCTAGTACTCTGGTACTTCGGTACCTTT-GTACGCCTG-TTTTATCTCCCTTCCCAATGTAACTTAGAAGTTCTTAAATCAATGCTCAATAGGTGGGGCGCAAACCAGCGCTCTCATGAGCAAGCACTCCTGTCTCCCCGGTGAGGTTGTATAAACTGTTCCCACGGTTGAAAACAACCTATCCGTTATCCGCTATAGTACTTCGAGAAACCTAGTACCACCTTTGGATTGTTGACGCGTTGCGCTCAGCACACTAACCCGTGTGTAGCTTGGGTCGATGAGTCTGGACATACCCCACTGGCGACAGTGGTCCAGGCTGCGTTGGCGGCCTACTCATGGTGAAAGCCATGAGACGCTAGACATGAACAAGGTGTGAAGAGTCTATTGAGCTACTATAGAGTCCTCCGGCCCCTGAATGCGGCTAATCCTAACCATGGAGCAAGTGCTCACAGGCCAGTGAGTTGCTTGTCGTAATGCGCAAGTCCGTGGCGGAACCGACTACTTTGGGTGTCCGTGTTTCA-CTTTTTACTTTTATGACTGCTTATGGTGACAATTTGATATTGTTACCATTTAGCTTGTCAAATCAATTGCA-AAAGATCCTAAATCTTATTTATCAACTTGCATCTTGATAACTTTA-----------------------ATTTGAAAA------------TTT---TAACAATGGGAGCTCAGGTTACTAGACAACAAACTGGCACTCATGAAAATGCCAACATTGCCACAAATGGATCTCATATCACATACAATCAGATAAACTTTTACAAGGATAGTTATGCGGCTTCAGCCAGCAAGCAGGATTTTTCACAGGACCCATCAAAATTCACTGAACCAGTAGTGGAAGGTTTAAAAGCAGGGGCGCCAGTTTTGAAATCTCCTAGTGCTGAGGCATGTGGCTACAGTGATAGAGTATTACAGCTCAAATTAGGAAATTCAGCTATTGTCACCCAGGAAGCAGCGAACTACTGCTGCGCTTATGGTGAATGGCCCAATTACTTACCAGACCATGAAGCAGTAGCCATTGATAAACCTACACAACCAGAAACTGCTACAGATAGATTCTACACTTTGAAGTCAGTCAAATGGGAAACTGGAAGCACAGGATGGTGGTGGAAACTACCCGATGCACTAAATAATATAGGCATGTTTGGACAGAATGTACAGCATCACTACCTATATAGATCTGGTTTCTTGATTCATGTGCAGTGTAATGCCACAAAATTCCATCAAGGTGCCTTATTAGTGGTAGCAATTCCAGAACATCAGAGGGGAGCGCACAACACCAACACTAGCCCAGGGTTTGATGATATAATGAAAGGTGAAGAAGGAGGGACCTTCAATCATCCATATGTCCTTGATGATGGAACATCATTGGCTTGTGCGACGATATTTCCACATCAGTGGATAAATCTGAGAACCAACAATTCAGCAACAATTGTTCTTCCCTGGATGAATGCTGCTCCAATGGATTTCCCACTCAGACATAATCAGTGGACGCTAGCAATAATACCAGTGGTGCCATTAGGCACGCGTACAACATCAAGTATGGTCCCAATAACAGTTTCAATCGCTCCAATGTGTTGTGAGTTTAATGGACTTAGACACGCCATTACTCAAGGTGTCCCAACATACCTTTTACCAGGCTCGGGACAATTCCTAACAACTGATGATCATAGCTCTGCACCAGCTCTCCCGTGTTTCAACCCAACTCCAGAAATGCATATTCCAGGGCAGGTCCGTAACATGCTAGAAGTGGTCCAAGTGGAATCAATGATGGAGATTAATAACACAGAAAGTGCAGTTGGCATGGAGCGTCTTAAGGTTGATATATCAGCATTGACAGATGTCGATCAATTGTTATTCAACATTCCACTGGACATACAGTTGGATGGGCCACTTAGAAACACTTTAGTAGGAAACATATCTAGATATTACACTCATTGGTCTGGATCCCTAGAAATGACGTTTATGTTTTGTGGCAGCTTCATGGCAACGGGAAAATTAATCCTGTGCTATACTCCTCCAGGTGGATCATGCCCGACAACCAGAGAGACCGCCATGTTAGGTACACATATTGTTTGGGATTTTGGATTACAATCTAGTGTAACCCTAATAATACCTTGGATTAGTGGATCCCACTACAGGATGTTTAATAATGATGCTAAGTCAACTAATGCCAACGTTGGCTATGTCACTTGTTTTATGCAGACCAATCTGATAGTCCCCAGTGAATCCTCTGACACGTGTTCCTTGATAGGGTTCATAGCAGCAAAAGATGATTTCTCCCTCAGATTAATGAGAGACAGCCCTGACATTGGACAACTAGACCATTTACATGCAGCAGAGGCAGCCTACCAGATCGAGAACATCATCAAAACAGCAACCGACACTGTGAAAAGTGAGATTAATGCTGAACTTGGTGTGGTCCCTAGCTTAAATGCAGTTGAAACAGGTGCAACTTCTAACACTGAACCAGAAGAAGCCATACAAACTCGCACAGTGATAAATCAGCACGGTGTATCCGAGACTCTAGTGGAGAATTTTCTCAGTAGAGCAGCTTTGGTATCAAAGAGAAGTTTTGAATACAAAGATCATACTTCGTCTGCAGCACAAGCAGACAAGAACTTTTTCAAATGGACAATTAACACCAGATCCTTTGTACAGTTAAGAAGAAAATTAGAATTATTCACATACCTTAGATTTGATGCTGAGATCACTATACTCACAACTGTAGCAGTGAATGGTAGTAGTAATAACACATACGTGGGTCTTCCTGACTTGACACTTCAAGCAATGTTTGTACCCACTGGTGCTCTTACCCCAGAAAAGCAGGACTCATTCCACTGGCAGTCAGGCAGTAATGCTAGTGTATTCTTTAAAATCTCTGACCCCCCAGCCAGAATAACCATACCTTTTATGTGCATTAACTCAGCATACTCAGTTTTTTATGATGGCTTTGCCGGATTTGAGAAAAACGGTCTGTATGGAATAAATCCAGCTGATACTATTGGTAACTTATGTGTTAGAATAGTGAATGAACACCAACCAGTTGGTTTCACAGTGACCGTTAGGGTTTACATGAAGCCTAAACACATAAAAGCATGGGCACCACGACCACCACGAACTCTGCCATATATGAGTATTGCAAATGCAAATTACAAAGGTAAAGAAAGAGCACCAAATGCGCTCAGTGCTATAATTGGCAATAGAGACAGTGTCAAAACCATGCCTCATAATA------TAGTGAACACTGGTCCAGGCTTCGGAGGAGTTTTTGTAGGGTCTTTCAAAATAATCAACTATCACTTGGCCACTGCAGAAGAGAGACAGTCAGCTATCTATGTGGATTGGCAATCAGACGTCTTGGTTACCCCCATTGCTGCTCATGGAAGGCACCAAATAGCAAGATGCAAGTGCAACACAGGGGTTTACTATTGTAGGCACAAAAACAGAAGTTACCCGATTTGCTTTGAAGGCCCAGGGATTCAATGGATTGAACAAAATGAATATTACCCAGCAAGGTACCAGACCAATGTACTTTTGGCAGTTGGTCCTGCGGAAGCAGGAGATTGCGGTGGTTTACTAGTTTGTCCACATGGGGTAATCGGTCTTCTTACAGCAGGAGGGGGTGGAATTGTAGCTTTCACTGATATCAGGAATTTGCTATGGTTAGATACTGATGCTATGGAACAAGGTATTACTGATTATATTCAAAATCTTGGTAATGCCTTTGGAGCAGGATTTACAGAAACAATCTCTAATAAAGCCAAGGAAGTGCAAGATATGCTAATTGGAGAGAGTTCACTATTAGAAAAATTGTTAAAAGCTCTAATCAAAATCATATCAGCATTAGTAATTGTAATCAGAAACTCAGAAGATTTAGTCACAGTCACAGCCACACTAGCATTGTTGGGATGCCATGATTCACCATGGAGCTACTTGAAACAGAAGGTATGTTCATACTTAGGTATTCCTTATGTACCTAGACAGGGTGAATCGTGGCTCAAGAAGTTCACAGAGGCATGCAATGCTCTTAGAGGTCTGGATTGGCTATCGCAGAAGATAGATAAATTCATCAACTGGCTTAAAACCAAAATATTACCAGAAGCTAGGGAGAAATATGAATTTGTGCAAAGGCTCAAACAGTTACCGGTGATAGAAAACCAAGTTAGTACAATCGAGCATAGCTGCCCAACAACAGAACAACAACAGGCCTTATTCAACAACGTCCAATACTATTCACACTACTGTAGAAAGTACGCACCACTTTACGCAGTGGAAGCAAAGAGGGTAGTAGCTCTTGAAAAGAAAATAAACAACTACATCCAGTTCAAGTCCAAATCTCGCATTGAACCGGTTTGTTTAATAATACATGGCTCTCCAGGAACTGGCAAGTCAGTGGCTTCAAATTTAATTGCCAGGGCTATCACAGAGAAATTGGGGGGGGACATTTATTCCTTGCCTCCAGACCCTAAATATTTTGATGGATACAAACAGCAAACAGTGGTCCTCATGGATGATTTAATGCAAAATCCAGATGGGAATGACATATCTATGTTCTGCCAAATGGTCTCCACTGTAGATTTCATACCCCCAATGGCTAGTTTGGAGGAAAAAGGAACTCTATACACCAGTCCATTTTTAATAGCTACTACCAATGCTGGCTCAATACATGCACCAACTGTATCAGACTCAAAGGCTTTGTCACGCAGATTTAAATTTGACGTGGACATTGAAGTCACAGATTCATACAAGGACTCAAATAAATTGGATATGTCAAGGGCAGTCGAGATGTGCAAACCAGACGGCTGTGCCCCCACCAATTACAAAAGATGCTGCCCATTGATCTGTGGAAAGGCTATCCAATTCAGAGATCGCAGAACTAATGCAAGATCCACTATTGATATGCTAGTAACTGATATTATAAAGGAATATAGAACCAGAAACAGTACACAGGATAAGCTGGAAGCTCTGTTTCAGGGGCCTCCACAGTTTAAAGAGATCAAAATTTCAGTCACCCCAGATACACCAGCTCCTGATGCTATAAATGACCTTCTTAGGTCAGTGGATTCTCAAGAAGTTAGGGATTATTGCCAAAAGAAAGGATGGATTGTAGTACACCCATCAAATGAGCTAATAGTAGAAAAACACATTAGTAGAGCTTTTATTACTCTACAAGCCATTGCCACCTTTGTATCAATAGCTGGTGTAGTTTATGTTATATACAAACTTTTTGCTGGCATTCAGGGTCCATACACAGGAATCCCCAATCCTAAACCTAAAGTACCCTCTCTCAGAACAGCTAAAGTGCAAGGACCAGGGTTCGATTTTGCACAAGCCATAATGAAGAAAAATACCGTCATTGCAAGGACTGAAAAGGGTGAGTTCACCATGCTGGGTGTATATGATAGGGTAGCGGTCATCCCCACACACGCATCTGTTGGAGAAACCATTTACATTAATGATGTAGAGACTAAAGTTTTAGATGCGTGTGCACTTAGAGACTTGACTGATACAAACTTAGAGATAACCATAGTCAAATTAGACCGTAACCAAAAATTTAGAGATATCAGACATTTTCTGCCCAGATATGAGGATGATTATAATGACGCTGTACTTAGCGTACATACATCAAAATTCCCAAATATGTATATCCCAGTTGGACAAGTCACCAATTATGGCTTCTTGAACCTAGGTGGTACACCGACGCACCGCATTTTAATGTATAACTTCCCAACAAGAGCTGGCCAGTGTGGTGGTGTGGTGACAACTACAGGTAAGGTGATAGGAATACATGTAGGTGGAAATGGAGCTCAAGGATTTGCAGCAATGCTACTACACTCTTACTTTACCGATACACAAGGTGAGATAGTTAGTAGTGAAAAGAGTGGGGTGTGCATTAACGCACCGGCAAAGACTAAACTCCAACCCAGTGTTTTCCATCAAGTTTTTGAAGGTTCAAAGGAACCAGCAGTTCTCAATCCAAAAGATCCTAGGCTTAAAACAGATTTCGAGGAGGCCATTTTCTCAAAGTACACAGGTAATAAAATCATGTTAATGGATGAGTACATGGAAGAGGCAGTGGATCATTATGTGGGGTGTTTAGAACCATTAGACATCAGTGTGGATCCCATACCCCTGGAAAGTGCCATGTATGGAATGGATGGCCTTGAGGCATTAGACTTAACTACCAGTGCAGGATTCCCTTACTTACTACAAGGGAAGAAGAAAAGGGATATATTTAATAGACATACTAGAGACACCAGTGAAATGACAAAAATGTTAGAGAAATATGGAGTTGACCTACCTTTTGTAACCTTTGTAAAAGATGAGCTTAGATCAAGAGAAAAAGTTGAAAAAGGGAAATCACGCCTGATTGAGGCCAGTTCCTTGAATGACTCAGTTGCTATGAGAGTTGCCTTTGGAAACCTTTACGCCACATTTCACAACAATCCAGGTACAGCAACTGGTAGTGCAGTTGGTTGTGATCCAGATATATTTTGGTCAAAAATCCCTATTTTGTTAGATGGAGAAATCTTTGCTTTTGACTACACTGGTTATGATGCTAGTTTGTCACCAGTGTGGTTTGCCTGTTTAAAGAAAGTTCTAATTAAGTTAGGTTACACACATCAAACGTCTTTTATAGATTATTTGTGTCATTCAGTACATTTATATAAGGAC-AAAAAGTACATAGTTAATGGTGGAATGCCCTCTGGTTCTTCAGGCACCAGCATATTCAACACTATGATCAACAATATAATCATAAGAACTTTATTAATTAGGGTTTACAAAGGCATAGACCTGGATCAGTTCAAAATGATTGCCTATGGGGATGATGTTATTGCTAGCTACCCACATAAGATTGATCCAGGTTTGCTGGCAGAAGCAGGTAAACAGTATGGATTAGTAATGACACCAGCAGACAAAGGAACCAGTTTTATTGACACAAATTGGGAAAATGTAACTTTCTTAAAAAGATATTTCAGAGCAGATGATCAATACCCCTTTCTCATACATCCAGTGATGCCAATGAAAGAGATACATGAATCTATTAGATGGACTAAAGATCCCAGAAACACACAGGATCATGTTAGGTCTTTGTGCTACCTCGCATGGCATAATGGAGAGGAGGCTTATAATGAATTTTGCAGAAAAATTAGAAGTGTGCCTGTGGGAAGAGCATTGACACTACCTGCATACTCTAGTCTTAGACGGAAATGGTTAGATTCGTTCTAG
>KU669046.1_Enterovirus_D68_isolate_USA/CO/2014-19081_polyprotein_gene_complete_cds
GGCCCACGTGGCGGCTAGTACTCTGGTACTTCGGTACCTTT-GTACGCCTG-TTTTATCTCCCTTCCCAATGTAACTTAGAAGTTCTTAAATCAATGCTCAATAGGTGGGGCGCAAACCAGCGCTCTCATGAGCAAGCACTCCTGTCTCCCCGGTGAGGTTGTATAAACTGTTCCCACGGTTGAAAACAACCTATCCGTTATCCGCTATAGTACTTCGAGAAACCTAGTACCACCTTTGGATTGTTGACGCGTTGCGCTCAGCACACTAACCCGTGTGTAGCTTGGGTCGATGAGTCTGGACATACCTCACTGGCGACAGTGGTCCAGGCTGCGTTGGCGGCCTACTCATGGTGAAAGCCATGAGACGCTAGACATGAACAAGGTGTGAAGAGTCTATTGAGCTACTATAGAGTCCTCCGGCCCCTGAATGCGGCTAATCCTAACCATGGAGCAAGTGCTCACAGGCCAGTGAGTTGCTTGTCGTAATGCGCAAGTCCGTGGCGGAACCGACTACTTTGGGTGTCCGTGTTTCA-CTTTTTACTTTTATGACTGCTTATGGTGACAATTTTATATTGTTACCATTTAGCTTGTCAAATCAATTGCA-AAAGATCCTAACTCTTATTTATCAACTTGCATCTCGATAACTCTA-----------------------ATTTGAAAA------------TTT---TAACAATGGGAGCTCAGGTTACTAGACAACAAACTGGCACTCATGAAAATGCCAACATTGCCACAAATGGATCTCATATCACATACAATCAGATAAACTTTTACAAGGATAGTTATGCGGCTTCAGCCAGCAAGCAGGATTTTTCACAAGACCCATCAAAATTCACTGAACCAGTAGTGGAAGGTTTAAAAGCAGGGGCGCCAGTTTTGAAATCTCCTAGTGCTGAGGCATGTGGCTACAGTGATAGAGTATTACAGCTCAAATTAGGAAACTCAGCTATTGTCACCCAGGAAGCAGCGAACTACTGCTGCGCTTATGGTGAATGGCCCAATTACTTACCAGACCATGAAGCAGTAGCCATTGATAAACCTACACAACCAGAAACTGCTACAGATAGATTCTACACTTTGAAATCAGTCAAATGGGAAACTGGAAGCACAGGATGGTGGTGGAAATTACCCGATGCACTAAATAATATAGGCATGTTTGGACAGAATGTACAGCATCACTACCTATATAGATCTGGTTTCTTGATTCATGTGCAGTGTAATGCCACAAAATTCCATCAAGGTGCCTTATTAGTGGTAGCAATTCCAGAACATCAGAGGGGAGCGCACAACACCAACACTAGCCCAGGGTTTGATGATATAATGAAAGGTGAAGAAGGAGGGACCTTCAATCATCCATATGTCCTTGATGATGGAACATCATTGGCTTGTGCGACGATATTTCCACATCAGTGGATAAATCTGAGAACCAACAATTCAGCAACAATTGTTCTTCCCTGGATGAATGCTGCTCCAATGGATTTCCCACTCAGACATAATCAGTGGACGCTAGCAATAATACCAGTGGTGCCATTAGGCACGCGTACAACATCAAGTATGGTCCCAATAACAGTTTCAATCGCTCCAATGTGTTGTGAGTTTAATGGACTTAGACACGCCATTACTCAAGGTGTCCCAACATACCTTTTACCAGGCTCGGGACAATTCCTAACAACTGATGATCATAGCTCTGCACCAGCTCTCCCGTGTTTCAACCCAACTCCAGAAATGCATATCCCAGGGCAGGTCCGTAACATGCTAGAAGTGGTCCAAGTGGAATCAATGATGGAGATTAATAACACAGAAAGTGCAGTTGGCATGGAGCGTCTTAAGGTTGATATATCAGCATTGACAGATGTCGATCAATTGTTATTCAACATTCCACTGGACATACAGTTGGATGGGCCACTTAGAAACACTTTAGTAGGAAACATATCTAGATATTACACTCATTGGTCTGGATCCCTAGAAATGACGTTTATGTTTTGTGGCAGCTTCATGGCAACGGGAAAATTAATCCTGTGCTATACTCCTCCAGGTGGATCATGCCCGACAACCAGAGAGACCGCCATGTTAGGTACACATATTGTTTGGGATTTTGGATTACAATCTAGTGTAACCCTGATAATACCTTGGATTAGTGGATCCCACTACAGGATGTTTAATAATGATGCTAAGTCAACTAATGCCAACGTTGGCTATGTCACTTGTTTTATGCAGACCAATCTGATAGTCCCCAGTGAATCCTCTGACACGTGTTCTTTGATAGGGTTCATAGCAGCAAAAGATGATTTCTCCCTCAGATTAATGAGAGACAGCCCTGACATTGGACAACTAGACCATTTACATGCAGCAGAGGCAGCCTACCAGATCGAGAGCATCATCAAAACAGCAACTGACACTGTGAAAAGTGAGATTAATGCTGAACTTGGTGTGGTCCCTAGCTTAAATGCAGTTGAAACAGGTGCAACTTCTAACACTGAACCAGAAGAAGCCATACAAACTCGCACAGTGATAAATCAGCACGGTGTATCCGAGACTCTAGTGGAGAATTTTCTCAGTAGAGCAGCTTTGGTATCAAAGAGAAGTTTTGAATACAAAGATCATACTTCGTCTGCAGCACAAGCAGACAAGAACTTTTTCAAATGGACAATTAACACCAGATCCTTTGTACAGTTAAGAAGAAAATTAGAATTATTCACATACCTTAGATTTGATGCTGAGATCACTATACTCACAACTGTAGCAGTGAATGGTAGTAGTAATAATACATACGTGGGTCTTCCTGACTTGACACTTCAAGCAATGTTTGTGCCCACTGGTGCTCTTACCCCAGAAAAGCAGGACTCATTCCACTGGCAGTCAGGCAGTAATGCTAGTGTATTCTTTAAAATCTCTGACCCCCCAGCCAGAATAACCATACCTTTTATGTGCATTAACTCAGCATACTCAGTTTTTTATGATGGCTTTGCCGGATTTGAGAAAAACGGTCTGTATGGAATAAATCCAGCTGATACTATTGGTAACTTATGTGTTAGAATAGTGAATGAACACCAACCAGTTGGTTTCACAGTGACCGTTAGGGTTTACATGAAGCCTAAACACATAAAAGCATGGGCACCACGACCACCACGAACTCTGCCATATATGAGTATTGCAAATGCAAATTACAAAGGTAAAGAAAGAGCACCAAATGCGCTCAGTGCTATAATTGGCAATAGAGACAGTGTCAAAACCATGCCTCATAATA------TAGTGAACACTGGTCCAGGCTTCGGAGGAGTTTTTGTAGGGTCTTTCAAAATAATCAACTATCACTTGGCCACTGCAGAAGAGAGACAGTCAGCTATCTATGTGGATTGGCAATCAGACGTCTTGGTTACCCCCATTGCTGCTCATGGAAGGCACCAAATAGCAAGATGCAAGTGCAACACAGGGGTTTACTATTGTAGGCACAAAAACAGAAGTTACCCGATTTGCTTTGAAGGCCCAGGGATTCAATGGATTGAACAAAATGAATATTACCCAGCAAGGTACCAGACCAATGTACTTTTGGCAGTTGGTCCTGCGGAAGCAGGAGATTGCGGTGGTTTACTAGTTTGTCCACATGGGGTAATCGGTCTTCTTACAGCAGGAGGGGGTGGAATTGTAGCTTTCACTGATATCAGGAATTTGCTATGGTTAGATACTGATGCTATGGAACAAGGCATTACTGATTATATTCAAAATCTTGGTAATGCCTTTGGAGCAGGATTTACAGAAACAATCTCTAATAAAGCCAAGGAAGTGCAAGATATGCTAATTGGAGAGAGTTCACTATTAGAAAAATTGTTAAAAGCTCTAATCAAAATCATATCAGCATTAGTAATTGTAATCAGAAACTCAGAAGATTTAGTCACAGTCACAGCCACACTAGCATTGTTGGGATGCCATGATTCACCATGGAGCTACTTGAAACAGAAGGTATGTTCATACTTAGGTATTCCTTATGTACCTAGACAGGGTGAATCGTGGCTCAAGAAGTTCACAGAGGCATGCAATGCTCTTAGAGGTCTGGATTGGCTATCGCAAAAGATAGATAAATTCATCAACTGGCTTAAAACCAAAATATTACCAGAAGCTAGGGAGAAATATGAATTTGTGCAAAGGCTCAAACAGTTACCGGTGATAGAAAACCAAGTTAGTACAATCGAGCATAGCTGCCCAACAACAGAACAACAACAGGCCTTATTCAACAACGTCCAATACTATTCACACTACTGTAGAAAGTACGCACCACTTTACGCAGTGGAAGCAAAGAGGGTAGTAGCTCTTGAAAAGAAAATAAACAACTACATCCAGTTCAAGTCCAAATCTCGCATTGAACCGGTTTGTTTAATAATACATGGCTCTCCAGGAACTGGCAAGTCAGTGGCTTCAAATTTAATTGCCAGGGCTATCACAGAGAAATTGGGGGGGGACATTTATTCCTTGCCTCCAGACCCTAAATATTTTGATGGATACAAACAGCAAACAGTGGTCCTCATGGATGATTTAATGCAAAATCCAGATGGGAATGACATATCTATGTTCTGCCAAATGGTCTCCACTGTAGATTTCATACCCCCAATGGCTAGTTTGGAGGAAAAAGGAACTCTATACACCAGTCCATTTTTAATAGCTACTACCAATGCTGGCTCAATACATGCACCAACTGTATCAGACTCAAAGGCTTTGTCACGCAGATTTAAATTTGACGTGGACATTGAAGTCACAGATTCATACAAGGACTCAAATAAATTGGATATGTCAAGGGCAGTCGAGATGTGCAAACCAGACGGCTGTGCCCCCACCAATTACAAAAGATGCTGCCCATTGATCTGTGGAAAGGCTATCCAATTCAGAGATCGCAGAACTAATGCAAGATCCACTATTGATATGCTAGTAACCGATATTATAAAGGAATATAGAACCAGAAACAGTACACAGGATAAGCTGGAAGCTCTGTTTCAGGGGCCTCCACAGTTTAAAGAGATCAAAATTTCAGTCACCCCAGATACACCAGCTCCTGATGCTATAAATGACCTTCTTAGGTCAGTGGATTCTCAAGAAGTTAGGGATTATTGCCAAAAGAAAGGATGGATTGTAGTACACCCATCAAATGAGCTAATAGTAGAAAAACACATTAGTAGAGCTTTTATTACTCTACAAGCCATTGCCACCTTTGTATCAATAGCTGGTGTAGTTTATGTTATATACAAACTTTTTGCTGGCATTCAGGGTCCATACACAGGAATCCCCAATCCTAAACCTAAAGTACCCTCTCTCAGAACAGCTAAAGTGCAAGGACCAGGGTTCGATTTTGCACAAGCCATAATGAAGAAAAATACCGTCATTGCAAGGACTGAAAAGGGTGAGTTCACCATGCTGGGTGTATATGATAGGGTAGCGGTCATCCCCACACACGCATCTGTTGGAGAAACCATTTACATTAATGATGTAGAGACTAAAGTTTTAGATGCGTGTGCACTTAGAGACTTGACTGATACAAACTTAGAGATAACCATAGTCAAATTAGACCGTAACCAAAAATTTAGAGATATCAGACATTTTCTGCCCAGATATGAGGATGATTACAATGACGCTGTGCTTAGCGTACATACATCAAAATTCCCAAATATGTATATCCCAGTTGGACAAGTCACCAATTATGGCTTCTTGAACCTAGGTGGTACACCGACGCACCGCATTTTAATGTATAACTTCCCAACAAGAGCTGGCCAGTGTGGTGGTGTGGTGACAACTACAGGTAAGGTGATAGGAATACATGTAGGTGGAAATGGAGCTCAAGGATTTGCAGCAATGCTACTACACTCTTACTTTACCGATACACAAGGTGAGATAGTTAGTAGTGAAAAGAGTGGGGTGTGCATTAACGCACCGGCAAAGACTAAACTCCAACCCAGTGTTTTCCATCAAGTTTTTGAAGGTTCAAAGGAACCAGCAGTTCTCAATCCAAAAGATCCTAGGCTTAAAACAGATTTCGAGGAGGCCATTTTCTCAAAGTACACAGGTAACAAAATCATGTTAATGGATGAGTACATGGAAGAGGCAGTGGATCATTATGTGGGGTGTTTAGAACCATTAGACATCAGTGTGGATCCCATACCCCTGGAAAGTGCCATGTATGGAATGGATGGCCTTGAGGCATTAGACTTAACTACCAGTGCAGGATTCCCTTACTTACTACAAGGGAAGAAGAAAAGGGATATATTTAATAGACATACTAGAGACACCAGTGAAATGACAAAAATGTTAGAGAAATATGGAGTTGACCTACCTTTTGTAACCTTTGTAAAAGATGAGCTTAGATCAAAAGAAAAAGTTGAAAAAGGGAAATCACGCCTGATTGAGGCCAGTTCCTTGAATGACTCAGTTGCTATGAGAGTTGCCTTTGGAAACCTTTACGCCACATTTCACAACAATCCAGGTACAGCAACTGGTAGTGCAGTTGGTTGTGATCCAGATATATTTTGGTCAAAAATCCCTATTTTGTTAGATGGAGAAATCTTTGCTTTTGACTACACTGGTTATGATGCTAGTTTGTCACCAGTGTGGTTTGCCTGTTTAAAGAAAGTTCTAATTAAGTTAGGTTACACACATCAAACGTCTTTTATAGATTATTTGTGTCATTCAGTACATTTATATAAGGAC-AAAAAGTACATAGTTAATGGTGGAATGCCCTCTGGTTCTTCAGGCACCAGCATATTCAACACTATGATCAACAATATAATCATAAGAACTTTATTAATTAGGGTTTACAAAGGCATAGACCTGGACCAGTTCAAAATGATTGCCTATGGGGATGATGTTATTGCTAGCTACCCACATAAGATTGATCCAGGTTTGCTGGCAGAAGCAGGCAAACAGTATGGATTAGTAATGACACCAGCAGACAAAGGAACCAGTTTTATTGACACAAATTGGGAAAATGTGACTTTCTTAAAAAGATATTTCAGAGCAGATGATCAATACCCCTTTCTCATACATCCAGTGATGCCAATGAAAGAGATACATGAATCTATTAGATGGACTAAAGATCCCAGAAACACACAGGATCATGTTAGGTCTTTGTGCTACCTCGCATGGCATAATGGAGAGGAGGCTTATAATGAATTTTGCAGAAAAATCAGAAGTGTGCCTGTGGGAAGAGCATTGACACTACCTGCATACTCTAGTCTTAGACGGAAATGGTTAGATTCGTTCTAG
>KU669045.1_Enterovirus_D68_isolate_USA/MI/2014-19082_polyprotein_gene_complete_cds
GGCCCACGTGGCGGCTAGTACTCTGGTACTTCGGTACCTTT-GTACGCCTG-TTTTATCTCCCTTCCCAATGTAACTTAGAAGTTCTCAAATCAATGCTCAATAGGTGGGGCGCAAACCAGCGCTCTCATGAGCAAGCACTCCTGTCTCCCCGGTGAGGTTGTATAAACTGTTCCCACGGTTGAAAACAACCTATCCGTTATCCGCTATAGTACTTCGAGAAACCTAGTACCACCTTTGGATTGTTGACGCGTTGCGCTCAGCACACTAACCCGTGTGTAGCTTGGGTCGATGAGTCTGGACATACCTCACTGGCGACAGTGGTCCAGGCTGCGTTGGCGGCCTACTCATGGTGAAAACCATGAGACGCTAGACATGAACAAGGTGTGAAGAGTCTATTGAGCTACTATAGAGTCCTCCGGCCCCTGAATGCGGCTAATCCTAACCATGGAGCAAGTGCTCACAGGCCAGTGAGTTGCTTGTCGTAATGCGCAAGTCCGTGGCGGAACCGACTACTTTGGGTGTCCGTGTTTCA-CTTTTTACTTTTATGACTGCTTATGGTGACAATTTGATATTGTTACCATTTAGCTTGTCAAATCAATTGCA-AAAGATCCTAAATCTTATTTATCAATTTGCATCTTGATAACTTTA-----------------------ATTTGAAAA------------TTT---TAACAATGGGAGCTCAGGTTACTAGACAACAAACTGGCACTCATGAAAATGCCAACATTGCCACAAATGGATCTCATATCACATACAATCAGATAAACTTTTACAAGGATAGTTATGCGGCTTCAGCCAGCAAGCAGGATTTTTCACAGGACCCATCAAAATTCACTGAACCAGTAGTGGAAGGTCTAAAAGCAGGGGCACCAGTTTTGAAATCTCCTAGTGCTGAGGCATGTGGCTACAGTGATAGAGTATTACAGCTCAAATTAGGAAATTCAGCTATTGTCACTCAGGAAGCAGCAAACTACTGCTGTGCTTATGGTGAATGGCCCAATTACTTACCAGATCATGAAGCAGTAGCCATTGATAAACCTACACAACCAGAGACTGCTACAGATAGATTCTACACTTTGAAATCAGTCAAATGGGAGACTGGAAGCACAGGATGGTGGTGGAAACTACCCGATGCACTAAATAACATAGGCATGTTTGGACAGAATGTACAGCATCACTATCTATATAGATCTGGTTTCTTGATTCATGTGCAGTGCAATGCCACAAAATTCCATCAAGGTGCCTTATTAGTAGTAGCAATTCCAGAGCATCAGAGGGGAGCGCACAACACCAACACTAGCCCAGGGTTTGATGATATAATGAAAGGTGAAGAAGGAGGGACCTTCAATCATCCATATGTCCTTGATGATGGAACATCATTGGCTTGTGCGACGATATTTCCACATCAGTGGATAAATCTGAGAACCAACAATTCAGCAACAATTGTTCTTCCCTGGATGAATGCTGCTCCAATGGATTTCCCACTTAGACATAATCAGTGGACGCTAGCAATAATACCAGTGGTGCCATTAGGTACACGTACAACGTCAAGTATGGTCCCAATAACAGTTTCAATCGCTCCAATGTGTTGTGAGTTTAATGGACTTAGACACGCCATTACTCAAGGTGTCCCAACATACCTTTTACCAGGCTCAGGACAATTCCTAACAACTGATGATCATAGCTCTGCACCGGCTCTCCCGTGTTTCAACCCAACCCCAGAAATGCACATCCCAGGGCAGGTCCGTAACATGCTAGAAGTGGTCCAAGTGGAATCAATGATGGAGATTAACAACACAGAAAGTGCAGTTGGCATGGAGCGTCTTAAGGTTGATATATCAGCATTGACGGATGTCGATCAATTGTTATTCAACATCCCACTGGACATACAGTTGGATGGGCCACTTAGAAACACTTTAGTAGGAAACATATCTAGATATTACACTCATTGGTCTGGATCCCTAGAAATGACGTTTATGTTTTGTGGCAGCTTCATGGCAACGGGAAAATTAATCCTGTGCTATACTCCTCCAGGTGGGTCATGCCCAACGACCAGAGAGACCGCCATGTTAGGTACACATATTGTTTGGGATTTTGGATTACAATCTAGTGTAACCCTGATAATACCTTGGATTAGTGGATCCCACTACAGGATGTTTAACAATGATGCTAAGTCAACTAATGCCAATGTTGGCTATGTCACTTGTTTTATGCAGACTAATTTGATAGTTCCCAGTGAATCCTCTGACACATGTTCCTTGATAGGGTTCATAGCAGCAAAAGATGATTTCTCCCTCAGACTAATGAGAGACAGCCCTGACATTAGACAACTAGACCATTTACATGCAGCAGAGGCAGCCTACCAGATCGAGAGCATCATCAAAACAGCAACTGACACTGTGAAAAGTGAGATTAACGCTGAACTTGGTGTGGTCCCTAGCTTAAATGCAGTTGAAACAGGTGCAACTTCTAACACTGAACCAGAAGAAGCCATACAAACTCGCACAGTGATAAATCAGCACGGTGTGTCCGAGACTTTAGTGGAGAATTTTCTCAGTAGAGCAGCTTTGGTATCAAAGAGAAGTTTTGAATACAAAGATCATACTTCATCTGCAGCACAAGCAGACAAGAACTTTTTCAAATGGACAATTAACACCAGATCCTTTGTACAGTTAAGAAGAAAGTTAGAATTATTCACATACCTTAGATTTGATGCTGAGATCACTATACTCACAACTGTAGCAGTGAATGGTAGTAGTAATAATACATACGTGGGTCTTCCTGACTTGACACTTCAAGCAATGTTTGTACCCACTGGTGCTCTTACCCCAGAAAAGCAGGACTCATTCCACTGGCAGTCAGGTAGTAATGCTAGTGTATTCTTTAAAATCTCTGACCCCCCAGCCAGAATGACCATACCTTTTATGTGCATTAACTCAGCATACTCAGTTTTTTATGATGGCTTTGCCGGATTTGAGAAAAGTGGTCTGTATGGAATAAATCCAGCTGACACTATTGGTAACTTATGTGTTAGAATAGTGAATGAACACCAGCCAGTTGGTTTCACAGTGACCGTTAGGGTTTACATGAAGCCTAAACACATAAAAGCATGGGCACCACGACCACCACGAACCCTGCCATATATGAGTATTGCAAATGCAAATTACAAAGGTAAAGAAAGAGCACCAAATGCGCTCAGTGCTATAATTGGCAATAGAGACAGTGTCAAAACCATGCCTCATAATA------TAGTGAACACTGGTCCAGGCTTTGGAGGAGTTTTTGTAGGGTCTTTCAAAATAATCAACTATCACTTAGCCACTGCAGAAGAGAGACAGTCAGCTATCTATGTGGATTGGCAATCAGACGTCTTGGTTACCCCCATTGCTGCTCATGGAAGGCACCAAATAGCAAGATGCAAGTGCAATACAGGGGTTTACTATTGTAGGCACAAAAACAGAAGTTACCCAATTTGCTTTGAAGGCCCAGGGATTCAATGGATTGAACAAAATGAATATTACCCAGCAAGGTACCAGACCAATGTACTTTTGGCAGTTGGTCCTGCGGAAGCAGGAGATTGTGGTGGTTTACTAGTCTGTCCACATGGGGTAATCGGTCTTCTTACAGCAGGAGGGGGTGGAATTGTGGCTTTCACTGATATCAGAAATTTGCTATGGTTAGATACTGATGCTATGGAACAAGGCATTACTGATTACATTCAAAATCTTGGTAATGCCTTTGGAGCAGGGTTTACAGAAACAATCTCTAATAAAGCCAAGGAAGTGCAAGATATGCTAATTGGAGAGAGTTCACTATTAGAAAAATTGTTAAAAGCTCTAATCAAAATCATATCAGCATTGGTAATTGTAATCAGAAATTCGGAAGACCTAGTCACAGTCACAGCTACACTAGCATTATTAGGATGCCATGATTCACCATGGAGCTACTTGAAACAGAAAGTATGTTCATACTTGGGTATTCCTTATGTACCTAGACAGGGTGAATCGTGGCTTAAGAAGTTCACAGAAGCATGCAATGCTCTTAGAGGTCTGGATTGGTTATCACAAAAGATAGATAAATTCATCAACTGGCTTAAAACCAAAATATTACCAGAGGCTAGGGAGAAATATGAATTTGTGCAGAGGCTCAAACAGTTACCGGTGATAGAAAGCCAAGTTAGTACAATCGAGCATAGCTGCCCAACAACAGAACAACAGCAGGCCTTATTCAACAATGTCCAGTACTATTCACACTATTGTAGAAAGTACGCACCACTTTACGCAGTGGAAGCAAAGAGGGTAGTAGCTCTTGAAAAGAAAATAAACAACTACATCCAGTTCAAGTCCAAATCTCGCATTGAACCGGTTTGTTTAATAATACATGGCTCTCCAGGAACTGGCAAGTCAGTGGCTTCAAATTTAATTGCCAGGGCTATCACAGAAAAATTGGGAGGAGACATTTATTCCTTGCCTCCAGACCCTAAATATTTTGATGGATACAAACAGCAAACAGTGGTCCTCATGGATGATTTGATGCAAAATCCAGATGGGAATGACATATCTATGTTCTGCCAAATGGTCTCTACTGTGGATTTCATACCCCCAATGGCCAGTTTGGAGGAAAAAGGAACTCTGTACACTAGTCCATTTTTAATAGCTACTACCAATGCTGGCTCAATACATGCACCAACTGTATCAGACTCAAAGGCTTTGTCACGCAGATTTAAATTTGACGTGGACATTGAAGTCACAGATTCATACAAGGACTCAAATAAATTGGACATGTCAAGGGCAGTCGAGATGTGCAAATCAGACAGCTGTGCCCCCATCAATTACAAAAGATGCTGCCCATTGATCTGTGGAAAGGCTATTCAATTCAGAGATCGCAGAACTAATGCAAGATCCACTATTGATATGCTAGTAACTGATATTATAAAGGAGTATAGAACCAGAAACAGTACACAGGATAAGCTGGAAGCTCTGTTTCAGGGGCCTCCACAGTTCAAAGAGATCAAAATTTCAGTCACCCCAGATACACCAGCTCCTGATGTTATAAATGACCTTCTTAGGTCAGTGGATTCTCAAGAAGTTAGGGATTATTGCCAAAAGAAAGGATGGATTGTAATACACCCATCAAATGAGCTACTAGTAGAAAAACACATCAGTAGAGCTTTTATTACTCTACAAGCCATTGCCACCTTTGTATCAATAGCTGGTGTAGTTTATGTTATATACAAACTTTTTGCTGGCATTCAGGGTCCATATACAGGAATCCCCAATCCTAAACCTAAAGTACCCTCTCTCAGAACAGCTAAAGTGCAAGGACCAGGGTTCGATTTTGCACAAGCCATAATGAAGAAAAATACCGTCATTGCAAGGACTGAAAAGGGTGAGTTCACCATGCTGGGTGTATATGATAGGGTAGCGGTCATCCCCACACACGCATCTGTTGGAGATGCCATTTACATTAATGATGTAGAGACCAGAGTTTTGGATGCGTGTGCACTTAGAGACTTGACTGATACAAACTTAGAGATAACTATAGTCAAATTAGACCGTAATCAAAAATTTAGAGATATCAGACATTTTCTGCCCAGATATGAGGATGATTACAATGACGCTGTGCTTAGCGTACATACATCAAAATTCCCAAATATGTATATCCCAGTTGGACAAGTCACCAATTATGGCTTCTTGAACCTAGGTGGTACACCGACGCACCGCATTTTAATGTATAACTTCCCAACAAGAGCTGGCCAGTGTGGTGGCGTGGTGACAACTACAGGTAAGGTGATAGGAATACATGTAGGTGGAAATGGAGCTCAAGGATTTGCAGCAATGCTACTACACTCTTACTTTACCGATACACAAGGTGAGATAGTTAGTAGTGAAAAGAGTGGGGTGTGCATTAATGCACCGGCAAAGACTAAACTCCAACCTAGTGTTTTCCATCAAGTTTTTGAAGGTTCAAAGGAACCAGCAGTTCTCAATCCAAAAGATCCTAGGCTTAAAACAGATTTCGAGGAGGCCATTTTCTCAAAATATACAGGTAATAAAATTATGTTAATGGATGAATACATGGAAGAGGCAGTGGATCATTATGTGGGGTGTTTAGAACCATTAGATATCAGTGTGGATCCCATACCTCTGGAAAGTGCCATGTATGGAATGGATGGCCTTGAGGCATTAGACTTAACTACCAGTGCAGGATTCCCTTACTTACTACAAGGGAAGAAGAAAAGGGACATATTTAATAGACATACTAGAGACACCAGTGAAATGACAAAGATGTTAGAGAAATATGGAGTTGACCTACCTTTTGTAACCTTTGTAAAAGATGAGCTTAGATCAAGAGAAAAAGTTGAAAAAGGGAAATCACGCCTGATTGAGGCCAGTTCCTTGAATGACTCAGTTGCTATGAGGGTTGCCTTCGGAAACCTTTACGCCACATTCCACAACAATCCAGGTACAGCAACTGGTAGTGCAGTTGGTTGTGATCCAGATATATTTTGGTCAAAAATCCCTATTCTGTTAGATGGAGAGATCTTTGCTTTTGACTACACTGGTTATGATGCTAGTTTGTCACCAGTGTGGTTTGCCTGTTTAAAGAAAGTTCTAATTAAGTTAGGTTACACGCACCAAACATCTTTCATAGATTATTTGTGTCATTCGGTACATTTATATAAGGAC-AAAAAATACATAGTTAATGGTGGGATGCCCTCTGGTTCTTCAGGCACTAGCATATTCAACACTATGATCAACAATATAATCATAAGAACTTTATTAATTAGGGTTTACAAAGGCATAGACCTGGACCAGTTCAAAATGATTGCCTATGGGGATGATGTCATTGCTAGCTACCCACATAAGATTGATCCAGGTTTGCTGGCAGAAGCAGGCAAACAGTATGGATTAGTAATGACACCAGCAGACAAAGGAACCAGTTTTGTCGACACAAATTGGGAAAATGTAACTTTCTTAAAAAGATATTTCAGAGCAGATGATCAATACCCCTTTCTCATACATCCAGTGATGCCAATGAAAGAGATACATGAATCTATTAGATGGACTAAAGATCCCAGAAACACACAGGATCATGTTAGGTCTTTGTGCTACCTCGCATGGCATAATGGAGAGGAGGCTTATAATGAATTTTGTAGAAAAATCAGAAGTGTGCCTGTGGGAAGGGCATTGACACTACCTGCATACTCTAGTCTTAGACGGAAATGGTTGGATTCGTTCTAG
>KU669044.1_Enterovirus_D68_isolate_USA/TX/2014-19083_polyprotein_gene_complete_cds
GGCCCACGTGGCGGCTAGTACTCTGGTACTTCGGTACCTTT-GTACGCCTG-TTTTATCTCCCTTCCCAATGTAACTTAGAAGTTCTTAAATCAATGCTCAATAGGTGGGGCGCAAACCAGCGCTCTCATGAGCAAGCACTCCTGTCTCCCCGGTGAGGTTGTATAAACTGTTCCCACGGTTGAAAACAACCTATCCGTTATCCGCTATAGTACTTCGAGAAACCTAGTACCACCTTTGGATTGTTGACGCGTTGCGCTCAGCACACTAACCCGTGTGTAGCTTGGGTCGATGAGTCTGGACATACCTCACTGGCGACAGTGGTCCAGGCTGCGTTGGCGGCCTACTCATGGTGAAAGCCATGAGACGCTAGACATGAACAAGGTGTGAAGAGTCTATTGAGCTACTATAGAGTCCTCCGGCCCCTGAATGCGGCTAATCCTAACCATGGAGCAAGTGCTCACAGGCCAGTGAGTTGCTTGTCGTAATGCGCAAGTCCGTGGCGGAACCGACTACTTTGGGTGTCCGTGTTTCA-CTTTTTACTTTTATGACTGCTTATGGTGACAATTTGATATTGTTACCATTTAGCTTGTCAAATCAATTGCA-AAAGATCCTAAATCTTATTTATCAACTTGCATCTTGATAACTTTA-----------------------ATTTGAAAA------------TTT---TAACAATGGGAGCTCAGGTTACTAGACAACAAACTGGCACTCATGAAAATGCCAACATTGCCACAAATGGATCTCATATCACATACAATCAGATAAACTTTTACAAGGATAGTTATGCGGCTTCAGCCAGCAAGCAGGATTTTTCACAGGACCCATCAAAATTCACTGAACCAGTAGTGGAAGGTTTAAAAGCAGGGGCGCCAGTTTTGAAATCTCCTAGTGCTGAGGCATGTGGCTACAGTGATAGAGTGTTACAGCTCAAATTAGGAAATTCAGCTATTGTCACCCAGGAAGCAGCGAACTACTGCTGCGCTTATGGTGAATGGCCCAATTACTTACCAGACCATGAAGCAGTAGCCATTGACAAACCTACACAACCAGAAACTGCTACAGATAGATTCTATACTTTGAAATCAGTCAAATGGGAAACTGGAAGCACAGGATGGTGGTGGAAACTACCCGATGCACTAAATAATATAGGCATGTTTGGACAGAATGTACAGCATCACTACCTATATAGATCTGGTTTCTTGATTCATGTGCAGTGTAATGCCACAAAATTCCATCAAGGTGCCTTATTAGTGGTAGCAATTCCAGAACATCAGAGGGGAGCGCACAACACCAACACTAGCCCAGGGTTTGATGATATAATGAAAGGTGAAGAAGGAGGGACCTTCAATCATCCATATGTCCTTGATGATGGAACATCATTGGCTTGTGCGACGATATTTCCACATCAGTGGATAAATCTGAGAACCAACAATTCAGCAACAATTGTTCTTCCCTGGATGAATGCTGCTCCAATGGATTTCCCACTCAGACATAATCAGTGGACGCTAGCAATAATACCAGTGGTGCCATTAGGCACGCGTACAACATCAAGTATGGTCCCAATAACAGTTTCAATCGCTCCAATGTGTTGTGAGTTTAATGGGCTTAGACACGCCATTACTCAAGGTGTCCCAACATACCTTTTACCAGGCTCGGGACAATTCCTAACAACTGATGATCATAGCTCTGCACCAGCTCTCCCGTGTTTCAACCCAACTCCAGAAATGCATATCCCAGGGCAGGTCCGTAACATGCTAGAAGTGGTCCAAGTGGAATCAATGATGGAGATTAATAACACAGAAAGTGCAGTTGGCATGGAGCGTCTTAAGGTTGATATATCAGCATTGACAGATGTCGATCAATTGTTATTCAACATTCCACTGGACATACAGTTGGATGGGCCACTTAGAAACACTTTAGTAGGAAACATATCTAGATATTACACTCATTGGTCTGGATCCCTAGAAATGACGTTTATGTTTTGTGGCAGCTTCATGGCAACGGGAAAATTAATCCTGTGCTATACTCCTCCAGGTGGATCATGCCCGACAACCAGAGAGACCGCCATGTTAGGTACACATATTGTTTGGGATTTTGGATTACAATCTAGTGTAACCCTGATAATACCTTGGATTAGTGGATCCCACTACAGGATGTTTAATAATGATGCTAAGTCAACTAATGCCAACGTTGGCTATGTCACTTGTTTTATGCAGACCAATCTGATAGTCCCCAGTGAATCCTCTGACACGTGTTCCTTGATAGGGTTCATAGCAGCAAAAGATGATTTCTCCCTCAGATTAATGAGAGACAGCCCTGACATTGGACAACTAGACCATTTACATGCAGCAGAGGCAGCCTACCAGATCGAGAGCATCATCAAAACAGCAACTGACACTGTGAAAAGTGAGATTAATGCTGAACTTGGTGTGGTCCCTAGCTTAAATGCAGTTGAAACAGGTGCAACTTCTAACACTGAACCAGAAGAAGCCATACAAACTCGCACAGTGATAAATCAGCACGGTGTATCCGAGACTCTAGTGGAGAATTTTCTCAGTAGAGCAGCTTTGGTATCAAAGAGAAGTTTTGAATACAAAGATCATACTTCGTCTGCAGCACAAGCAGACAAGAACTTTTTCAAATGGACAATTAACACCAGATCCTTTGTACAGTTAAGAAGAAAATTAGAATTATTCACATACCTTAGATTTGATGCTGAGATCACTATACTCACAACTGTAGCAGTGAATGGTAGTAGTAATAATACATACGTGGGTCTTCCTGACTTGACACTTCAAGCAATGTTTGTACCCACTGGTGCTCTTACCCCAGAAAAGCAGGACTCATTCCACTGGCAGTCAGGCAGTAATGCTAGTGTATTCTTTAAAATCTCTGACCCTCCAGCCCGAATAACCATACCTTTTATGTGCATTAACTCAGCATACTCAGTTTTTTATGATGGCTTTGCCGGATTTGAGAAAAACGGTCTGTATGGAATAAATCCAGCTGATACTATTGGTAACTTATGTGTTAGAATAGTGAATGAACACCAACCTGTTGGTTTCACAGTGACCGTTAGGGTTTACATGAAGCCTAAACACATAAAAGCATGGGCACCACGTCCACCACGAACTCTGCCATATATGAGTATTGCAAATGCAAATTACAAAGGTAAAGAAAGAGCACCAAATGCGCTCAGTGCTATAATTGGCAATAGAGACAGTGTCAAAACCATGCCTCATAATA------TAGTGAATACTGGTCCAGGCTTCGGAGGAGTTTTTGTAGGGTCTTTCAAAATAATCAACTATCACTTGGCCACTGCAGAAGAGAGACAGTCAGCTATCTATGTGGATTGGCAATCAGACGTCTTGGTTACCCCCATTGCTGCTCATGGAAGGCACCAAATAGCAAGATGCAAGTGCAACACAGGGGTTTACTATTGTAGGCACAAAAACAGAAGTTACCCGATTTGCTTTGAAGGCCCAGGGATTCAATGGATTGAACAAAATGAATATTACCCAGCAAGGTACCAGACCAATGTACTTTTGGCGGTTGGTCCTGCGGAAGCAGGAGATTGCGGTGGTTTACTAGTTTGTCCACATGGGGTAATCGGTCTTCTTACAGCAGGAGGGGGTGGAATTGTAGCTTTCACTGATATCAGGAATTTGCTATGGTTAGATACTGATGCTATGGAACAAGGCATTACTGATTATATTCAAAATCTTGGTAATGCCTTTGGAGCAGGATTTACAGAAACAATCTCTAATAAAGCCAAGGAAGTGCAAGATATGCTAATTGGAGAGAGTTCACTATTAGAAAAATTGTTAAAAGCTCTAATCAAAATCATATCAGCATTAGTAATTGTAATCAGAAACTCAGAAGATTTAGTCACAGTCACAGCCACACTAGCATTGTTGGGATGCCATGATTCACCATGGAGCTACTTGAAACAGAAGGTATGTTCATACTTAGGTATTCCTTATGTACCTAGACAGGGTGAATCGTGGCTCAAGAAGTTCACAGAGGCATGCAATGCTCTTAGAGGTCTGGATTGGCTATCGCAAAAGATAGATAAATTCATCAACTGGCTTAAAACCAAAATATTACCAGAAGCTAGGGAGAAATATGAATTTGTGCAAAGGCTCAAACAGTTACCGGTGATAGAAAACCAAGTTAGTACAATCGAGCATAGCTGCCCAACAACAGAACAACAACAGGCCTTATTCAACAACGTCCAATACTATTCACACTACTGTAGAAAGTACGCACCACTTTACGCAGTGGAAGCAAAGAGGGTAGTAGCTCTTGAAAAGAAAATAAACAACTACATCCAGTTCAAGTCCAAATCTCGCATTGAACCGGTTCGTTTAATAATACATGGCTCTCCAGGAACTGGCAAGTCAGTGGCTTCAAATTTAATTGCCAGGGCTATCACAGAGAAATTGGGGGGGGACATTTATTCCTTGCCTCCAGACCCTAAATATTTTGATGGATACAAACAGCAAACAGTGGTCCTCATGGATGATTTAATGCAAAATCCAGATGGGAATGACATATCTATGTTCTGCCAAATGGTCTCCACTGTAGATTTCATACCCCCAATGGCTAGTTTGGAGGAAAAAGGAACTCTATACACCAGTCCATTTTTAATAGCTACTACCAATGCTGGCTCAATACATGCACCAACTGTATCAGACTCAAAGGCTTTGTCACGCAGATTTAAATTTGACGTGGACATTGAAGTCACAGATTCATACAAGGACTCAAATAAATTGGATATGTCAAGGGCAATCGAGATGTGCAAACCAGACGGCTGTGCCCCCACCAATTACAAAAGATGCTGCCCATTGATCTGTGGAAAGGCTATCCAATTCAGAGATCGCAGAACTAATGCAAGATCCACTATTGATATGCTAGTAACTGATATTATAAAGGAATATAGAACCAGAAACAGTACACAGGATAAGCTGGAAGCTCTGTTTCAGGGGCCTCCACAGTTTAAAGAGATCAAAATTTCAGTCACCCCAGATACACCAGCTCCTGATGCTATAAATGACCTTCTTAGGTCAGTGGATTCTCAAGAAGTTAGGGATTATTGCCAAAAGAAAGGATGGATTGTAGTACACCCATCAAATGAGCTAATAGTAGAAAAACACATTAGTAGAGCTTTTATTACTCTACAAGCCATTGCCACCTTTGTATCAATAGCTGGTGTAGTTTATGTTATATACAAACTTTTTGCTGGCATTCAGGGTCCATACACAGGAATCCCCAATCCCAAACCTAAAGTACCCTCTCTCAGAACAGCTAAAGTGCAAGGACCAGGGTTCGATTTTGCACAAGCCATAATGAAGAAAAATACCGTCATTGCAAGGACTGAAAAGGGTGAGTTCACCATGCTGGGTGTGTATGATAGGGTAGCGGTCATCCCCACACACGCATCTGTTGGAGAAACCATTTACATTAATGATGTAGAGACTAAAGTTTTAGATGCGTGTGCACTTAGAGACTTGACTGATACAAACTTAGAGATAACCATAGTCAAATTAGACCGTAACCAAAAATTTAGAGATATCAGACATTTTCTGCCCAGATATGAGGATGATTACAATGACGCTGTGCTTAGCGTACATACATCAAAATTCCCAAATATGTATATCCCAGTTGGACAAGTCACCAATTATGGCTTCTTGAACCTAGGTGGTACACCAACGCACCGCATTTTAATGTATAACTTCCCAACAAGAGCTGGCCAGTGTGGTGGTGTGGTGACAACTACAGGTAAGGTGATAGGAATACATGTAGGTGGAAATGGAGCTCAAGGATTTGCAGCAATGCTACTACACTCTTACTTTACCGATACACAAGGTGAGATAGTTAGTAGTGAAAAGAGTGGGGTGTGCATTAACGCACCGGCAAAGACTAAACTCCAACCCAGTGTTTTCCATCAAGTTTTTGAAGGTTCAAAGGAACCAGCAGTTCTCAATCCAAAAGATCCTAGGCTTAAAACAGATTTCGAGGAGGCCATTTTCTCAAAGTACACAGGTAACAAAATCATGTTAATGGATGAGTACATGGAAGAGGCAGTGGATCATTATGTGGGGTGTTTAGAACCATTAGACATCAGTGTGGATCCCATACCCCTGGAAAGTGCCATGTATGGAATGGATGGCCTTGAGGCATTAGACTTAACTACCAGTGCAGGATTCCCTTACTTACTACAAGGGAAGAAGAAAAGGGATATATTTAATAGACATACTAGAGACACCAGTGAAATGACAAAAATGTTAGAGAAATATGGAGTTGACCTACCTTTTGTAACCTTTGTAAAAGATGAGCTTAGATCAAGAGAAAAAGTTGAAAAAGGGAAATCACGCCTAATTGAGGCCAGTTCCTTGAATGACTCAGTTGCTATGAGAGTTGCCTTTGGAAACCTTTACGCCACATTTCACAACAATCCAGGTACAGCAACTGGTAGTGCAGTTGGTTGTGATCCAGATATATTTTGGTCAAAAATCCCTATTTTGTTAGATGGAGAAATCTTTGCTTTTGACTACACTGGTTATGATGCTAGTTTGTCACCAGTGTGGTTTGCCTGTTTAAAGAAAGTTCTAATTAAGTTAGGTTACACACATCAAACGTCTTTTATAGATTATTTGTGTCATTCAGTACATTTATATAAGGAC-AAAAAGTACATAGTTAATGGTGGAATGCCCTCTGGTTCTTCAGGCACCAGCATATTCAACACTATGATCAACAATATAATCATAAGAACTTTATTAATTAGGGTTTACAAAGGCATAGACCTGGACCAGTTCAAAATGATTGCCTATGGGGATGATGTTATTGCTAGCTACCCACATAAGATTGATCCAGGTTTGCTGGCAGAAGCAGGTAAACAGTATGGATTAGTAATGACACCAGCAGACAAAGGAACCAGTTTTATTGACACAAATTGGGAAAATGTAACTTTCTTAAAAAGATATTTCAGAGCAGATGATCAATACCCCTTTCTCATACATCCAGTGATGCCAATGAAAGAGATACATGAATCTATTAGATGGACTAAAGATCCCAGAAACACACAGGATCATGTTAGGTCTTTGTGCTACCTCGCATGGCATAATGGAGAGGAGGCTTATAATGAATTTTGCAGAAAAATCAGAAGTGTGCCTGTGGGAAGAGTATTGACACTACCTGCATACTCTAGTCTTAGACGGAAATGGTTAGATTCGTTCTAG
>KU669043.1_Enterovirus_D68_isolate_USA/MI/2014-19265_polyprotein_gene_complete_cds
GGCCCACGTGGCGGCTAGTACTCTGGTACTTCGGTACCTTT-GTACGCCTG-TTTTATCTCCCTTCCCAATGTAACTTAGAAGTTCTTAAATCAACGCTCAATAGGTGGGGCGCAAACCAGCGCTCTCATGAGCAAGCACTCCTGTCTCCCCGGTGAGGTTGTATAAACTGTTCCCACGGTTGAAAACAACCTATCCGTTATCCGCTATAGTACTTCGAGAAACCTAGTATCACCTTTGGATTGTTGACGCGTTGCGCTCAGCACACTAACCCGTGTGTAGCTTGGGTCGATGAGTCTGGACATACCTCACTGGCGACAGTGGTCCAGGCTGCGTTGGCGGCCTACTCATGGTGAAAACCATGAGACGCTAGACATGAACAAGGTGTGAAGAGTCTATTGAGCTACTATAGAGTCCTCCGGCCCCTGAATGCGGCTAATCCTAACCATGGAGCAAGTGCTCACAGGCCAGTGAGTTGCTTGTCGTAATGCGCAAGTCCGTGGCGGAACCGACTACTTTGGGTGTCCGTGTTTCA-CTTTTTACTTTCATGACTGCTTATGGTGACAATTTGATATTGTTACCATTTAGCTTGTCAAATCAATTGCA-AAAGATCCTAAATCTTACTTATCAATTTGCTTCTTGATAACTTTA-----------------------ATTTGAAAA------------TTT---TAACAATGGGAGCTCAGGTTACTAGACAACAAACTGGCACTCATGAAAATGCCAACATTGCCACAAATGGATCTCATATCACATACAATCAGATAAACTTTTACAAGGATAGTTATGCGGCTTCAGCCAGCAAGCAGGATTTTTCACAGGACCCATCAAAATTCACTGAACCAGTAGTGGAAGGTCTAAAAGCAGGGGCGCCAGTTTTGAAATCTCCTAGTGCTGAGGCATGTGGCTACAGTGATAGAGTATTACAGCTCAAATTAGGAAATTCAGCTATCGTCACCCAGGAAGCAGCAAACTACTGCTGTGCTTATGGTGAATGGCCCAATTACTTACCAGATCATGAAGCAGTAGCCATTGATAAACCTACACAACCAGAAACTGCTACAGATAGATTCTACACTTTGAAATCAGTCAAATGGGAGACTGGAAGCACAGGATGGTGGTGGAAACTACCCGATGCATTAAACAACATAGGCATGTTTGGACAGAATGTGCAGCATCACTACCTATATAGATCTGGTTTCTTGATTCATGTGCAGTGCAATGCCACAAAATTCCATCAAGGTGCCTTATTAGTGGTAGCAATTCCAGAACATCAGAGGGGAGCGCACAACACCAACACTAGCCCAGGGTTTGATGATATAATGAAAGGTGAAGAAGGAGGGACCTTCAATCATCCATATGTCCTTGATGATGGAACATCATTGGCTTGTGCGACGATATTTCCACATCAGTGGATAAATCTGAGAACCAACAATTCAGCAACAATTGTTCTTCCTTGGATGAATGCTGCTCCAATGGATTTCCCACTTAGACATAATCAGTGGACGCTAGCAATAATACCAGTGGTGCCGTTAGGTACGCGTACAACGTCAAGTATGGTCCCAATAACAGTTTCAATCGCTCCAATGTGTTGTGAGTTTAATGGACTTAGACACGCCATTACTCAAGGTGTCCCAACATACCTTTTACCAGGCTCGGGACAATTCCTAACAACTGATGATCATAGCTCTGCACCGGCTCTCCCGTGTTTCAACCCAACTCCAGAAATGCACATCCCAGGGCAGGTCCGTAACATGCTAGAAGTGGTCCAAGTGGAATCAATGATGGAGATTAACAACACAGAAAGTGCAGTTGGCATGGAGCGTCTTAAGGTTGATATATCAGCATTGACAGATGTCGATCAATTGTTATTCAACATTCCACTGGACATACAGTTGGATGGGCCACTTAGAAACACTTTAGTAGGAAACATATCTAGATATTACACTCATTGGTCTGGATCCCTAGAAATGACGTTTATGTTTTGTGGCAGCTTCATGGCAACGGGAAAATTAATCCTGTGCTATACTCCTCCAGGTGGGTCGTGCCCAACAACCAGAGAGACCGCCATGTTAGGTACACATATTGTTTGGGATTTCGGATTACAATCTAGTGTAACCCTGATAATACCTTGGATTAGTGGATCCCACTACAGGATGTTCAACAATGATGCTAAGTCAACCAATGCCAACGTTGGCTATGTCACTTGTTTTATGCAGACTAATCTGATAGTTCCCAGTGAATCCTCTGACACATGTTCCTTGATAGGGTTCATAGCAGCAAAAGATGATTTCTCCCTCAGACTAATGAGAGACAGCCCTGACATTGGACAACTAGACCATTTACATGCAGCAGAGGCAGCCTACCAGATCGAGAGCATCATCAAAACAGCAACTGACACTGTGAAAAGTGAGATCAACGCTGAACTTGGTGTGGTCCCTAGTTTAAATGCAGCTGAAACAGGTGCAACTTCTAACACTGAACCAGAAGAAGCCATACAAACTCGCACAGTGATAAATCAGCACGGTGTGTCCGAGACTTTAGTGGAGAATTTTCTCAGTAGAGCAGCTTTGGTATCAAAGAGAAGTTTTGAATACAAAGATCATACTTCGTCTGCAGCACAAGCAGACAAGAACTTTTTCAAATGGACAATTAACACCAGATCCTTTGTACAGTTAAGAAGAAAGTTAGAATTATTCACATACCTTAGATTTGATGCTGAGATCACCATACTCACAACTGTAGCAGTGAATGGTAGTAGTAATAATACATACGTGGGTCTTCCTGACTTGACACTTCAAGCAATGTTTGTACCCACTGGTGCTCTTACCCCAGAAAAGCAGGACTCATTCCACTGGCAGTCAGGTAGTAATGCTAGTGTATTCTTTAAAATCTCTGACCCCCCAGCCAGAATGACCATACCTTTTATGTGCATTAACTCAGCATACTCAGTTTTTTATGATGGCTTTGCTGGATTTGAGAAAAGTGGTCTGTATGGAATAAATCCAGCTGACACTATTGGTAACTTATGTGTTAGAATAGTGAATGAACACCAACCAGTTGGTTTCACAGTGACCGTTAGGGTTTACATGAAGCCTAAACACATAAAAGCATGGGCACCACGACCACCACGAACCCTGCCATATATGAGCATTGCAAATGCAAATTACAAAGGTAAAGAAAGAGCACCAAATGCGCTCAGTGCTATAATTGGCAATAGAGACAGTGTCAAAACCATGCCTCATAATA------TAGTGAACACTGGTCCAGGCTTCGGAGGAGTTTTTGTAGGGTCTTTCAAAATAATCAACTATCACTTAGCCACTGCAGAAGAGAGACAGTCAGCTATCTATGTGGATTGGCAATCAGACGTCTTGGTTACCCCCATTGCTGCTCATGGAAGGCACCAAATAGCAAGATGCAAGTGCAATACAGGGGTTTACTATTGTAGGCACAAAAACAGAAGTTACTCAATTTGCTTTGAAGGCCCAGGGATTCAATGGATTGAAGAAAATGAATATTACCCAGCAAGGTACCAGACCAATGTACTTTTGGCAGTTGGTCCTGCGGAAGCAGGAGATTGCGGTGGTTTACTAGTCTGTCCACATGGGGTAATCGGTCTTCTTACAGCAGGAGGGGGTGGAATTGTGGCTTTCACTGATATCAGAAATTTGCTATGGTTAGATACTGATGCTATGGAACAAGGCATTACTGATTACATTCAAAATCTTGGTAATGCCTTTGGAGCAGGGTTTACAGAAACAATCTCTAATAAAGCCAAGGAAGTGCAAGATATGCTAATTGGTGAGAGTTCACTATTAGAAAAATTGTTAAAAGCTCTAATCAAAATCATATCAGCATTGGTAATTGTAATCAGAAATTCGGAAGACCTAGTCACAGTCACAGCTACACTAGCATTATTAGGATGCCATGATTCACCATGGAGCTACTTGAAACAGAAAGTATGTTCATACTTAGGTATTCCTTACGTACCTAGACAGGGTGAATCGTGGCTTAAGAAGTTCACAGAAGCATGCAATGCTCTTAGAGGTCTGGATTGGCTATCACAAAAGATAGATAAATTCATCAACTGGCTTAAAACCAAAATATTACCAGAAGCTAGGGAGAAATATGAATTTGTGCAGAGGCTCAAACAGTTGCCGGTGATAGAAAGCCAAGTTAGTACAATCGAGCATAGTTGCCCAACAACAGAACAACAGCAGGCCTTATTCAACAACGTCCAGTACTATTCACACTATTGTAGAAAGTACGCACCACTTTACGCAGTGGAAGCAAAGAGGGTAGTAGCTCTTGAAAAGAAAATAAACAACTACATCCAGTTCAAGTCCAAATCTCGCATTGAACCGGTTTGTTTAATAATACATGGCTCTCCAGGAACTGGCAAGTCAGTGGCTTCAAATTTAATTGCCAGGGCTATCACAGAAAAATTGGGAGGAGACATTTATTCCTTGCCTCCAGACCCTAAATATTTTGATGGATACAAACAGCAAACAGTGGTCCTCATGGATGATTTAATGCAAAATCCAGATGGGAATGACATATCTATGTTCTGCCAAATGGTCTCTACTGTGGATTTCATACCCCCAATGGCTAGTTTGGAGGAAAAAGGAACTCTGTACACTAGTCCATTTTTAATAGCTACTACCAATGCTGGCTCAATACATGCACCAACTGTATCAGACTCAAAGGCTTTGTCACGCAGATTTAAATTTGACGTGGACATTGAAGTCACAGATTCATACAAGGACTCAAATAAATTGGACATGTCAAGGGCAGTTGAGATGTGCAAATCAGACGGCTGTGCCCCCACCAATTACAAAAGATGCTGCCCATTGATCTGTGGAAAGGCTATTCAATTCAGAGATCGCAGAACTAATGCAAGATCCACTATTGATATGCTAGTAACTGATATTATAAAGGAGTATAGAACCAGAAACAGTACACAGGATAAGCTGGAAGCTCTGTTTCAGGGGCCTCCACAGTTTAAAGAGATCAAAATTTCAGTCACCCCAGATACACCAGCTCCTGATGCTATAAATGACCTTCTCAGGTCAGTGGATTCTCAAGAAGTTAGGGATTATTGCCAGAAGAAAGGATGGATTGTAATACACCCATCAAATGAACTACTAGTAGAAAAACACATCAGTAGAGCTTTTATTACTCTACAAGCCATTGCCACCTTTGTATCAATAGCTGGTGTAGTTTATGTTATATACAAACTTTTTGCTGGCATTCAGGGTCCATACACAGGAATCCCCAATCCTAAACCTAAAGTACCCTCTCTCAGAACAGCTAAAGTGCAAGGACCAGGGTTCGATTTTGCACAAGCCATAATGAAGAAAAATACCGTCATTGCAAGGACTGAAAAGGGTGAGTTCACCATGCTGGGTGTATATGATAGGGTAGCGGTCATCCCCACACACGCATCTGTTGGAGATACCATTTACATTAATGATGTAGAGACTAGAGTTTTAGATGCGTGTGCACTTAGAGACTTGACTGATACAAACTTAGAGATAACCATAGTCAAATTAGACCGTAATCAAAAATTTAGAGATATCAGACATTTTCTGCCTAGATATGAGGATGATTACAATGACGCTGTGCTTAGCGTACATACATCAAAATTCCCAAATATGTATATCCCAGTTGGACAAGTCTCCAATTATGGCTTCTTGAACCTAGGTGGTACACCGACGCACCGCATTTTAATGTATAACTTCCCAACAAGAGCTGGCCAGTGTGGTGGTGTGGTGACAACTACAGGTAAGGTGATAGGAATACATGTAGGTGGAAATGGAGCTCAAGGATTTGCAGCAATGCTACTACACTCTTACTTTACCGATACACAAGGTGAGATAGTTAGTAGTGAAAAGAGTGGGGTGTGCATTAACGCACCGGCAAAGACTAAACTCCAACCCAGTGTTTTCCATCAAGTTTTTGAAGGTTCAAAGGAACCAGCAGTTCTCAATCCAAAAGATCCTAGGCTTAAAACAGATTTCGAGGAGGCCATTTTCTCAAAATATACAGGTAATAAAATTATGTTAATGGATGAATACATGGAAGAGGCAGTGGATCATTATGTGGGGTGTTTAGAACCATTAGATATCAGTGTGGATCCCATACCCCTGGAAAGTGCCATGTATGGAATGGATGGCCTTGAGGCATTAGACTTAACTACCAGTGCAGGATTCCCTTACTTACTACAAGGGAAGAAGAAAAGGGACATATTTAATAGACATACTAGAGACACCAGTGAAATGACAAAGATGTTAGAGAAATATGGAGTTGACCTACCTTTTGTAACCTTTGTAAAAGATGAGCTTAGATCAAGAGAAAAAGTTGAAAAAGGGAAATCACGCCTGATTGAAGCCAGTTCCTTGAATGATTCAGTTGCTATGAGGGTTGCCTTTGGAAACCTTTACGCCACATTTCATAACAATCCAGGTACAGCAACTGGTAGTGCAGTTGGTTGTGATCCAGATATATTTTGGTCAAAAATCCCTATTTTGTTAGATGGAGAAATCTTTGCTTTTGACTACACTGGTTATGATGCTAGTTTGTCACCAGTGTGGTTTGCCTGTTTAAAGAAAGTTCTAATTAAGTTAGGCTACACGCATCAAACATCTTTTATAGATTATTTGTGTCATTCGGTACATTTATATAAGGAC-AAAAAATACATAGTTAATGGTGGAATGCCCTCTGGTTCTTCAGGCACTAGCATATTCAACACTATGATCAACAATATAATCATAAGAACTTTATTAATTAGGGTTTACAAAGGCATAGACCTGGACCAGTTCAAAATGATTGCCTATGGGGATGATGTTATTGCTAGCTACCCACATAAGATTGATCCAGGTTTGCTGGCAGAAGCAGGCAAACAGTATGGATTAGTAATGACACCAGCAGACAAAGGAACCAGTTTTGTCGACACAAATTGGGAAAATGTAACTTTCTTAAAAAGATATTTCAGAGCAGATGATCAATACCCCTTTCTCATACATCCAGTGATGCCAATGAAAGAGATACATGAATCTATTAGATGGACTAAAGATCCCAGAAACACACAGGATCATGTTAGGTCTTTGTGCTACCTCGCATGGCATAATGGAGAGGAGGCTTATAATGAATTTTGTAGAAAAATCAGAAGTGTGCCTGTGGGAAGGGCATTGACACTACCTGCATACTCTAGTCTTAGACGGAAATGGTTAGATTCGTTTTAG
>KU669042.1_Enterovirus_D68_isolate_USA/MI/2014-19266_polyprotein_gene_complete_cds
GGCCCACGTGGCGGCTAGTACTCTGGTACTTCGGTACCTTT-GTACGCCTG-TTTTATCTCCCTTCCCAATGTAACTTAGAAGTTCTTAAATCAATGCTCAATAGGTGGGGCGCAAACCAGCGCTCTCATGAGCAAGCACTCCTGTCTCCCCGGTGAGGTTGTATAAACTGTTCCCACGGTTGAAAACAACCTATCCGTTATCCGCTATAGTACTTCGAGAAACCTAGTACCACCTTTGGATTGTTGACGCGTTGCGCTCAGCACACTAACCCGTGTGTAGCTTGGGTCGATGAGTCTGGACATACCTCACTGGCGACAGTGGTCCAGGCTGCGTTGGCGGCCTACTCATGGTGAAAGCCATGAGACGCTAGACATGAACAAGGTGTGAAGAGTCTATTGAGCTACTATAGAGTCCTCCGGCCCCTGAATGCGGCTAATCCTAACCATGGAGCAAGTGCTCACAGGCCAGTGAGTTGCTTGTCGTAATGCGCAAGTCCGTGGCGGAACCGACTACTTTGGGTGTCCGTGTTTCA-CTTTTTACTTTTATGACTGCTTATGGTGACAATTTGATATTGTTACCATTTAGCTTGTCAAATCAATTGCA-AAAGATCCTAAATCTTATTTATCAACTTGCATCTTGATAACTTTA-----------------------ATTTGAAAA------------TTC---TAACAATGGGAGCTCAGGTTACTAGACAACAAACTGGCACTCATGAAAATGCCAACATTGCCACAAATGGATCTCATATCACATACAATCAGATAAACTTTTACAAGGATAGTTATGCGGCTTCAGCCAGCAAGCAGGATTTTTCACAGGACCCATCAAAATTCACTGAACCAGTAGTGGAAGGTTTAAAAGCAGGGGCGCCAGTTTTGAAATCTCCTAGTGCTGAGGCATGTGGTTACAGTGATAGAGTATTACAGCTCAAATTAGGAAATTCAGCTATTGTCACCCAGGAAGCAGCGAACTACTGCTGCGCTTATGGTGAATGGCCCAATTACTTACCAGACCATGAAGCAGTAGCCATTGATAAACCTACACAACCAGAAACTGCTACAGATAGATTCTACACTTTGAAATCAGTCAAATGGGAAACTGGAAGCACAGGATGGTGGTGGAAACTACCCGATGCACTAAATAATATAGGCATGTTTGGACAGAATGTACAGCATCACTACCTATATAGATCTGGTTTCTTGATTCATGTGCAGTGTAATGCCACAAAATTCCATCAAGGTGCCTTATTAGTGGTAGCAATTCCAGAACATCAGAGGGGAGCGCACAACACCAACACTAGCCCAGGGTTTGATGATATAATGAAAGGTGAAGAAGGAGGGACCTTCAATCATCCATATGTCCTTGATGATGGAACATCATTGGCTTGTGCGACGATATTTCCACATCAGTGGATAAATCTGAGAACCAACAATTCAGCAACAATTGTTCTTCCCTGGATGAATGCTGCTCCAATGGATTTCCCACTTAGACATAATCAGTGGACGCTAGCAATAATACCAGTGGTGCCATTAGGCACGCGTACAACATCAAGTATGGTCCCAATAACAGTTTCAATCGCTCCAATGTGTTGTGAGTTTAATGGACTTAGACACGCCATTACTCAAGGTGTCCCAACATACCTTTTACCAGGCTCGGGACAATTCCTAACAACTGATGATCATAGCTCTGCACCAGCTCTCCCGTGTTTCAACCCAACTCCAGAAATGCATATCCCAGGGCAGGTCCGTAACATGCTAGAAGTGGTCCAAGTGGAATCAATGATGGAGATTAATAACACAGAAAGTGCAGTTGGCATGGAGCGTCTTAAGGTTGATATATCAGCATTGACAGATGTCGATCAACTGTTATTCAACATTCCACTGGACATACAGTTGGATGGGCCACTTAGAAACACTTTAGTAGGAAACATATCTAGATATTACACTCATTGGTCTGGATCCCTAGAAATGACGTTTATGTTTTGTGGCAGCTTCATGGCAACGGGAAAATTAATCCTGTGCTATACTCCTCCAGGTGGATCATGCCCGACAACCAGAGAGACCGCCATGTTAGGTACACATATTGTTTGGGATTTTGGATTACAATCTAGTGTAACCCTGATAATACCTTGGATTAGTGGATCCCACTACAGGATGTTTAATAATGATGCTAAGTCAACTAATGCCAACGTTGGCTATGTCACTTGTTTTATGCAGACCAATCTGATAGTCCCCAGTGAATCCTCTGACACGTGTTCCTTGATAGGGTTCATAGCAGCAAAAGATGATTTCTCCCTCAGATTAATGAGAGACAGCCCTGACATTGGACAACTAGACCATTTACATGCAGCAGAGGCAGCCTACCAGATCGAGAGCATCATCAAAACAGCAACCGACACTGTGAAAAGTGAGATTAATGCTGAACTTGGTGTGGTCCCTAGCTTAAATGCAGTTGAAACAGGTGCAACTTCTAACACTGAACCAGAAGAAGCCATACAAACTCGCACAGTGATAAATCAGCACGGTGTATCCGAGACTCTAGTGGAGAATTTTCTCAGTAGAGCAGCTTTGGTATCAAAAAGAAGTTTTGAATACAAAGATCATACTTCGTCTGCAGCACAAGCAGACAAGAACTTTTTCAAATGGACAATTAACACCAGATCCTTTGTACAGTTAAGAAGAAAATTAGAATTATTCACATACCTTAGATTTGATGCTGAGATCACTATACTCACAACTGTAGCAGTGAATGGTAGTAGTAATAATACATACGTGGGTCTTCCTGACTTGACACTTCAAGCAATGTTTGTACCCACTGGTGCTCTTACCCCAGAAAAGCAGGACTCATTCCACTGGCAGTCAGGCAGTAATGCTAGTGTATTCTTTAAAATCTCTGACCCCCCAGCCAGAATAACCATACCTTTTATGTGCATTAACTCAGCATACTCAGTTTTTTATGATGGCTTTGCCGGATTTGAGAAAAACGGTCTGTATGGAATAAATCCAGCTGATACTATTGGTAACTTATGTGTTAGAATAGTGAATGAACACCAACCAGTTGGTTTCACAGTGACTGTTAGGGTTTACATGAAGCCTAAACACATAAAAGCATGGGCACCACGACCACCACGAACTCTGCCATATATGAGTATTGCAAATGCAAATTACAAAGGTAAAGAAAGAGCACCAAATGCGCTCAGTGCTATAATTGGCAATAGAGACAGTGTCAAAACCATGCCTCATAATA------TAGTGAACACTGGTCCAGGCTTCGGAGGAGTTTTTGTAGGGTCTTTCAAAATAATCAACTATCACTTGGCCACTGCAGAAGAGAGACAGTCAGCTATCTATGTGGATTGGCAATCAGACGTCTTGGTTACCCCCATTGCTGCTCATGGAAGGCACCAAATAGCAAGATGCAAGTGCAACACAGGGGTTTACTATTGTAGGCACAAAAACAGAAGTTACCCGATTTGCTTTGAAGGCCCAGGGATTCAATGGATTGAACAAAATGAATATTACCCAGCAAGGTACCAGACCAATGTACTTTTGGCAGTTGGTCTTGCGGAAGCAGGAGATTGCGGTGGTTTACTAGTTTGTCCACATGGGGTAATCGGTCTTCTTACAGCGGGAGGGGGTGGAATTGTAGCTTTCACTGATATCAGGAATTTGCTATGGTTAGATACTGATGCTATGGAACAAGGCATTACTGATTATATTCAAAATCTTGGTAATGCCTTTGGAGCAGGATTTACAGAAACAATCTCTAATAAAGCCAAGGAAGTGCAAGATATGCTAATTGGAGAGAGTTCACTATTAGAAAAATTGTTAAAAGCTCTAATCAAAATCATATCAGCATTAGTAATTGTAATCAGAAACTCAGAAGATTTAGTCACAGTCACAGCCACACTAGCATTGTTGGGATGCCATGATTCACCATGGAGCTACTTGAAACAGAAGGTGTGTTCATACTTAGGTATTCCTTATGTACCTAGACAGGGTGAATCGTGGCTCAAGAAGTTCACAGAGGCATGCAATGCTCTTAGAGGTCTGGATTGGCTATCGCAAAAGATAGATAAATTCATCAACTGGCTTAAAACCAAAATATTACCAGAAGCTAGGGAGAAATATGAATTTGTGCAAAGGCTCAAACAGTTACCGGTGATAGAAAACCAAGTTAGTACAATCGAGCATAGCTGCCCAACAACAGAACAACAACAGGCCTTATTCAACAACGTCCAATACTATTCACACTACTGTAGAAAGTACGCACCACTTTACGCAGTGGAAGCAAAGAGGGTAGTAGCTCTTGAAAAGAAAATAAACAACTACATCCAGTTCAAGTCCAAATCTCGCATTGAACCGGTTTGTTTAATAATACATGGCTCTCCAGGAACTGGCAAGTCAGTGGCTTCAAATTTAATTGCCAGGGCTATCACAGAGAAATTGGGGGGGGACATTTATTCCTTGCCTCCAGACCCTAAATATTTTGATGGATACAAACAGCAAACAGTGGTCCTCATGGATGATTTAATGCAAAATCCAGATGGGAATGACATATCTATGTTCTGCCAAATGGTCTCCACTGTAGATTTCATACCCCCAATGGCTAGTTTGGAGGAAAAAGGAACTCTATACACCAGTCCATTTTTAATAGCTACTACCAATGCTGGCTCAATACATGCACCAACTGTATCAGACTCAAAGGCTTTGTCACGCAGATTTAAATTTGACGTGGACATTGAAGTCACAGATTCATACAAGGACTCAAATAAATTGGATATGTCAAGGGCAGTCGAGATGTGCAAACCAGACGGCTGTGCCCCCACCAATTACAAAAGATGCTGCCCATTGATCTGTGGAAAGGCTATCCAATTCAGAGATCGCAGAACTAATGCAAGATCCACTATTGATATGCTAGTAACTGATATTATAAAGGAATATAGAACCAGAAACAGTACACAGGATAAGCTGGAAGCTCTGTTTCAGGGGCCTCCACAGTTTAAAGAGATCAAAATTTCAGTCGCCCCAGATACACCAGCTCCTGATGCTATAAATGACCTTCTTAGGTCAGTGGATTCTCAAGAAGTTAGGGATTATTGCCAAAAGAAAGGATGGATTGTAGTACACCCATCAAATGAGCTAATAGTAGAAAAACACATTAGTAGAGCTTTTATTACTCTACAAGCCATTGCCACCTTTGTATCAATAGCTGGTGTAGTTTATGTTATATACAAACTTTTTGCTGGCATTCAGGGTCCATACACAGGAATCCCCAATCCCAAACCTAAAGTACCCTCTCTCAGAACAGCTAAAGTGCAAGGACCAGGGTTCGATTTTGCACAAGCCATAATGAAGAAAAATACCGTCATTGCAAGGACTGAAAAGGGTGAGTTCACCATGCTGGGTGTATATGATAGGGTAGCGGTCATCCCCACACACGCATCTGTTGGAGAAACCATTTACATTAATGATGTAGAGACTAAAGTTTTAGATGCGTGTGCACTTAGAGACTTGACTGATACAAACTTAGAGATAACCATAGTCAAATTAGACCGTAACCAAAAATTTAGAGATATCAGACATTTTCTGCCCAAATATGAGGATGATTACAATGACGCTGTGCTTAGCGTACATACATCAAAATTCCCAAACATGTATATCCCAGTTGGACAAGTCACCAATTATGGCTTCTTGAATCTAGGTGGTACACCGACGCATCGCATTTTAATGTATAACTTCCCAACAAGAGCTGGCCAGTGTGGTGGTGTGGTGACAACTACAGGTAAGGTGATAGGAATACATGTAGGTGGAAATGGAGCTCAAGGATTTGCAGCAATGCTACTACACTCTTACTTTACCGATACGCAAGGTGAGATAGTTAGTAGTGAAAAGAGTGGGGTGTGCATTAACGCACCGGCAAAGACTAAACTCCAACCCAGTGTTTTCCATCAAGTTTTTGAAGGTTCAAAGGAACCAGCAGTTCTCAATCCAAAAGATCCTAGGCTTAAAACAGATTTCGAGGAGGCCATTTTCTCAAAGTACACAGGTAACAAAATTATGTTAATGGATGAGTACATGGAAGAGGCAGTGGATCATTATGTGGGGTGTTTAGAACCATTAGACATCAGTGTGGATCCCATACCCCTGGAAAGTGCCATGTATGGAATGGATGGCCTTGAGGCATTAGACTTAACTACCAGTGCAGGATTCCCTTACTTACTACAAGGGAAGAAGAAAAGGGATATATTTAATAGACATACTAGAGACACCAGTGAAATGACAAAAATGTTAGAGAAATATGGAGTTGACCTACCTTTTGTAACCTTTGTAAAAGATGAGCTTAGATCAAGAGAAAAAGTTGAAAAAGGGAAATCACGCCTGATTGAGGCCAGTTCCTTGAATGACTCAGTTGCTATGAGAGTTGCCTTTGGAAACCTTTACGCCACATTTCACAACAATCCAGGTACAGCAACTGGTAGTGCAGTTGGTTGTGATCCAGATGTATTCTGGTCAAAAATCCCTATTTTGTTAGATGGAGAAATCTTTGCTTTTGACTACACTGGTTATGATGCTAGTTTGTCACCAGTGTGGTTTGCCTGTTTAAAGAAAGTTCTAATTAAGTTAGGTTACACACATCAAACGTCTTTTATAGATTATTTGTGTCATTCAGTACATTTATATAAGGAC-AAAAAGTACATAGTTAATGGTGGAATGCCCTCTGGTTCTTCAGGCACCAGCATATTCAACACTATGATCAACAATATAATCATAAGAACTTTATTAATTAGGGTTTACAAAGGCATAGACCTGGACCAGTTCAAAATGATTGCCTATGGGGATGATGTTATTGCTAGCTACCCACATAAGATTGATCCAGGTTTGCTGGCAGAAGCAGGTAAACAGTATGGATTAGTAATGACACCAGCAGACAAAGGAAACAGTTTTATTGACACAAATTGGGAAAATGTAACTTTCTTAAAAAGATATTTCAGAGCAGATGATCAGTACCCCTTTCTCATACATCCAGTGATGCCAATGAAAGAGATACATGAATCTATTAGATGGACTAAAGATCCCAGAAACACACAGGATCATGTTAGGTCTTTGTGCTACCTCGCATGGCATAATGGAGAGGAGGCTTATAATGAATTTTGCAGAAAAATCAGAAGTGTGCCTGTGGGAAGAGCATTGACACTACCTGCATACTCTAGTCTTAGACGGAAATGGTTAGATTCGTTCTAG
>KU669040.1_Enterovirus_D68_isolate_USA/OR/2014-19268_polyprotein_gene_complete_cds
GGCCCACGTGGCGGCTAGTACTCTGGTACTTCGGTACCTTT-GTACGCCTG-TTTTATCTCCCCTCCCAATGTAACTTAGAAGTTCTTAAATCAATGCTCAATAGGTGGGGCGCAAACCAGCGCTCTCATGAGCAAGCACTCCTGTCTCCCCGGTGAGGTTGTATAAACTGTTCCCACGGTTGAAAACAACCTATCCGTTATCCGCTATAGTACTTCGAGAAACCTAGTACCACCTTTGGATTGTTGACGCGTTGCGCTCAGCACACTAACCCGTGTGTAGCTTGGGTCGATGAGTCTGGACATACCTCACTGGCGACAGTGGTTCAGGCTGCGTTGGCGGCCTACTCATGGTGAAAGCCATGAGACGCTAGACATGAACAAGGTGTGAAGAGTCTATTGAGCTACTATAGAGTCCTCCGGCCCCTGAATGCGGCTAATCCTAACCATGGAGCAAGTGCTCACAGGCCAGTGAGTTGCTTGTCGTAATGCGCAAGTCCGTGGCGGAACCGACTACTTTGGGTGTCCGTGTTTCA-CTTTTTACTTTTATGACTGCTTATGGTGACAATTTGATATTGTTACCATTTAGCTTGTCAAATCAATTGCA-AAAGATCCTAAATCTTATTTATCAACTTGCATCTTGATAACTTTA-----------------------ATTTGAAAA------------TTT---TAACAATGGGAGCTCAGGTTACTAGACAACAAACTGGCACTCATGAAAATGCCAACATTGCCACAAATGGATCTCATATCACCTACAATCAGATAAACTTTTACAAGGATAGTTATGCGGCTTCAGCCAGCAAGCAGGATTTTTCACAGGACCCATCAAAATTCACTGAACCAGTAGTGGAAGGTTTAAAAGCAGGGGCGCCAGTTTTAAAATCTCCTAGTGCTGAGGCATGTGGCTACAGTGATAGAGTATTACAGCTCAAATTAGGAAATTCAGCTATTGTCACCCAGGAAGCAGCGAACTACTGCTGCGCTTATGGTGAATGGCCCAATTACTTACCAGACCATGAAGCAGTAGCCATTGATAAACCTACACAACCAGAAACTGCTACAGATAGATTCTACACTTTGAAGTCAGTCAAATGGGAAACTGGAAGCACAGGATGGTGGTGGAAACTACCCGATGCACTAAATAATATAGGCATGTTTGGACAGAATGTACAGCATCACTACCTATATAGATCTGGTTTCTTGATTCATGTGCAGTGTAATGCCACAAAATTCCATCAAGGTGCCTTATTAGTGGTAGCAATTCCAGAACATCAGAGGGGAGCGCATAACACCAACACTAGCCCAGGGTTTGATGATATAATGAAAGGTGAAGAAGGAGGGACCTTCAATCATCCATATGTCCTTGATGATGGAACATCATTGGCTTGTGCGACGATATTTCCACATCAGTGGATAAATCTGAGAACCAACAATTCAGCAACAATTGTTCTTCCCTGGATGAATGCTGCTCCAATGGATTTCCCACTCAGACATAATCAGTGGACGCTAGCAATAATACCAGTGGTGCCATTAGGCACGCGTACAACATCAAGTATGGTCCCAATAACAGTTTCAATCGCTCCAATGTGTTGTGAGTTTAATGGACTTAGACACGCCATTACTCAAGGTGTCCCAACATACCTTTTACCAGGCTCGGGACAATTCCTAACAACTGATGATCATAGCTCTGCACCAGCTCTCCCGTGTTTCAACCCAACTCCAGAAATGCATATCCCAGGGCAGGTCCGTAACATGCTAGAAGTGGTCCAAGTGGAATCAATGATGGAGATTAATAACACAGAAAGTGCAGTTGGCATGGAGCGTCTTAAGGTTGATATATCAGCATTGACAGATGTCGACCAATTGTTATTCAACATTCCACTGGACATACAGTTGGATGGGCCACTTAGAAACACTTTAGTAGGAAACATATCTAGATATTACACTCATTGGTCTGGATCCCTAGAAATGACGTTTATGTTTTGTGGCAGCTTCATGGCAACGGGAAAATTAATCCTGTGCTACACTCCTCCAGGTGGATCATGCCCGACAACCAGAGAGACCGCCATGTTAGGTACACATATTGTTTGGGATTTTGGATTACAATCTAGTGTAACCCTGATAATACCTTGGATTAGTGGATCCCACTACAGAATGTTTAATAATGATGCTAAGTCAACTAATGCCAACGTTGGCTATGTCACTTGTTTTATGCAGACCAATCTGATAGTCCCCAGTGAATCCTCTGACACGTGTTCCTTGATAGGGTTCATAGCAGCAAAAGATGATTTCTCCCTCAGATTAATGAGAGACAGCCCTGACATTGGACAACTAGACCATTTACATGCAGCAGAGGCAGCCTACCAGATCGAGAGCATCATCAAAACAGCAACCGACACTGTGAAAAGTGAGATTAATGCTGAACTTGGTGTGGTCCCTAGCTTAAATGCAGTTGAAACAGGTGCAACTTCTAACACTGAACCAGAAGAAGCCATACAAACTCGCACAGTGATAAATCAGCACGGTGTATCCGAGACTCTAGTGGAGAATTTTCTCAGTAGAGCAGCTTTGGTATCAAAGAGAAGTTTTGAATACAAAGATCATACTTCGTCTGCAGCACAAGCAGACAAGAACTTTTTCAAATGGACAATTAACACCAGATCCTTTGTACAGTTAAGAAGAAAATTAGAATTATTCACATACCTTAGATTTGATGCTGAGATCACTATACTCACAACTGTAGCAGTGAATGGTAGTAGTAATAATACATACGTGGGTCTTCCTGACTTGACACTTCAAGCAATGTTTGTACCCACTGGTGCTCTTACCCCAGAGAAGCAGGACTCATTCCACTGGCAGTCAGGCAGTAATGCTAGTGTATTCTTTAAAATCTCTGACCCCCCAGCCAGAATAACCATACCTTTTATGTGCATTAACTCAGCATACTCAGTTTTTTATGATGGCTTTGCCGGATTTGAGAAAAACGGCCTGTATGGAATAAATCCAGCTGATACTATTGGTAACTTATGTGTTAGAATAGTGAATGAACACCAACCAGTTGGTTTCACAGTGACCGTTAGGGTTTACATGAAGCCTAAACACATAAAAGCATGGGCACCACGACCACCACGAACTCTGCCATATATGAGTATTGCAAATGCAAATTACAAAGGTAAAGAAAGAGCACCAAATGCGCTCAGTGCCATAATTGGCAATAGAGACAGTGTCAAAACCATGCCTCATAATA------TAGTGAACACTGGTCCAGGCTTCGGAGGAGTTTTTGTAGGGTCTTTCAAAATAATCAACTATCACTTGGCCACTGCAGAAGAGAGACAGTCAGCTATCTATGTGGATTGGCAATCAGACGTCTTGGTTGCCCCCATTGCTGCTCATGGAAGGCACCAAATAGCAAGATGCAAGTGCAACACAGGGGTTTACTATTGTAGGCACAAAAACAGAAGTTACCCGATTTGCTTTGAAGGCCCAGGGATTCAATGGATTGAACAAAATGAATATTACCCAGCAAGGTACCAGACCAATGTACTTTTGGCAGTTGGTCCTGCGGAAGCAGGAGATTGCGGTGGTTTACTAGTTTGTCCACATGGGGTAATCGGTCTTCTTACAGCAGGAGGGGGTGGAATTGTAGCTTTCACTGATATCAGGAATTTGCTATGGTTAGATACTGATGCTATGGAACAAGGTATTACTGATTATATTCAAAATCTTGGTAATGCCTTTGGAGCAGGATTTACAGAAACAATCTCTAATAAAGCCAAGGAAGTGCAAGATATGCTAATTGGAGAGAGTTCACTATTAGAAAAATTGTTAAAAGCTCTAATCAAAATCATATCAGCATTAGTAATTGTAATCAGAAACTCAGAAGATTTAGTCACAGTTACAGCTACACTAGCATTGTTGGGATGCCATGATTCACCATGGAGCTACTTGAAACAGAAGGTATGTTCATACTTAGGTATTCCTTATGTACCTAGACAGGGTGAATCGTGGCTCAAGAAGTTCACAGAGGCATGCAATGCTCTTAGAGGTCTGGATTGGCTATCGCAAAAGATAGATAAATTCATCAACTGGCTTAAAACCAAAATATTACCAGAAGCTAGGGAGAAATATGAATTTGTGCAAAGGCTCAAACAGTTACCGGTGATAGAAAACCAAGTTAGTACAATCGAGCATAGCTGCCCAACAACAGAACAACAACAGGCCTTATTCAACAACGTCCAATACTATTCACACTACTGTAGAAAGTACGCACCACTTTACGCAGTGGAAGCAAAGAGGGTAGTAGCTCTTGAAAAGAAAATAAACAACTACATCCAGTTCAAGTCCAAATCTCGCATTGAACCGGTTTGTTTAATAATACATGGCTCTCCAGGAACTGGCAAGTCAGTGGCTTCAAATTTAATTGCCAGGGCTATCACAGAGAAATTGGGGGGGGACATTTATTCCTTGCCTCCAGACCCTAAATATTTTGATGGATACAAACAGCAAACGGTGGTCCTCATGGATGATTTAATGCAGAATCCAGATGGGAATGACATATCTATGTTCTGCCAAATGGTCTCCACTGTAGATTTCATACCCCCAATGGCTAGTTTGGAGGAAAAAGGAACTCTATACACCAGTCCATTTTTAATAGCTACTACCAATGCTGGCTCAATACATGCACCAACTGTATCAGACTCAAAGGCTTTGTCACGCAGATTTAAATTTGACGTGGACATTGAAGTCACAGATTCATACAAGGACTCAAATAAATTGGATATGTCAAGGGCAGTCGAGATGTGCAAACCAGACGGCTGTGCCCCCACCAATTACAAAAGATGCTGCCCATTGATCTGTGGAAAGGCTATCCAATTCAGAGATCGCAGAACTAATGCAAGATCCACTATTGATATGCTAGTAACTGATATTATAAAGGAATATAGAACCAGAAACAGTACACAGGATAAGCTGGAAGCTCTGTTTCAGGGGCCTCCACAGTTTAAAGAGATCAAAATTTCAGTCACCCCAGATACACCAGCTCCTGATGCTATAAATGACCTTCTTAGGTCAGTGGATTCTCAAGAAGTTAGGGATTATTGCCAAAAGAAAGGATGGATTGTAGTACACCCATCAAATGAGCTAATAGTAGAAAAACACATTAGTAGAGCTTTTATTACTCTACAAGCCATTACCACCTTTGTATCAATAGCTGGTGTAGTTTATGTTATATACAAACTTTTTGCTGGCATTCAGGGTCCATACACAGGAATCCCCAATCCTAAACCTAAAGTACCCTCTCTCAGAACAGCTAAAGTGCAAGGACCAGGGTTCGATTTTGCACAAGCCATAATGAAGAAAAATACCGTCATTGCAAGGACTGAAAAGGGTGAGTTCACCATGCTGGGTGTATATGATAGGGTAGCGGTCATCCCCACACACGCATCTGTTGGAGAAACCATTTACATTAATGATGTAGAGACTAAAGTTTTAGATGCGTGTGCACTTAGAGACTTGACTGATACAAACTTAGAGATAACCATAGTCAAATTAGACCGTAACCAAAAATTTAGAGATATCAGACATTTTCTGCCCAGATATGAGGATGATTACAATGACGCTGTGCTTAGCGTACATACATCAAAATTCCCAAATATGTATATCCCAGTTGGACAAGTCACCAATTATGGCTTCTTGAACCTAGGTGGTACACCGACGCACCGCATTTTAATGTATAACTTCCCAACAAGAGCTGGCCAGTGTGGTGGTGTAGTGACAACTACAGGTAAGGTGATAGGAATACATGTAGGTGGAAATGGAGCTCAAGGATTTGCAGCAATGCTACTACACTCTTACTTTACCGATACACAAGGTGAGATAGTTAGTAGTGAAAAGAGTGGGGTGTGCATTAACGCACCGGCAAAGACTAAACTCCAACCCAGTGTTTTCCATCAAGTTTTTGAAGGTTCAAAGGAACCAGCAGTTCTCAATCCAAAAGATCCTAGGCTTAAAACAGATTTCGAGGAGGCCATTTTCTCAAAGTACACAGGTAACAAAATCATGCTAATGGATGAGTACATGGAAGAGGCAGTAGATCATTATGTGGGGTGTTTAGAACCATTAGACATCAGTGTGGATCCCATACCCCTGGAAAGTGCTATGTATGGAATGGATGGCCTTGAGGCATTAGACTTAACTACCAGTGCAGGATTCCCTTACTTACTACAAGGGAAGAAGAAAAGGGATATATTTAATAGACATACTAGAGACACCAGTGAAATGACAAAAATGTTAGAGAAATATGGAGTTGACCTACCTTTTGTAACCTTTGTAAAAGATGAGCTTAGATCAAGAGAAAAAGTTGAAAAAGGGAAATCACGCCTGATTGAGGCCAGTTCCTTGAATGACTCAGTTGCTATGAGAGTTGCCTTTGGAAACCTTTACGCCACATTTCACAACAATCCAGGTACAGCAACTGGTAGTGCAGTTGGTTGTGATCCAGATATATTTTGGTCAAAAATCCCTATTTTGTTAGATGGAGAAATCTTTGCTTTTGACTACACTGGTTATGATGCCAGTTTGTCACCAGTGTGGTTTGCCTGTTTAAAGAAAGTTCTAATTAAGTTAGGTTACACACATCAAACGTCTTTTATAGATTATTTGTGTCATTCAGTACATTTATATAAGGAC-AAAAAGTACATAGTTAGTGGTGGAATGCCCTCTGGTTCTTCAGGCACCAGCATATTCAACACTATGATCAACAATATAATCATAAGAACTTTATTAATTAGGGTTTACAAAGGCATAGACCTGGACCAGTTCAAAATGATTGCCTATGGGGATGATGTTATTGCTAGCTACCCACATAAGATTGATCCAGGTTTGCTGGCAGAAGCAGGTAAACAGTATGGATTAGTAATGACACCAGCAGACAAAGGAACCAGTTTTATTGACACAAATTGGGAAAATGTAACATTCTTAAAAAGATATTTCAGAGCAGATGATCAATACCCCTTTCTCATACATCCAGTGATGCCAATGAAAGAGATACATGAATCTATTAGATGGACTAAAGATCCCAGAAACACACAGGATCATGTTAGGTCTTTGTGCTACCTCGCATGGCATAATGGAGAGGAGGCTTATAATGAATTTTGCAGAAAAATCAGAAGTGTGCCTGTGGGAAGAGCATTGACACTACCTGCATACTCTAGTCTTAGACGGAAATGGTTAGATTCGTTCTAG
>KU669039.1_Enterovirus_D68_isolate_USA/OR/2014-19269_polyprotein_gene_complete_cds
GGCCCACGTGGCGGCTAGTACTCTGGTACTTCGGTACCTTT-GTACGCCTG-TTTTATCTCCCTTCCCAACGTAACTTAGAAGCTCTTAAATCAAGGCTCAATAGGTGGAGTGCAAACCAGCACTCTTATGAGCAAGTACTCCTGTTTCCCCGGTGCGGTTATATAAACTGTTCCCACGGTTGAAAGTAACCTATCCGTTATCCGCTATAGTACTTCGAGAAACCTAGTATCACCTTTGGATTGTTGACGCGTTGCGCTCAGCACACTAACCCGTGTGTAGCTTGGGTCGATGAGTCTGGACATACCCCACTGGCGACAGTGGTCCAGGCTGCGTTGGCGGCCTACTCATGGTGAAAACCATGAGACGCTAGACATGAACAAGGTGTGAAGAGTCTATTGAGCTACTATAGAGTCCTCCGGCCCCTGAATGCGGCTAATCCTAACCATGGAGCAAGTGCTCACAGACCAGTGAGTTGCTTGTCGTAATGCGCAAGTCCGTGGCGGAACCGACTACTTTGGGTGTCCGTGTTTCACTTTTTTACCCTTATGACTGCTTATGGTGACAATTTGATATTGTTACCATTTAGCTTGTCAAATCAATTGCG-AAAGATCCTA-----------TCAACTTGCATTTTGATAACTCTT-----------TTGAAAACTCTAATTTGAAGA-------------TT---CAATAATGGGAGCTCAGGTTACTAGACAACAAACTGGCACTCATGAAAACGCCAATATAGCTACAAATGGATCTCATATTACATACAATCAGATAAACTTTTACAAAGATAGTTATGCGGCTTCAGCTAGCAAGCAGGATTTCTCACAGGACCCATCAAAATTCACTGAACCAGTAGTGGAAGGCTTGAAAGCAGGGGTGCCAGTTTTGAAATCTCCTAGTGCTGAGGCGTGTGGCTACAGTGATAGAGTGTTACAGCTTAAATTAGGTAACTCAGCTATTGTCACCCAGGAAGCAGCAAATTACTGCTGCGCTTATGGTGAATGGCCCAACTACTTGCCAGATCATGAAGCAGTCGCCATTGATAAACCTACACAACCAGAAACTGCTACAGATAGATTTTATACTTTAAGATCAGTCAAATGGGAGGCTGGAAGCACAGGATGGTGGTGGAAACTACCTGATGCACTAAATAATATAGGCATGTTTGGACAGAATGTACAGCATCACTACCTATACAGATCTGGTTTCTTGATTCATGTGCAGTGTAATGCCACAAAATTCCATCAAGGCGCCTTATTAGTAGTAGCAATTCCAGAACATCAGAGGGGAGCACATAACACCAATACTAGCCCAGGGTTTGATGATATCATGAAAGGTGAAGAAGGAGGGACCTTTAATCATCCATATGTCCTTGATGATGGAACATCATTGGCTTGTGCGACGATATTTCCACATCAATGGATAAATCTGAGGACCAACAATTCAGCTACAATTGTTCTTCCCTGGATGAACGCTGCTCCAATGGACTTCCCACTTAGACATAATCAGTGGACGTTAGCAATAATACCAGTGGTGCCATTAGGTACGCGTACAATGTCAAGCATGGTTCCAATAACAGTTTCAATTGCTCCAATGTGTTGTGAGTTCAATGGACTCAGACACGCCATTACTCAAGGTGTCCCAACATACCTTTTACCAGGCTCGGGGCAATTCCTAACAACCGACGACCATAGCTCTGCACCAGTTCTCCCATGTTTCAACCCAACTCCAGAGATGCACATACCAGGGCAGGTCCGCAACATGTTAGAAGTGGTCCAAGTGGAATCAATGATGGAGATTAATAACACAGAAAGTGCAGTTGGTATGGAGCGTCTTAAGGTTGACATATCAGCATTGACAGACGTCGATCAATTGTTATTCAACATTCCACTGGACATACAGTTGGATGGGCCACTTAGAAACACTTTAGTAGGAAACATATCTAGATATTACACTCATTGGTCCGGATCCCTAGAGATGACGTTTATGTTTTGTGGCAGCTTCATGGCAACTGGAAAATTAATTCTGTGTTATACTCCTCCAGGTGGGTCGTGCCCGACAACCAGAGAGACCGCTATGTTAGGTACACATATCGTTTGGGATTTTGGACTACAATCTAGTGTAACCCTGATAATACCTTGGATTAGTGGATCCCACTACAGGATGTTCAACAATGATGCTAAGTCAACTAATGCCAATGTTGGCTATGTCACTTGTTTTATGCAGACCAATCTGATAGTCCCCAGTGAATCTTCTGACACATGTTCCTTGATAGGGTTCATAGCAGCAAAAGATGATTTCTCCCTCAGATTAATGAGAGACAGTCCTGACATTGGACAAATAGATCACTTACATGCAGCAGAGGCAGCCTATCAGATTGAGAGCATCATCAAAACAGCAACTGACACTGTAAAAAGTGAGATTAACGCCGAACTTGGTGTGGTCCCTAGCTTAAATGCAGTTGAAACAGGAGCAACCTCTAACACTGAACCAGAAGAAGCCATACAAACTCGCACAGTGATAAATCAGCACGGTGTATCCGAGACCTTAGTGGAGAATTTTCTCAGTAGAGCAGCTTTAGTATCAAAGAGAAGTTTCGAATACAAAGATCATACTTCGTCTGCGGCACAAACAGACAAGAACTTTTTCAAATGGACGATCAATACCAGGTCCTTTGTACAGTTAAGAAGAAAGTTAGAATTATTCACATACCTTAGATTTGATGCTGAGATAACTATACTCACAACTGTAGCAGTAAATGGTAGTAGTAACAACACATACGTGGGTCTTCCTGACTTAACACTTCAAGCAATGTTTGTACCCACTGGTGCTCTTACCCCAGAAAAGCAAGATTCATTCCATTGGCAATCAGGCAGTAATGCTAGTGTATTCTTTAAAATCTCTGATCCCCCAGCCAGAATGACCATACCTTTTATGTGCATTAACTCAGCATACTCAGTTTTTTATGATGGCTTTGCCGGATTTGAGAAAAGTGGTCTGTATGGAATAAATCCAGCTGACACTATTGGTAACTTGTGTGTCAGAATAGTGAATGAACACCAACCAGTTGGCTTTACAGTAACCGTTAGGGTTTACATGAAGCCCAAACACATAAAAGCATGGGCACCACGACCACCACGAACCCTCCCATATATGAGCATTGCAAATGCAAATTATAAAGGTAAAGAGAGAGCACCAAATGCGCTTAATGCTATAATTGGTAATAGAGACAGTGTCAAAACCATGCCTCACAATA------TAGTGACCACTGGCCCAGGCTTTGGAGGAGTTTTTGTAGGGTCTTTCAAAATAATTAACTATCACTTAGCTACTACAGAAGAGAAACAGTCAGCTATCTATGTGGATTGGCAATCAGACATCTTGGTTACCCCCATTGCTGCTCATGGAAGGCACCAAATAGCAAGATGCAAATGCAATACAGGGGTTTACTATTGTAGACACAAGGACAGAAGTTACCCAATTTGCTTTGAAGGCCCAGGGATTCAATGGATCGAGCAAAGTGAGTATTATCCAGCAAGGTATCAGACCAATGTACTTCTGGCAGTTGGCCCTGCGGAAGCAGGAGATTGCGGTGGTTTATTGGTCTGTCCACATGGGGTAATCGGTCTTCTTACAGCAGGAGGGGGTGGAATTGTAGCTTTCACTGATATCAGAAATTTACTATGGTTAGATACTGATGTTATGGAACAAGGCATTACTGACTATATTCAAAATCTTGGTAATGCCTTTGGAGCAGGGTTCACAGAAACAATTTCTAATAAAGCCAAGGAAGTGCAAGATATGCTAATTGGAGAAAGTTCACTATTAGAGAAATTGTTAAAAGCTCTAATCAAAATCATATCAGCATTGGTAATTGTAATCAGAAACTCGGAAGACTTGGTTACAGTCACAGCCACACTAGCATTGCTGGGATGCCATGATTCACCATGGAGCTACTTAAAACAGAAGGTGTGTTCATATTTAGGTATTCCTTATGTACCTAGACAGAGTGAATCGTGGCTTAAGAAATTTACAGAAGCATGTAATGCTCTCAGAGGTCTAGATTGGCTATCACAAAAGATAGATAAATTTATCAACTGGCTTAAAAACAAAATATTACCAGAAGCTAGGGAGAAATATGAATTTGTGCAAAGACTCAAACAGTTGCCAGTGATAGAAAATCAAGTTAACACAATTGAACATAGTTGCCCAACAACAGAACAACAGCAGGCCCTATTCAATAACGTCCAGTACTATTCACACTACTGTAGAAAATATGCACCACTCTACGCAGTAGAGGCAAAGAGGGTAGCAGCTATTGAAAAGAAAATAAACAACTACATCCAGTTCAAGTCCAAATCTCGCATTGAACCGGTTTGTTTGATAATACATGGTTCTCCAGGGACTGGCAAGTCAGTGGCCTCAAATTTAATTGCCAGGGCTATCACAGAGAAGTTGGGAGGGGATATTTATTCCTTGCCTCCAGATCCTAAATACTTTGATGGGTACAAACAGCAAACGGTGGTCCTCATGGATGATTTAATGCAAAATCCAGATGGAAATGACATATCTATGTTCTGCCAAATGGTTTCTACTGTGGACTTCATACCTCCAATGGCTAGTTTGGAGGAAAAAGGAACTCTGTACACCAGTCCATTTTTAATAGCTACCACTAATGCTGGCTCAATACATGCACCAACTGTATCAGACTCAAAGGCTTTGTCACGCAGATTCAAATTTGATGTGGACATTGAAGTCACAGACTCATACAAAGACTCAAACAAGTTGGACATGTCAAGAGCAGTCGAGATGTGTAAACCAGACGACTGTGCCCCCACCAATTATAAAAGATGCTGCCCGTTGATCTGTGGAAAAGCTATTCAATTCAGAGATCGTAGAACTAATGCAAGATCCACCATTGATATGCTAGTAACTGATATCATCAAGGAATATAGAACCAGAAACAGTACACAAGACAAGTTGGAAGCTCTATTTCAGGGACCTCCACAGTTTAAGGAGATCAAAATTTCAGTCACCCCAGATACACCAGCTCCTGATGCCATAAATGACCTTCTTAGGTCAGTGGATTCTCAAGAAGTTAGGGATTATTGCCAAAAGAAAGGATGGATTGTAATACATCCATCAAATGAACTACTTGTGGAAAAACACATCAGTAGAGCTTTTATCACTCTACAAGCCATTGCCACCTTCGTATCAATAGCTGGTGTAGTTTATGTTATATATAAACTTTTTGCTGGCATTCAAGGTCCATACACAGGAATCCCCAACCCCAAACCCAAAGTACCCTCTCTTAGAACAGCTAAAGTGCAAGGACCAGGGTTTGATTTTGCACAAGCCATAATGAAGAAAAATACCGTTATTGCAAGGACTGAAAAGGGTGAGTTCACCATGCTGGGTGTATATGATAGGGTAGCGGTTATCCCCACACACGCATCTGTTGGGGAAACCATTTACATTAATGATGTAGAGACTAAAGTTTTAGATGCATGTGCACTTAGAGACTTAACTGATACAAACTTAGAGATTACCATAGTCAAATTAGACCGTAATCAAAAGTTTAGAGACATCAGACATTTTCTGCCCAGACACGAGGATGATTATAATGACGCTGTGCTTAGCGTACACACATCAAAATTCCCAAATATGTATATCCCAGTTGGACAAGTCACCAATTATGGTTTCTTAAACCTAGGTGGTACACCAACACACCGCATTTTAATGTATAATTTCCCAACAAGAGCTGGCCAGTGTGGTGGTGTAGTGACAACTACAGGTAAGGTGATAGGAATACATGTAGGTGGAAATGGAGCTCAAGGATTTGCAGCAATGCTGTTACACTCTTACTTTACCGATACACAAGGTGAGATAGTTAGTAGTGAGAAGAGTGGGGTGTGCATTAACGCACCGGCGAAGACTAAACTCCAACCTAGTGTTTTCCATCAAGTTTTTGAAGGTTCAAAGGAACCAGCAGTTCTCAATCCAAAAGATCCTAGGCTTAAAACAGATTTCGAGGAAGCCATTTTCTCGAAATATACAGGCAACAAAATTATGTTAATGGATGAGTACATGGAAGAGGCAGTAGATCATTATGTGGGGTGTTTAGAACCATTAGATATTAGTGTGGATCCCATACCCCTCGAAAGTGCCATGTATGGGATGGATGGCCTTGAAGCATTAGACCTAACTACCAGTGCAGGATTCCCCTACTTACTACAAGGGAAGAAGAAAAGGGACATATTTAACAGACATACCAGAGACACCACTGAGATGACAAAGATGCTAGAGAAATATGGAGTTGACTTACCTTTTGTAACCTTTGTAAAAGATGAGCTCAGATCAAGAGAAAAAGTTGAAAAAGGAAAATCACGCCTAATTGAGGCTAGTTCCTTGAATGACTCAGTTGCTATGAGGGTCGCCTTTGGAAACCTTTACGCCACTTTTCATAGCAACCCAGGTACAGCAACTGGTAGTGCAGTTGGTTGTGATCCAGATATATTTTGGTCAAAAATCCCTATTTTATTAGATGGAGAAATCTTTGCTTTTGATTACACCGGTTATGATGCTAGTTTGTCACCAGTGTGGTTTGCCTGTTTAAAGAAAGTTCTAATCAAATTAGGTTACACACACCAAACATCTTTTATAGATTATTTGTGTCATTCAGTACATTTATACAAGGAT-AGAAAGTATATAGTTAATGGTGGGATGCCCTCTGGTTCTTCAGGCACCAGCATATTCAACACTATGATCAACAATATAATCATAAGAACTCTATTAATTAGGGTTTACAAAGGCATAGATCTGGACCAGTTCAAAATGATTGCCTATGGGGATGATGTTATCGCTAGTTACCCACACAAGATTGATCCGGGTTTACTGGCAGAAGCAGGTAAACATTATGGATTAGTAATGACACCAGCAGATAAAGGAACCAGTTTTGTTGATACAAATTGGGAAAATGTAACTTTCTTGAAAAGATACTTCAGAGCAGATGATCAATACCCTTTTCTTATACATCCAGTGATGCCAATGAAGGAGATACATGAATCCATTAGATGGACTAAAGATCCCAGAAACACACAGGACCATGTTAGGTCTTTGTGCTATCTCGCATGGCACAATGGAGAGGAGGCTTATAATGAATTTTGTAGAAAAATCAGAAGTGTGCCTGTGGGAAGGGCATTAACACTACCTGCATACTCTAGTCTTAGACGAAAATGGTTAGATTCGTTCTAG
>KY385892.1_Enterovirus_D68_isolate_NY241_16_complete_genome
GGCCCACGTGGCGGCTAGTACTCTGGTACTTCGGTACCTTT-GTACGCCTG-TTTTATCTCCCTTCCCAATGTGATTTAGAAGCTCTTAAATCAAGGCTCAATAGGTGGGGCGCAAACCAGCGCTCTCATGAGCAAGCACTCCTGTCTCCCCGGTGTGGTTGTATAAACTGTTCCCACGGTTGAAAACAACCTATCCGTTATCCGCTATAGTACTTCGAGAAACCTAGTATCACCTTTGGATTGTTGACGCGTTGCGCTCAGCACACTAACCCGTGTGTAGCTTGGGTCGATGAGTCTGGACATACCCCACTGGCGACAGTGGTCCAGGCTGCGTTGGCGGCCTACTCATGGTGAAAACCATGAGACGCTAGACATGAACAAGGTGTGAAGAGTCTATTGAGCTACTATAGAGTCCTCCGGCCCCTGAATGCGGCTAATCCTAACCATGGAGCAAGTGCTCACAGGCCAGTGAGTTGCTTGTCGTAATGCGCAAGTCCGTGGCGGAACCGACTACTTTGGGTGTCCGTGTTTCA-CTTTTTACTTTTATGACTGCTTATGGTGACAATTTGATATTGTTACCATTTAGCTTGTCAAATCAATTGCA-AAAGATCCTAAATCTTACTTACCAACTTGCATTTTGATAACCTTG-----------------------ATTTGAAAA-----------TTTT---TAATAATGGGAGCTCAGGTCACCAGACAACAAACTGGCACTCACGAAAATGCCAATGTTGCCACAAATGGATCTCATATCACATACAATCAGATAAACTTTTATAAGGATAGTTATGCGGCTTCAGCCAGCAAGCAGGATTTTTCACAGGACCCATCGAAATTCACTGAACCAGTAGTGGAAGGTTTGAAAGCAGGAGCGCCAGTTTTGAAATCTCCTAGTGCTGAGGCGTGTGGCTACAGTGATAGAGTGCTACAGCTTAAATTAGGTAATTCAGCTATCGTCACCCAGGAAGCAGCAAACTACTGCTGTGCTTATGGTGAATGGCCCAATTACTTACCAGACCATGAAGCAGTTGCCATTGACAAACCCACACAACCAGAAACTGCTACAGATAGATTCTACACTTTGAGATCAGTCAAATGGGAGGCTACAAGCACAGGATGGTGGTGGAAACTACCCGATGCACTAAATAATATAGGCATGTTTGGACAGAATGTACAGCATCACTACCTATATAGATCTGGTTTCTTGATTCATGTGCAGTGTAATGCCACAAAATTCCATCAGGGCGCCTTATTGGTGGTAGCAATTCCAGAACATCAGAGGGGAGCGCACAACACTACCACTAGTCCAGGGTTTGATGATATCATGAAAGGTGAAGCAGGAGGGACCTTCAATCATCCATATGTCCTTGATGATGGAACGTCATTGGCTTGTGCAACGATATTTCCACATCAGTGGATAAATCTGAGAACCAACAATTCAGCAACAATTGTTCTTCCCTGGATGAATGCTGCTCCAATGGACTTCCCACTTAGACATAATCAGTGGACACTAGCAATAATACCAGTGGTGCCATTAGGCACGCGTACAATGTCAAGCATGGTCCCAATAACAGTTTCAATTGCTCCAATGTGTTGTGAGTTTAATGGACTCAGACACGCCATTACTCAAGGTGTCCCAACATACCTTTTACCAGGCTCGGGACAATTCCTAACAACTGATGATCATAGCTCTGCACCGGTTCTCCCGTGTTTCAACCCAACTCCAGAGATGCACATTCCAGGGCAGGTCCGTAATATGCTAGAAGTAGTCCAAGTGGAATCAATGATGGAGATCAACAACACAGAAAGTGCGGTTGGTATGGAGCGTCTCAAGGTTGACATATCAGCATTGACAGATGTCGACCAATTGTTATTCAACATTCCACTGGATATACAATTGGATGGGCCACTTAGAAACACTTTAGTAGGAAACATATCTAGATACTATACTCATTGGTCTGGATCCCTAGAAATGACATTTATGTTTTGTGGCAGCTTTATGGCGACAGGAAAATTAATCCTGTGCTATACTCCTCCAGGTGGGTCATGCCCGACAACCAGAGAGACCGCCATGTTAGGTACACACATTGTTTGGGATTTTGGACTACAATCTAGTGTAACCCTGATAATACCTTGGATTAGTGGATCCCACTACAGGATGTTCAATAATGATGCTAAGTCAACTAATGCTAACGTTGGCTATGTCACTTGTTTCATGCAGACCAATCTGATAGTCCCCAGTGAATCCTCTGACACATGTTCCTTGATAGGGTTCATAGCAGCAAAAGATGATTTCTCCCTCAGGTTAATGAGAGACAGCCCTGACATTGGACAAATAGACCATTTACATGGAGCAGAGGCAGCCTACCAGATCGAGAGCATCATTAAAACAGCAACTGACACTGTGAAAAGTGAGATTAACGCTGAACTTGGTGTAGTCCCTAGCTTGAATGCAGTTGAAACAGGTGCAACATCTAACACTGAACCAGAAGAAGCTATACAAACTCGCACAGTGATAAATCAACACGGTGTATCCGAAACTCTAGTGGAGAATTTTCTCAGTAGAGCAGCTTTGGTGTCAAAGAGAAGTTTCGAATACAAAGACCATACTTCGTCTGCAGCACAAGCAGATAAGAACTTTTTCAAATGGACAATCAACACCAGGTCCTTCGTACAGCTAAGAAGAAAGTTAGAATTATTCACATACCTTAGATTCGATGCTGAGATCACTATACTCACAACTGTAGCAGTGAATGGTAGTAGTAATAATACATATGTGGGTCTTCCTGACTTGACACTGCAGGCAATGTTTGTACCCACTGGTGCCCTTACCCCAGAAAAGCAAGACTCATTCCACTGGCAGTCAGGTAGCAATGCTAGTATATTCTTTAAAATCTCTGACCCTCCAGCCAGAATAACCATACCTTTTATGTGTATTAATTCAGCATACTCAGTTTTTTATGATGGTTTTGCCGGATTTGAGAAAACTGGTCTGTATGGAATAAATCCAGCTGACACTATTGGTAACTTGTGTGTTAGAATAGTGAATGAACACCAACCAGTTGGTTTCACAGTGACTGTTAGGGTTTACATGAAGCCTAAACACATAAAAGCGTGGGCACCACGACCACCACGAACCCTGCCATACATGAGTATTGCAAATGCAAATTACAAAGGTAAAGAAAGAGCACCAAATGCGCTCAATGCCATAATTGGCAATAGAGACAGTGTTAAAACCATGCCTCATAATA------TAGTGACTACTGGTCCAGGCTTCGGAGGAGTTTTTGTAGGATCTTTCAAAATAATTAACTATCACTTAGCCACCACAGAGGAGAGACAGTCAGCCATCTATGTAGATTGGCAATCAGACATCTTGGTTACCCCCATTGCTGCTCATGGAAGACACCAAATAGCAAGATGCAAGTGCAATACAGGGGTTTACTATTGTAGACACAAAGACAGAAGTTACCCAATTTGCTTTGAAGGCCCAGGGATTCAATGGATTGAACAAAATGAATATTACCCAGCAAGGTACCAGACCAATGTACTTTTAGCAGTTGGCCCTGCAGAAGCAGGAGATTGCGGTGGTTTACTAGTCTGTCCACATGGGGTAATCGGTCTTCTTACAGCAGGAGGGGGTGGAATTGTAGCTTTCACCGATATCAGAAACTTGCTATGGTTGGATACTGATGCTATGGAACAAGGCATTACTGATTACATTCAAAATCTTGGCAATGCCTTTGGAGCAGGGTTCACAGAAACAATCTCTAATAAAGCCAAGGAAGTGCAAGATATGCTAATTGGAGAGAGTTCACTATTAGAAAAATTGCTAAAAGCTCTAATCAAAATCATATCAGCATTAGTAATTGTAATCAGAAATTCAGAAGACTTAGTTACAGTCACAGCTACACTAGCATTACTGGGGTGCCACGATTCACCATGGAGCTACTTGAAACAGAAGGTATGTTCATACTTAGGTATTCCTTATGTACCCAGACAGAGTGAATCGTGGCTTAAGAAGTTCACAGAAGCATGCAATGCTCTCAGAGGTCTAGATTGGCTATCACAAAAGATAGATAAATTCATCAACTGGCTTAAAACCAAAATATTACCGGAAGCTAGGGAGAAATATGAGTTTGTGCAAAGACTAAAGCAGTTACCGGTGATAGAAAACCAAGTTAGCACAATCGAGCATAGCTGCCCAACAACAGAACAACAGCAGGCCTTATTCAATAATGTCCAGTACTATTCACATTACTGCAGAAAGTACGCACCACTTTACGCAGTGGAAGCAAAGAGAGTAATGGCTCTCGAAAAGAAAATAAACAACTACATCCAGTTCAAGTCCAAATCTCGCATTGAACCGGTTTGTTTAATAATACATGGCTCTCCAGGAACTGGCAAGTCAGTGGCCTCAAATTTAATTGCCAGGGCTATCACAGAAAAATTGGGAGGGGACATTTATTCCTTGCCCCCAGACCCTAAATATTTTGATGGATACAAACAGCAAACGGTAGTCCTCATGGATGATTTAATGCAAAATCCAGATGGGAATGACATATCTATGTTCTGCCAAATGGTCTCTACTGTGGATTTTATACCCCCAATGGCTAGCTTGGAGGAAAAAGGAACTTTGTACACCAGTCCATTTTTAATAGCTACTACTAATGCTGGCTCAATACATGCACCAACTGTGTCAGACTCAAAGGCTTTGTCACGCAGGTTTAAATTTGATGTAGATATTGAGGTCACAGATTCATACAAAGACTCAAACAAATTGGACATGTCAAGAGCAGTCGAGATGTGCAAACCAGACGGCTGTGCCCCCGTCAACTACAAAAGATGCTGCCCATTGATTTGTGGAAAGGCTATTCAATTTAGAGATCGTAGAACTAATGCAAGATCCACTATTGATATGCTAGTAACTGATATCATCAAGGAGTATAGAACCAGAAACAGTACACAGGATAAACTGGAAGCTCTGTTTCAGGGACCTCCACAGTTTAAAGAGATCAAAATTTCAGTCACTCCAGATACACCAGCTCCTGATGCCATAAATGACCTTCTTAGGTCAGTGGATTCTCAAGAAGTTAGGGATTATTGCCAAAAGAAAGGATGGATTGTAATACACCCATCAAATGAACTACTAGTAGAGAAACACATCAGCAGAGCTTTTATTACTCTGCAAGCCATTGCCACCTTTGTATCAATAGCTGGTGTAGTTTATGTTATATATAAACTTTTTGCTGGCATTCAGGGTCCATACACAGGGATCCCCAATCCTAAACCCAAAGTACCCTCTCTCAGAACAGCTAAAGTGCAAGGACCAGGGTTCGATTTTGCACAAGCCATAATGAAGAAAAATACCGTCATTGCGAGGACTGAAAAGGGTGAGTTCACCATGCTGGGTGTATATGATAGGGTAGCGGTCATCCCCACACACGCATCTGTTGGAGAAACCATTTACATTGATGATGTAGAGACTAGAGTTTTAGATGCGTGTGCACTTAGAGACTTGACTGACACAAACTTAGAGATAACCATAGTCAAATTAGACCGTAATCAAAAGTTCAGAGATATCAGACACTTTCTGCCCAGATACGAGGATGATTACAATGATGCTGTGCTTAGCGTACACACATCAAAATTCCCAAATATGTATATTCCAGTTGGACAAGTCACCAATTATGGCTTCTTGAACCTAGGTGGTACACCGACACACCGCATTTTAATGTATAACTTCCCAACAAGAGCTGGCCAGTGTGGTGGTGTGGTGACAACTACAGGTAAGGTGATAGGAATACATGTAGGTGGAAATGGAGCTCAAGGATTTGCAGCAATGCTACTGCACTCTTACTTTACCGACACACAAGGTGAGATAGTTAGTAGTGAGAAGAGTGGGGTGTGCATTAATGCACCAGCAAAAACTAAACTCCAACCCAGTGTTTTCCATCAAGTTTTTGAAGGTTCAAAGGAACCAGCAGTTCTCAATCCAAAAGATCCTAGGCTTAAAACAGATTTTGAGGAAGCCATTTTCTCAAAATATACAGGTAACAAAATTATGTTAATGGATGAGTACATGGAAGAGGCAGTGGATCATTATGTGGGGTGTTTAGAACCATTAGATATCAGTGTGGATCCCATACCCCTGGAAAGTGCCATGTATGGAATGGATGGCCTTGAGGCATTAGACTTAACCACCAGTGCAGGATTCCCATACTTACTACAAGGGAAGAAGAAAAGGGATATATTTAATAGACACACTAGAGACACCAGTGAAATGACAAAGATGTTAGAAAAATATGGAGTTGACCTACCCTTTGTAACCTTTGTAAAAGATGAACTTAGATCACGAGAAAAAGTTGAAAAAGGGAAATCACGCCTGATTGAGGCCAGTTCCTTAAATGACTCAGTTGCTATGAGGGTTGCCTTTGGGAACCTTTACGCCACATTTCACAACAATCCAGGTACAGCAACCGGTAGTGCAGTTGGTTGTGACCCAGATATATTTTGGTCAAAAATCCCTATTTTATTAGATGGAGAAATCTTTGCTTTTGATTACACTGGCTATGATGCTAGTTTGTCACCAGTGTGGTTTGCCTGTTTAAAGAAAGTTCTAATTAAGTTAGGTTACACACATCAAACATCCTTTATAGATTATTTGTGTCACTCGATACATTTATATAAGGAC-AGAAAATACATAGTTAATGGTGGGATGCCCTCTGGTTCTTCAGGTACCAGCATATTCAACACTATGATCAATAACATAATCATAAGAACTCTATTAATTAGGGTTTATAAAGGCATTGACTTGGACCAGTTCAAAATGATTGCCTATGGGGATGATGTTATTGCTAGCTACCCACATAAAATTGATCCAGGTTTACTGGCGGAAGCAGGCAAACATTATGGATTAGTAATGACACCAGCAGACAAAGGAACCAGTTTTGTTGACACAAATTGGGAAAACGTAACTTTCTTAAAAAGATATTTCAGAGCAGATGATCAATACCCCTTTCTCATACATCCAGTGATGCCAATGAAGGAGATACATGAATCTATTAGATGGACTAAAGATCCCAGAAACACACAGGATCATGTTAGGTCTTTGTGCTACCTCGCATGGCATAATGGAGAGGAGGCTTACAATGAATTTTGTAGAAAAATCAGAAGTGTGCCTGTGGGAAGGGCATTGACACTACCTGCATACTCTAGTCTTAGACGGAAATGGTTAGATTCGTTTTAG
>KY385891.1_Enterovirus_D68_isolate_NY234_16_complete_genome
GGCCCACGTGGCGGCTAGTACTCTGGTACTTCGGTACCTTT-GTACGCCTG-TTTTATCTCCCTTCCCAATGCAATTTAGAAGCTCTTAAATCAAGGCTCAATAGGTGGGGCGCAAACCAGCGCTCTCATGAGCAAGCACTCCTGTCTCCCCGGTGTGGTTGTATAAACTGTTCCCACGGTTGAAAACAACCTATCCGTTATCCGCTATAGTACTTCGAGAAACCTAGTATCACCTTTGGATTGTTGACGCGTTGCGCTCAGCACACTAACCCGTGTGTAGCTTGGGTCGATGAGTCTGGACATACCCCACTGGCGACAGTGGTCCAGGCTGCGTTGGCGGCCTACTCATGGTGAAAACCATGAGACGCTAGACATGAACAAGGTGTGAAGAGTCTATTGAGCTACTATAGAGTCCTCCGGCCCCTGAATGCGGCTAATCCTAACCATGGAGCAAGTGCTCACAGGCCAGTGAGTTGCTTGTCGTAATGCGCAAGTCCGTGGCGGAACCGACTACTTTGGGTGTCCGTGTTTCA-CTTTTTACTTTTATGACTGCTTATGGTGACAATTTGATATTGTTACCATTTAGCTTGTCAAATCAATTGCA-AAAGATCCTAAATCTTACTTACCAACTTGCATTTTGATAACCTTG-----------------------ATTTGAAAA-----------TTTT---TAATAATGGGAGCTCAGGTCACCAGACAACAAACTGGCACTCACGAAAATGCCAATGTTGCCACAAATGGATCTCATATCACATACAATCAGATAAACTTTTATAAGGATAGTTATGCGGCTTCAGCCAGCAAGCAGGATTTTTCACAGGACCCATCAAAATTCACTGAACCAGTAGTGGAAGGTTTGAAAGCAGGAGCGCCAGTTTTGAAATCTCCTAGTGCTGAGGCGTGTGGCTACAGTGATAGAGTGCTACAGCTTAAATTAGGTAATTCAGCTATCGTCACCCAGGAAGCAGCAAACTACTGCTGTGCTTATGGTGAATGGCCCAATTACTTACCAGACCATGAAGCAGTTGCCATTGACAAACCCACACAACCAGAAACTGCTACAGATAGATTCTACACTTTGAGGTCAGTCAAATGGGAGGCTACAAGCACAGGATGGTGGTGGAAACTACCCGATGCACTAAATAATATAGGCATGTTTGGACAGAATGTACAGCATCACTACCTATATAGATCTGGTTTCTTGATTCATGTGCAGTGTAATGCCACAAAATTCCACCAGGGCGCCTTATTGGTGGTAGCAATTCCAGAACATCAGAGGGGAGCGCACAACACTACCACTAGTCCAGGGTTTGATGATATCATGAAAGGTGAAGCAGGAGGGACCTTCAATCATCCATATGTCCTTGATGATGGAACGTCATTAGCTTGTGCAACGATATTTCCACATCAGTGGATAAATCTGAGAACTAACAATTCAGCAACAATTGTTCTTCCCTGGATGAATGCTGCTCCAATGGACTTCCCACTTAGACATAATCAGTGGACACTAGCAATAATACCAGTGGTGCCATTAGGCACGCGTACAATGTCAAGCATGGTCCCAATAACAGTTTCAATTGCTCCAATGTGTTGTGAGTTTAATGGACTCAGACACGCCATTACTCAAGGTGTCCCAACATACCTTTTACCAGGCTCGGGACAATTCCTAACAACTGATGATCATAGCTCTGCACCGGTTCTCCCGTGTTTCAACCCAACTCCAGAGATGCACATTCCAGGGCAGGTCCGTAATATGCTAGAAGTAGTCCAAGTGGAATCAATGATGGAGATCAACAACACAGAAAGTGCGGTTGGTATGGAGCGTCTCAAGGTTGACATATCAGCATTGACAGATGTCGACCAATTGTTATTCAACATTCCACTGGATATACAATTGGATGGGCCACTTAGAAACACTTTAGTAGGAAACATATCTAGATACTATACTCATTGGTCTGGATCCCTAGAAATGACATTTATGTTTTGTGGCAGCTTTATGGCGACAGGAAAATTAATCCTGTGCTATACTCCTCCAGGTGGGTCATGCCCGACAACCAGAGAGACCGCCATGTTAGGTACACATATTGTTTGGGATTTTGGACTACAATCTAGTGTAACCCTGATAATACCTTGGATTAGTGGATCCCACTACAGGATGTTCAATAATGATGCTAAGTCAACTAATGCTAACGTTGGCTATGTCACTTGTTTCATGCAGACCAATCTGATAGTCCCCAGTGAATCCTCTGACACATGTTCCTTGATAGGGTTCATAGCAGCAAAAGATGATTTCTCCCTCAGGTTAATGAGAGACAGCCCTGACATTGGACAAATAGACCATTTACATGGAGCAGAGGCAGCCTACCAGATCGAGAGCATCATTAAAACAGCAACTGACACTGTGAAAAGTGAGATTAACGCTGAACTTGGTGTAGTCCCTAGCTTAAATGCAGTTGAAACAGGTGCAACATCTAACACTGAACCAGAAGAAGCTATACAAACTCGCACAGTGATAAATCAACACGGTGTATCTGAAACTCTAGTGGAGAATTTTCTCAGTAGAGCAGCTTTGGTGTCAAAGAGAAGTTTCGAATACAAAGACCATACCTCGTCTGCAGCACAAGCAGATAAGAACTTTTTCAAATGGACAATTAACACCAGGTCCTTCGTACAGCTAAGAAGAAAGTTAGAATTATTCACATACCTTAGATTCGATGCTGAGATCACTATACTCACAACTGTAGCAGTGAATGGTAGTAGTAATAATACATATGTGGGTCTTCCTGACTTGACACTGCAGGCAATGTTTGTACCCACTGGTGCCCTTACCCCAGAAAAGCAAGACTCATTTCACTGGCAGTCAGGTAGTAATGCTAGTGTATTCTTTAAAATCTCTGACCCCCCAGCCAGAATGACCATACCTTTTATGTGTATTAATTCAGCATACTCAGTTTTTTATGATGGCTTTGCCGGATTTGAGAAAACTGGTCTGTATGGAATAAATCCAGCTGACACTATTGGTAACTTGTGTGTTAGAATAGTGAATGAACACCAACCAGTTGGTTTCACAGTGACTGTTAGGGTTTACATGAAGCCTAAACACATAAAAGCGTGGGCACCACGACCACCACGAACCCTGCCATACATGAGTATTGCAAATGCAAATTACAAAGGTAAAGAAAGAGCACCAAATGCGCTCAATGCTATAATTGGCAATAGAGACAGTGTTAAAACCATGCCTCATAATA------TAGTGACTACTGGTCCAGGCTTCGGAGGAGTTTTTGTAGGATCTTTCAAAATAATTAACTATCACTTAGCCACCACAGAGGAGAGACAGTCAGCCATCTACGTGGATTGGCAATCAGACATCTTGGTTACCCCCATTGCTGCTCATGGAAGACACCAAATAGCAAGATGCAAGTGCAATACAGGGGTTTACTATTGTAGACACAAAGACAGAAGTTACCCAATTTGCTTTGAAGGCCCAGGGATTCAATGGATTGAACAAAATGAATATTACCCAGCAAGGTACCAGACCAATGTACTTTTAGCAGTTGGCCCTGCAAAAGCAGGAGATTGCGGTGGTTTACTAGTCTGTCCACATGGGGTAATCGGTCTTCTTACAGCAGGAGGGGGTGGAATTGTAGCTTTCACCGATATCAGAAACTTGCTATGGTTAGATACTGATGCTATGGAACAAGGCATTACTGATTACATTCAAAATCTTGGCAATGCCTTTGGAGCAGGGTTCACAGAAACAATCTCTAATAAAGCCAAGGAAGTGCAAGATATGCTAATTGGAGAGAGTTCACTATTAGAAAAATTGCTAAAAGCTCTAATCAAAATCATATCAGCATTAGTAATTGTAATCAGAAATTCAGAAGACTTAGTTACAGTTACAGCTACACTAGCATTACTGGGGTGCCACGATTCACCATGGAGCTACTTGAAACAGAAGGTATGTTCATACTTAGGTATTCCTTATGTACCTAGACAGAGTGAATCGTGGCTTAAGAAGTTCACAGAAGCATGCAATGCTCTCAGAGGTCTAGATTGGCTATCACAAAAGATAGATAAATTCATCAACTGGCTTAAAACCAAAATATTACCGGAAGCTAGGGAGAAATATGAGTTTGTGCAAAGACTAAAGCAGTTACCGGTGATAGAAAACCAAGTTAGCACAATCGAGCATAGCTGCCCAACAACAGAACAACAGCAGGCCTTATTCAATAATGTCCAGTACTATTCACATTACTGCAGAAAGTACGCACCACTTTACGCAGTGGAAGCAAAGAGGGTAATGGCTCTCGAAAAGAAAATAAACAACTACATCCAGTTCAAGTCCAAATCTCGCATTGAACCGGTTTGTTTAATAATACATGGTTCTCCAGGAACTGGCAAGTCAGTGGCCTCAAATTTAATTGCCAGGGCTATCACAGAAAAATTGGGAGGGGACATTTATTCCTTGCCCCCAGACCCTAAATATTTTGATGGATACAAACAGCAAACGGTAGTCCTCATGGATGATTTAATGCAAAATCCAGATGGGAATGACATATCTATGTTCTGCCAAATGGTCTCTACTGTGGATTTTATACCCCCAATGGCTAGCTTGGAGGAAAAAGGAACTTTGTACACCAGTCCATTTTTAATAGCTACCACTAATGCTGGCTCAATACATGCACCAACTGTGTCAGACTCAAAGGCTTTGTCACGCAGGTTTAAATTTGATGTAGATATTGAGGTCACAGATTCATACAAAGACTCAAACAAATTGGACATGTCAAGAGCAGTCGAGATGTGCAAACCAGACGGCTGTGCCCCCGCCAATTACAAAAGATGCTGCCCATTGATTTGTGGAAAGGCTATTCAATTTAGAGATCGTAGAACTAATGCAAGATCCACTATTGATATGCTAGTAACTGATATCATCAAGGAGTATAGAACCAGAAACAGTACACAGGATAAACTGGAAGCTCTGTTTCAGGGACCTCCACAGTTTAAAGAGATCAAAATTTCAGTCACCCCAGATACACCAGCTCCTGATGCCATAAATGACCTTCTTAGGTCAGTGGATTCTCAAGAAGTTAGGGATTATTGCCAAAAGAAAGGATGGATTGTAATACACCCATCAAATGAACTACTAGTAGAAAAACACATCAGCAGAGCTTTTATTACTCTGCAAGCCATTGCCACCTTTGTATCAATAGCTGGTGTAGTTTATGTTATATATAAACTTTTTGCTGGCATTCAGGGTCCATACACAGGGATCCCCAATCCTAAACCCAAAGTACCCTCTCTCAGAACAGCTAAAGTGCAAGGACCAGGGTTCGATTTTGCACAAGCCATAATGAAGAAAAATACCGTCATTGCGAGGACTGAAAAGGGTGAGTTCACCATGCTGGGTGTATATGATAGGGTAGCGGTCATCCCCACACATGCATCTGTTGGAGAAACCATTTACATTGATGATGTAGAGACTAGAGTTTTAGATGCGTGTGCACTTAGAGATTTGACTGATACAAACTTAGAGATAACCATAGTCAAATTAGACCGTAATCAAAAGTTCAGAGATATCAGACATTTTCTGCCCAGATACGAGGATGATTACAATGATGCTGTGCTTAGCGTACACACATCAAAATTCCCAAATATGTATATTCCAGTTGGACAAGTCACCAATTATGGCTTTTTGAACCTAGGTGGTACACCGACACACCGCATTTTAATGTATAACTTTCCAACAAGAGCTGGCCAGTGTGGTGGTGTGGTGACAACTACAGGTAAGGTGATAGGAATACATGTAGGTGGAAATGGAGCTCAAGGATTTGCAGCAATGTTACTGCACTCTTACTTTACCGACACACAAGGTGAGATAGTTAGTAGTGAGAAGAGTGGGGTGTGCATTAATGCACCAGCAAAAACTAAACTCCAACCCAGTGTTTTCCATCAAGTTTTTGAAGGTTCGAAGGAACCAGCAGTTCTCAATCCAAAAGATCCTAGGCTTAAAACAGATTTTGAGGAAGCCATTTTCTCAAAATATACAGGTAACAAAATTATGTTAATGGATGAGTACATGGAAGAGGCAGTGGATCATTATGTGGGGTGTTTAGAACCATTAGATATCAGTGTGGATCCCATACCCCTGGAAAGTGCCATGTATGGAATGGATGGCCTTGAGGCATTAGACTTAACCACCAGTGCAGGATTCCCATACTTACTACAAGGGAAGAAGAAAAGGGATATATTTAATAGACACACTAGAGACACCAGTGAAATGACAAAGATGTTAGAAAAATATGGAGTTGACCTACCCTTTGTAACCTTTGTAAAAGATGAACTTAGATCAAGAGAAAAAGTTGAAAAAGGGAAATCACGCCTGATTGAGGCCAGTTCCTTAAATGACTCAGTTGCTATGAGGGTTGCCTTTGGGAACCTTTACGCCACATTTCACAACAATCCAGGTACAGCAACCGGTAGTGCAGTTGGTTGTGACCCAGATATATTTTGGTCAAAAATCCCTATTTTATTAGATGGAGAAATCTTTGCTTTTGATTACACTGGCTATGATGCTAGTTTGTCACCAGTGTGGTTTGCCTGTTTAAAGAAAGTTCTAATTAAGTTAGGTTACACACATCAAACATCCTTTATAGATTATTTGTGTCACTCGGTACATTTATATAAGGAC-AGAAAATACATAGTTAATGGTGGGATGCCCTCTGGTTCTTCAGGTACCAGCATATTCAACACTATGATCAATAACATAATCATAAGAACTCTATTAATTAGGGTTTACAAAGGCATTGACTTGGACCAGTTCAAAATGATTGCCTATGGGGATGATGTTATTGCTAGCTACCCACATAAAATTGATCCAGGTTTACTGGCGGAAGCAGGCAAACATTATGGATTAGTAATGACACCAGCAGACAAAGGAACCAGTTTTGTTGACACAAATTGGGAAAACGTAACTTTCTTAAAAAGATATTTCAGAGCAGATGATCAATACCCCTTTCTCATACATCCAGTGATGCCAATGAAGGAGATACATGAATCTATTAGATGGACTAAAGATCCCAGAAACACACAGGATCATGTTAGGTCTTTGTGCTACCTCGCATGGCATAATGGAGAGGAGGCTTACAATGAATTTTGTAGAAAAATCAGAAGTGTGCCTGTGGGAAGGGCATTGACACTACCTGCATACTCTAGTCTTAGACGGAAATGGTTAGATTCGTTTTAG
>KY385890.1_Enterovirus_D68_isolate_NY230_16_complete_genome
GGCCCACGTGGCGGCTAGTACTCTGGTACTTCGGTACCTTT-GTACGCCTG-TTTTATCTCCCTTCCCAATGTAATTTAGAAGCTCTTAAATCAAGGCTCAATAGGTGGGGCGCAAACCAGCGCTCTCATGAGCAAGCACTCCTGTCTCCCCGGTGTGGTTGTATAAACTGTTCCCACGGTTGAAAACAACCTATCCGTTATCCGCTATAGTACTTCGAGAAACCTAGTATCACCTTTGGATTGTTGACGCGTTGCGCTCAGCACACTAACCCGTGTGTAGCTTGGGTCGATGAGTCTGGACATACCCCACTGGCGACAGTGGTCCAGGCTGCGTTGGCGGCCTACTCATGGTGAAAACCATGAGACGCTAGACATGAACAAGGTGTGAAGAGTCTATTGAGCTACTATAGAGTCCTCCGGCCCCTGAATGCGGCTAATCCTAACCATGGAGCAAGTGCTCACAGGCCAGTGAGTTGCTTGTCGTAATGCGCAAGTCCGTGGCGGAACCGACTACTTTGGGTGTCCGTGTTTCA-CTTTTTACTTTTATGACTGCTTATGGTGACAATTTGATATTGTTACCATTTAGCTTGTCAAATTAATTGCA-AAAGATCCTAAATCTTACTTACCAACTTGTATTTTGACAACCTTG-----------------------ATTTGAAAA-----------TTTT---TAATAATGGGAGCTCAGGTCACTAGACAACAAACTGGCACTCACGAAAATGCCAATGTTGCCACAAATGGATCTCATATCACATACAATCAGATAAACTTTTATAAGGATAGTTATGCAGCTTCAGCCAGCAAGCAGGATTTTTCACAGGACCCATCGAAATTCACTGAACCAGTAGTGGAAGGTTTGAAAGCAGGAGCGCCAGTTTTGAAATCTCCTAGTGCTGAGGCGTGTGGCTACAGTGATAGAGTGCTACAGCTTAAATTAGGTAATTCAGCTATCGTCACCCAGGAAGCAGCAAACTACTGCTGTGCTTATGGTGAATGGCCCAATTACTTACCAGACCATGAAGCAGTAGCCATTGACAAACCCACACAACCAGAAACTGCTACAGATAGATTCTACACTTTGAGGTCAGTCAAATGGGAGGCTACAAGCACAGGATGGTGGTGGAAACTACCCGATGCACTAAATAATATAGGCATGTTTGGGCAGAATGTACAGCATCACTACCTATATAGATCTGGTTTCTTGATTCATGTGCAGTGTAATGCCACAAAATTCCATCAGGGTGCCTTATTAGTGGTAGCAATTCCAGAACATCAGAGGGGAGCGCACAACACTACCACTAGTCCAGGGTTTGATGACATCATGAAAGGTGAAGCAGGAGGGACCTTCAATCATCCATATGTCCTTGACGATGGAACGTCATTGGCTTGTGCGACGATATTTCCACATCAGTGGATAAATCTGAGAACTAACAATTCAGCAACAATTGTTCTTCCCTGGATGAATGCTGCTCCAATGGACTTCCCACTTAGACATAATCAGTGGACACTAGCAATAATACCAGTGGTGCCATTAGGCACGCGTACAATGTCAAGCATGGTCCCAATAACAGTTTCAATTGCTCCAATGTGTTGTGAGTTTAATGGACTCAGACACGCCATTACTCAAGGTGTCCCAACATACCTTTTACCAGGCTCGGGACAATTCCTAACAACTGATGATCATAGCTCTGCACCGGTTCTCCCGTGTTTCAACCCAACTCCAGAGATGCACATTCCAGGGCAGGTCCGTAATATGCTAGAAGTGGTCCAAGTGGAATCAATGATGGAGATCAACAACACAGAAAGTGCGGTTGGTATGGAGCGTCTCAAGGTTGACATATCAGCATTGACAGATGTCGACCAATTGTTATTCAACATTCCACTGGATATACAATTGGATGGGCCACTTAGAAACACTTTAGTAGGAAACATATCTAGATACTATACTCATTGGTCTGGATCCCTAGAAATGACATTTATGTTTTGTGGCAGCTTTATGGCGACAGGAAAATTAATCCTGTGCTATACTCCTCCAGGTGGGTCATGCCCGACAACCAGAGAGACCGCCATGTTAGGTACACATATTGTTTGGGATTTTGGACTACAATCTAGTATAACCCTGATAATACCTTGGATTAGTGGATCCCACTACAGGATGTTCAATAATGATGCTAAGTCAACTAATGCTAACGTTGGCTATGTCACTTGTTTCATGCAGACCAATCTGATAGTTCCCAGTGAATCCTCTGACACATGTTCCTTGATAGGGTTCATAGCAGCAAAAGATGATTTCTCCCTCAGGTTAATGAGAGACAGCCCTGACATTGGACAAATAGACCACTTACATGGAGCAGAGGCAGCCTACCAGATCGAGGGCATCATTAAAACAGCAACTGATACTGTGAAAAGTGAGATTAACGCTGAACTTGGTGTAGTCCCTAGCTTAAATGCAGTTGAAACAGGTGCAACATCTAACACTGAACCAGAAGAAGCTATACAAACTCGCACAGTGATAAATCAACACGGTGTATCCGAAACTCTAGTGGAGAATTTTCTCAGTAGAGCAGCTTTGGTGTCAAAGAGAAGTTTCGAATACAAAGACCATACTTCGTCTGCAGCACAAGCAGATAAGAACTTTTTCAAATGGACAATTAACACCAGGTCCTTCGTACAGCTAAGAAGAAAGTTAGAATTATTCACATACCTTAGATTCGATGCTGAGATCACTATACTCACAACTGTAGCAGTGAATGGCAGTAGTAATAATACATATGTGGGTCTTCCTGACTTGACACTGCAGGCAATGTTTGTACCCACTGGTGCCCTTACCCCAGAAAAGCAAGACTCATTCCACTGGCAGTCAGGTAGTAATGCTAGTGTATTCTTTAAAATCTCTGACCCCCCAGCCAGAATGACCATACCTTTTATGTGTATTAATTCAGCATACTCAGTTTTTTATGATGGCTTTGCCGGATTTGAGAAAACTGGTCTGTATGGAATAAATCCAGCTGACACTATTGGTAACTTGTGTGTTAGAATAGTGAATGAACACCAACCAGTTGGTTTCACAGTGACTGTTAGGGTTTACATGAAGCCTAAACACATAAAAGCGTGGGCACCACGACCACCACGAACCCTGCCATACATGAGTATTGCAAATGCAAATTACAAAGGTAAAGAAAGAGCACCAAATGCGCTCAATGCTATAATTGGCAATAGAGACAGTGTTAAAACCATGCCTCATAATA------TAGTGACTACTGGTCCAGGCTTCGGAGGAGTTTTTGTAGGATCTTTCAAAATAATTAACTATCACTTAGCCACCACAGAGGAGAGACAGTCAGCCATCTACGTGGATTGGCAATCAGACATCTTGGTTACCCCCATTGCTGCTCATGGAAGACACCAAATAGCAAGATGCAAGTGCAACACAGGGGTTTACTATTGTAGACACAAAGACAGAAGTTACCCAATTTGCTTTGAAGGCCCAGGGATTCAATGGATTGAACAAAATGAATATTACCCAGCAAGGTACCAGACCAATGTACTTTTAGCAGTTGGCCCTGCAGAAGCAGGAGATTGCGGTGGTTTACTAGTCTGTCCACATGGGGTAATCGGTCTTCTTACAGCAGGAGGGGGTGGAATTGTAGCTTTCACCGATATCAGAAACTTGCTATGGTTAGATACTGATGCTATGGAACAAGGCATTACTGATTACATTCAAAATCTTGGCAATGCCTTTGGAGCAGGGTTCACAGAAACAATCTCTAATAAAGCCAAGGAAGTGCAAGATATGCTAATTGGAGAGAGTTCACTATTAGAAAAATTGCTAAAAGCTCTAATCAAAATCATATCAGCATTAGTAATTGTAATCAGAAATTCAGAAGACTTAGTTACAGTCACAGCTACACTAGCATTACTGGGGTGCCACGATTCACCATGGAGCTACTTGAAACAGAAGGTATGTTCATACTTAGGTATTCCTTATGTACCTAGACAGAGTGAATCGTGGCTTAAGAAGTTCACAGAAGCATGCAATGCTCTCAGAGGTCTAGATTGGCTATCACAAAAGATAGATAAATTCATCAACTGGCTTAAAACCAAAATATTACCGGAAGCTAGGGAGAAATATGAGTTTGTGCAAAGACTAAAGCAGTTACCGGTAATAGAAAACCAAGTTAGCACAATCGAGCATAGCTGCCCAACAACAGAACAACAGCAGGCCTTATTCAATAATGTCCAGTACTATTCACATTACTGTAGAAAGTACGCACCACTTTACGCAGTGGAAGCAAAGAGGGTAATGGCTCTCGAAAAGAAAATAAACAACTACATCCAGTTCAAGTCCAAATCTCGCATTGAACCGGTTTGTTTAATAATACATGGCTCTCCAGGAACTGGCAAGTCAGTGGCCTCAAATTTAATTGCCAGGGCTATCACAGAAAAATTGGGAGGGGACATTTATTCCTTGCCCCCAGACCCTAAATATTTTGATGGATACAAACAGCAAACGGTAGTCCTCATGGATGATTTAATGCAAAATCCAGATGGGAATGACATATCTATGTTCTGCCAAATGGTCTCTACTGTGGATTTTATACCCCCAATGGCTAGCTTGGAGGAAAAAGGAACTTTGTACACCAGTCCATTTTTAATAGCTACTACTAATGCTGGCTCAATACATGCACCAACTGTGTCAGACTCAAAGGCTTTGTCACGCAGGTTTAAATTTGATGTAGATATTGAGGTCACAGATTCATACAAAGACTCAAACAAATTGGACATGTCAAGAGCAGTCGAGATGTGCAAACCAGACGGCTGTGCCCCCGCCAATTACAAAAGATGCTGCCCATTGATTTGTGGAAAGGCTATTCAATTCAGAGATCGTAGAACTAATGCAAGATCCACTATTGATATGCTAGTAACTGATATCATCAAGGAGTATAGAACCAGAAACAGTACACAGGATAAACTGGAAGCTCTATTTCAGGGACCTCCACAGTTTAAAGAGATCAAAATTTCAGTCACCCCAGATACACCAGCTCCTGATGCTATAAATGACCTTCTTAGGTCAGTGGATTCTCAAGAAGTTAGGGATTATTGCCAAAAGAAGGGATGGATTGTAATACACCCATCAAATGAACTACTAGTAGAAAAACACATCAGCAGAGCTTTTATTACTCTGCAAGCCATTGCCACCTTTGTATCAATAGCTGGTGTAGTTTATGTTATATATAAACTTTTTGCTGGCATTCAGGGTCCATACACAGGGATCCCCAATCCTAAACCCAAAGTACCCTCTCTCAGAACAGCTAAAGTGCAAGGACCAGGGTTCGATTTTGCACAAGCCATAATGAAGAAAAATACCGTCATTGCGAGGACTGAAAAGGGTGAGTTCACCATGTTGGGTGTATATGATAGGGTAGCGGTCATCCCCACACACGCATCTGTTGGGGAAACCATTTACATTGATGATGTAGAGACTAGAGTTTTAGATGCGTGTGCACTTAGAGACTTGACTGATACAAACTTAGAGATAACCATAGTCAAATTGGACCGTAATCAAAAGTTCAGAGATATCAGACATTTTCTGCCCAGGTACGAGGATGATTACAATGATGCTGTGCTTAGCGTACACACATCAAAATTCCCAAACATGTATATTCCAGTTGGACAAGTCACCAATTATGGCTTCTTGAACCTAGGTGGTACACCGACACACCGCATTTTAATGTATAACTTCCCAACAAGAGCTGGCCAGTGTGGTGGTGTGGTGACAACTACAGGTAAGGTGATAGGAATACATGTAGGTGGAAATGGAGCTCAAGGATTTGCAGCAATGCTACTGCACTCTTACTTTACCGACACACAAGGTGAGATAGTTAGTAGTGAGAAGAGTGGGGTGTGCATTAATGCACCAGCAAAAACTAAACTCCAACCCAGTGTTTTCCATCAAGTTTTTGAAGGTTCAAAGGAACCAGCAGTTCTCAATCCAAAAGATCCTAGGCTTAAAACAGATTTTGAGGAAGCCATTTTCTCAAAATATACAGGTAACAAAATTATGTTAATGGACGAGTACATGGAAGAGGCAGTGGATCATTATGTGGGGTGTTTAGAACCATTAGATATCAGTGTGGATCCCATACCCCTGGAAAGTGCCATGTATGGAATGGATGGTCTTGAGGCATTAGACTTAACCACCAGTGCAGGATTCCCATACTTACTACAAGGGAAGAAGAAAAGGGATATATTTAATAGACACACTAGAGACACCAGTGAAATGACAAAGATGTTAGAAAAATATGGAGTTGACCTACCCTTTGTAACCTTTGTAAAAGATGAACTTAGATCAAGAGAAAAAGTTGAAAAAGGGAAATCACGCCTGATTGAGGCCAGTTCCTTGAATGACTCAGTTGCTATGAGGGTTGCCTTTGGGAACCTTTACGCCACATTTCACAACAATCCAGGTACAGCAACCGGTAGTGCAGTTGGTTGTGACCCAGATATATTTTGGTCAAAAATCCCCATTTTATTAGATGGAGAAATCTTTGCTTTTGATTACACTGGCTATGATGCTAGTTTGTCACCAGTGTGGTTTGCCTGTTTAAAGAAAGTTCTAATTAAGTTAGGTTACACACATCAAACATCCTTTATAGATTATTTGTGTCACTCGGTACATTTATATAAGGAC-AGAAAATACATAGTTAATGGTGGGATGCCCTCTGGTTCTTCAGGTACCAGCATATTCAACACTATGATCAATAATATAATCATAAGAACTCTATTAATTAGGGTTTACAAAGGCATTGACTTGGACCAGTTCAAAATGATTGCCTATGGGGATGATGTTATTGCTAGCTACCCACATAAAATTGATCCAGGTTTACTAGCGGAAGCAGGCAAACATTATGGATTAGTAATGACACCAGCAGACAAAGGAACCAGTTTTGTTGACACAAATTGGGAAAACGTAACTTTCTTAAAAAGATATTTCAGAGCGGATGATCAATACCCCTTTCTCATACATCCAGTGATGCCAATGAAGGAGATACATGAATCTATTAGATGGACTAAAGATCCCAGAAACACACAGGATCATGTTAGGTCTTTGTGCTACCTCGCATGGCATAATGGAGAGGAGGCTTACAATGAATTTTGTAGAAAAATCAGAAGTGTGCCTGTGGGAAGGGCATTGACACTACCTGCATACTCTAGTCTTAGACGGAAATGGTTAGATTCGTTTTAG
>KY385889.1_Enterovirus_D68_isolate_NY212_16_complete_genome
GGCCCACGTGGCGGCTAGTACTCTGGTACTTCGGTACCTTT-GTACGCCTG-TTTTATCCCCCTTCCCAATGTAATTTAGAAGCTCTTAAATTAAGGCTCAATAGGTGGGGCGCAAACCAGCGCTCTCATGAGCAAGCACTCCTGTCTCCCCGGTGTGGTTGTATAAACTGTTCCCACGGTTGAAAACAACCTATCCGTTATCCGCTATAGTACTTCGAGAAACCTAGTATCACCTTTGGATTGTTGACGCGTTGCGCTCAGCACACTAACCCGTGTGTAGCTTGGGTCGATGAGTCTGGACATACCCCACTGGCGACAGTGGTCCAGGCTGCGTTGGCGGCCTACTCATGGTGAAAACCATGAGACGCTAGACATGAACAAGGTGTGAAGAGTCTATTGAGCTACTATAGAGTCCTCCGGCCCCTGAATGCGGCTAATCCTAACCATGGAGCAAGTGCTCACAGGCCAGTGAGTTACTTGTCGTAATGCGCAAGTCCGTGGCGGAACCGACTACTTTGGGTGTCCGTGTTTCA-CTTTTTACTTTTATGACTGCTTATGGTGACAATTTGATATTGTTACCATTTAGCTTGTCAAATCAATTGCA-AAAGATCCTAAATCTTACTTACCAACTTGCATTTTGACAACCTTG-----------------------ATTTGAAAA-----------TTTT---TAATAATGGGAGCTCAGGTCACTAGACAACAAACTGGCACTCACGAAAATGCCAATGTTGCCACAAATGGATCTCATATCACATACAATCAGATAAACTTTTATAAGGATAGTTATGCAGCTTCAGCCAGCAAGCAGGATTTTTCACAGGACCCATCGAAATTCACTGAACCAGTAGTGGAAGGTTTGAAAGCAGGAGCGCCAGTTTTGAAATCTCCTAGTGCTGAGGCGTGTGGCTACAGTGATAGAGTGCTACAGCTTAAATTAGGTAATTCAGCTATCGTCACCCAGGAAGCAGCAAACTACTGCTGTGCTTATGGTGAATGGCCCAATTACTTACCAGACCATGAAGCAGTAGCCATTGACAAACCCACACAACCAGAAACTGCTACAGATAGATTCTACACTTTGAGGTCAGTCAAATGGGAGGCTACAAGCACAGGATGGTGGTGGAAACTACCCGATGCACTAAATAATATAGGCATGTTTGGGCAGAATGTACAGCATCACTACCTATATAGATCTGGTTTCTTAATTCATGTGCAGTGTAATGCCACAAAATTCCATCAGGGTGCCTTATTAGTGGTAGCAATTCCAGAACATCAGAGGGGAGCGCACAACACTACCACTAGTCCAGGGTTTGATGACATCATGAAAGGTGAAGCAGGAGGGACCTTCAATCATCCATATGTCCTTGATGATGGAACGTCATTGGCTTGTGCGACGATATTTCCACATCAGTGGATAAATCTGAGAACTAACAATTCAGCAACAATTGTTCTTCCCTGGATGAATGCTGCTCCAATGGACTTCCCACTTAGACATAATCAGTGGACACTAGCAATAATACCAGTGGTGCCATTAGGCACGCGTACAATGTCAAGCATGGTCCCAATAACAGTTTCAATTGCTCCAATGTGTTGTGAGTTTAATGGACTCAGACACGCCATTACTCAAGGTATCCCAACATACCTCTTACCAGGCTCGGGACAATTCCTAACAACTGATGATCATAGCTCTGCACCGGTTCTCCCGTGTTTCAACCCAACCCCAGAGATGCACATTCCAGGGCAGGTCCGTAATATGCTAGAAGTGGTCCAAGTGGAATCAATGATGGAGATCAACAACACAGAAAGTGCGGTTGGTATGGAGCGTCTCAAGGTTGACATATCAGCATTGACAGATGTCGACCAATTGTTATTCAACATTCCACTGGATATACAATTGGATGGGCCACTTAGAAACACTTTAGTAGGAAACATATCTAGATACTATACTCATTGGTCTGGATCCCTAGAAATGACATTTATGTTTTGTGGCAGCTTTATGGCGACAGGAAAATTAATCCTGTGCTATACTCCTCCAGGTGGGTCATGCCCGACAACCAGAGAGACCGCCATGTTAGGTACACATATTGTTTGGGATTTTGGACTACAATCTAGTATAACCCTGATAATACCTTGGATTAGTGGATCCCACTACAGGATGTTCAATAATGATGCTAAGTCAACTAATGCTAACGTTGGCTATGTCACTTGTTTCATGCAGACCAATCTGATAGTCCCCAGTGAATCCTCTGACACATGTTCCTTGATAGGGTTCATAGCAGCAAAAGATGATTTCTCCCTCAGGTTAATGAGAGACAGCCCTGACATTGGACAAATAGACCACTTACATGGAGCAGAGGCAGCCTACCAGATCGAGAGCATCATCAAAACAGCAACTGACACTGTGAAAAGTGAGATTAACGCTGAACTTGGTGTAGTCCCTAGCTTAAATGCAGTTGAAACAGGTGCAACATCTAACACTGAACCAGAAGAAGCTATACAAACTCGCACAGTGATAAATCAACACGGTGTATCCGAAACTCTAGTGGAGAATTTTCTCAGTAGAGCAGCTTTGGTGTCAAAGAGAAGTTTCGAATACAAAGACCATACTTCGTCTGCAGCACAAACAGATAAGAACTTTTTCAAATGGACAATTAACACCAGGTCCTTTGTACAGCTAAGAAGAAAGTTAGAATTATTCACATACCTTAGATTTGATGCTGAGATCACTATACTCACAACTGTAGCAGTGAATGGTAGTAGTAATAATACATATGTGGGTCTTCCTGACTTGACACTGCAGGCAATGTTTGTACCCACTGGTGCCCTTACCCCAGAAAAGCAAGACTCATTCCACTGGCAGTCAGGTAGTAATGCTAGTGTATTCTTTAAAATCTCTGACCCCCCAGCCAGAATGACCATACCTTTTATGTGTATTAATTCAGCATACTCAGTTTTTTATGATGGCTTTGCCGGATTTGAGAAAACTGGTCTGTATGGAATAAATCCAGCTGACACTATTGGTAACTTGTGTGTTAGAATAGTGAATGAACACCAACCAGTTGGTTTCACAGTGACTGTTAGGGTTTACATGAAGCCTAAACACATAAAAGCGTGGGCACCACGACCACCACGAACCCTGCCATACATGAGTATTGCAAATGCAAATTACAAAGGTAAAGAAAGAGCACCAAATGCGCTCAATGCTATAATTGGCAATAGAGACAGTGTTAAAACCATGCCTCATAATA------TAGTGACTACTGGTCCAGGCTTCGGAGGAGTTTTTGTAGGATCTTTCAAAATAATTAACTATCACTTAGCCACCACAGAGGAGAGACAGTCAGCCATCTACGTGGATTGGCAATCAGACATCTTGGTTACCCCCATTGCTGCTCATGGAAGACACCAAATAGCAAGATGCAAGTGCAACACAGGAGTTTACTATTGTAGACACAAAAACAGAAGTTACCCAATTTGCTTTGAAGGCCCAGGGATTCAATGGATTGAACAAAATGAATATTACCCAGCAAGGTACCAGACCAATGTACTTTTAGCAGTTGGCCCTGCAGAAGCAGGAGATTGTGGTGGTTTACTAGTCTGTCCACATGGGGTAATCGGTCTTCTTACAGCAGGAGGGGGTGGAATTGTAGCTTTCACCGATATCAGAAACTTGCTATGGTTAGATACTGATGCTATGGAACAAGGCATTACTGATTACATTCAAAATCTTGGCAATGCCTTTGGAGCAGGGTTCACAGAAACAATCTCTAATAAAGCCAAGGAAGTGCAAGATATGCTAATTGGAGAGAGTTCACTATTAGAAAAATTGCTAAAAGCTCTAATCAAAATCATATCAGCATTAGTAATTGTAATCAGAAATTCAGAAGACTTAGTTACAGTCACAGCTACACTAGCATTACTGGGGTGCCACGATTCACCATGGAGCTACTTGAAACAGAAGGTATGTTCATACTTAGGTATTCCTTATGTACCTAGACAGAGTGAATCGTGGCTTAAGAAGTTCACAGAAGCATGCAATGCTCTCAGAGGTCTAGATTGGCTATCACAAAAGATAGATAAATTCATCAACTGGCTTAAAACCAAAATATTACCGGAAGCTAGGGAGAAATATGAGTTTGTGCAAAGACTAAAGCAGTTACCGGTGATAGAAAACCAAGTTAGCACAATCGAGCATAGCTGCCCAACAACAGAACAACAGCAGGCCTTATTCAATAATGTCCAGTACTATTCACATTACTGTAGAAAGTACGCACCACTTTACGCAGTGGAAGCAAAGAGGGTAATGGCTCTCGAAAAGAAAATAAACAACTACATCCAGTTCAAGTCCAAATCTCGCATTGAACCGGTTTGTTTAATAATACATGGCTCTCCAGGAACTGGCAAGTCGGTGGCCTCAAATTTAATTGCCAGGGCTATCACAGAAAAATTGGGAGGGGACATTTATTCCTTGCCCCCAGACCCTAAATATTTTGATGGATACAAACAGCAAACGGTAGTCCTCATGGATGATTTAATGCAAAATCCAGATGGGAATGACATATCTATGTTCTGCCAAATGGTCTCTACTGTGGATTTTATACCCCCAATGGCTAGCTTGGAGGAAAAAGGAACTTTGTACACCAGTCCTTTTTTAATAGCTACTACTAATGCTGGCTCAATACATGCACCAACTGTGTCAGATTCAAAGGCTTTGTCACGCAGGTTCAAATTTGATGTAGATATTGAGGTCACAGATTCATACAAAGACTCAAACAAATTGGACATGTCAAGAGCAGTCGAGATGTGCAAACCAGACGGCTGTGCCCCCGCCAATTACAAAAGATGCTGCCCATTGATTTGTGGAAAGGCTATTCAATTCAGAGATCGTAGAACTAATGCAAGATCCACTATTGATATGCTAGTAACTGATATCATCAAGGAGTATAGAACCAGAAACAGTACACAGGATAAACTGGAAGCTCTGTTTCAGGGACCTCCACAGTTTAAAGAGATCAAAATTTCAGTCACCCCAGATACACCAGCTCCTGATGCCATAAATGACCTTCTTAGGTCAGTGGATTCTCAAGAAGTTAGGGATTATTGCCAAAAGAAAGGATGGATTGTAATACACCCATCAAATGAACTACTAGTAGAAAAACACATCAGCAGAGCTTTTGTTACTCTGCAAGCCATTGCCACCTTTGTATCAATAGCTGGTGTAGTTTATGTTATATATAAACTTTTTGCTGGCATTCAGGGTCCATACACAGGGATCCCCAATCCTAAACCCAAAGTACCCTCTCTCAGAACAGCTAAAGTGCAAGGACCAGGGTTCGATTTTGCACAAGCCATAATGAAGAAAAATACCGTCATTGCGAGGACTGAAAAGGGTGAGTTCACCATGCTGGGTGTATATGATAGGGTAGCGGTCATCCCCACACACGCATCTGTTGGGGAAACCATTTACATTGATGATGTAGAGACTAGAGTTTTAGATGCGTGTGCACTTAGAGACTTGACTGATACAAACTTAGAGATAACCATAGTCAAATTAGACCGTAATCAAAAGTTCAGAGATATCAGACATTTTCTGCCCAGATACGAGGATGATTACAATGATGCTGTGCTTAGCGTACACACATCAAAATTCCCAAATATGTATATTCCAGTTGGACAAGTCACCAATTATGGCTTCTTGAACCTAGGTGGTACACCGACACACCGCATTTTAATGTACAACTTCCCAACAAGAGCTGGCCAGTGTGGTGGTGTGGTGACAACCACAGGTAAGGTGATAGGAATACATGTAGGTGGAAATGGAGCTCAAGGATTTGCAGCAATGCTACTGCACTCTTACTTTACCGACACACAAGGTGAGATAGTTAGTAGTGAGAAGAGTGGGGTGTGCATTAATGCACCAGCAAAAACTAAACTCCAACCCAGTGTTTTCCATCAAGTTTTTGAAGGTTCAAAGGAACCAGCAGTTCTCAATCCAAAAGATCCTAGGCTTAAAACAGATTTTGAGGAAGCCATTTTCTCAAAATATACAGGTAACAAAATTATGTTAATGGATGAGTACATGGAAGAGGCAGTGGATCATTATGTGGGGTGTTTAGAACCATTAGATATCAGTGTGGATCCCATACCCCTGGAAAGTGCCATGTATGGAATGGATGGCCTTGAGGCATTAGACTTAACCACCAGTGCAGGATTCCCATACTTACTACAAGGGAAGAAGAAAAGGGATATATTTAATAGACACACTAGAGACACCAGTGAAATGACAAAGATGTTAGAAAAATATGGAGTTGACCTACCCTTTGTAACCTTTGTAAAAGATGAACTTAGATCAAGAGAAAAAGTTGAAAAAGGGAAATCACGCCTGATTGAGGCCAGTTCCTTGAATGACTCAGTTGCTATGAGGGTTGCCTTTGGGAACCTTTACGCCACATTTCACAACAATCCAGGTACAGCAACCGGTAGTGCAGTTGGTTGTGACCCAGATATATTTTGGTCAAAAATCCCTATTTTATTAGATGGAGAAATCTTTGCTTTTGATTACACTGGCTATGATGCTAGTTTGTCACCAGTGTGGTTTGCCTGTTTAAAGAAAGTTCTAATTAAGTTAGGTTACACACATCAAACATCCTTTATAGATTATTTGTGTCACTCGGTACATTTATATAAGGAC-AGAAAATACATAGTTAATGGTGGGATGCCCTCTGGTTCTTCAGGTACCAGCATATTCAACACTATGATCAATAATATAATCATAAGAACTCTATTAATTAGGGTTTACAAAGGCATTGACTTGGACCAGTTCAAAATGATTGCCTATGGGGATGATGTTATTGCTAGCTACCCACATAAAATTGATCCAGGTTTACTGGCGGAAGCAGGCAAACATTATGGATTAGTAATGACACCAGCAGACAAAGGAACCAGTTTTGTTGACACAAATTGGGAAAACGTAACTTTCTTAAAAAGATATTTCAGAGCAGATGATCAATACCCCTTTCTCATACATCCAGTGATGCCAATGAAGGAGATACATGAATCTATTAGATGGACTAAAGATCCCAGAAACACACAGGATCATGTTAGGTCTTTGTGCTACCTCGCATGGCATAATGGAGAGGAGGCTTACAATGAATTTTGTAGAAAAATCAGAAGTGTGCCTGTGGGAAGGGCATTGACACTACCTGCATACTCTAGTCTTAGACGGAAATGGTTAGATTCGTTTTAG
>KY385888.1_Enterovirus_D68_isolate_NY188_16_complete_genome
GGCCCACGTGGCGGCTAGTACTCTGGTACTTCGGTACCTTT-GTACGCCTG-TTTTATCTCCCTTCCCAATGTAATTTAGAAGCTCTTAAATCAAGGCTCACTAGGTGGGGCGCAAACCAGCGCTCTCATGAGCAAGCACTCCTGTCTCCCCGGTGTGGTTGTATAAACTGTTCCCACGGTTGAAAACAACCTATCCGTTATCCGCTATAGTACTTCGAGAAACCTAGTATCACCTTTGGATTGTTGACGCGTTGCGCTCAGCACACTAACCCGTGTGTAGCTTGGGTCGATGAGTCTGGACATACCCCACTGGCGACAGTGGTCCAGGCTGCGTTGGCGGCCTACTCATGGTGAAAACCATGAGACGCTAGACATGAACAAGGTGTGAAGAGTCTATTGAGCTACTATAGAGTCCTCCGGCCCCTGAATGCGGCTAATCCTAACCATGGAGCAAGTGCTCACAGGCCAGTGAGTTGCTTGTCGTAATGCGCAAGTCCGTGGCGGAACCGACTACTTTGGGTGTCCGTGTTTCA-CTTTTTACTTTTATGACTGCTTATGGTGACAATTTGATATTGTTACCATTTAGCTTGTCAAATTAATTGCA-AAAGATCCTAAATCTTACTTACCAACTTGCATTTTGACAACCTTG-----------------------ATTTGAAAA-----------TTTT---TAATAATGGGAGCTCAGGTCACTAGACAACAAACTGGCACTCACGAAAATGCCAATGTTGCCACAAATGGATCTCATATCACATACAATCAGATAAACTTTTATAAGGATAGTTATGCAGCTTCAGCCAGCAAGCAGGATTTTTCACAGGACCCATCGAAATTCACTGAACCAGTAGTGGAAGGTTTGAAAGCAGGAGCGCCAGTTTTGAAATCTCCTAGTGCTGAGGCGTGTGGCTACAGTGATAGAGTGCTACAGCTTAAATTAGGTAATTCAGCTATCGTCACCCAGGAAGCAGCAAACTACTGCTGTGCTTATGGTGAATGGCCCAATTACTTACCAGACCATGAAGCAGTAGCCATTGACAAACCCACACAACCAGAAACTGCTACAGATAGATTCTACACTTTGAGGTCAGTCAAATGGGAGGCTACAAGCACGGGATGGTGGTGGAAACTACCTGATGCACTAAATAATATAGGCATGTTTGGGCAGAATGTACAGCATCACTACCTATATAGATCTGGTTTCTTGATTCATGTGCAGTGTAATGCCACAAAATTCCATCAGGGTGCCTTATTAGTGGTAGCAATTCCAGAACATCAGAGGGGGGCGCACAACACTACCACTAGTCCAGGGTTTGATGACATTATGAAAGGTGAAGCAGGAGGGACCTTCAATCATCCATATGTCCTTGATGATGGAACATCATTGGCTTGTGCGACGATATTTCCACATCAGTGGATAAATCTGAGAACTAACAATTCAGCAACAATTGTTCTTCCCTGGATGAATGCTGCTCCAATGGACTTCCCACTTAGACATAATCAGTGGACACTAGCAATAATACCAGTGGTGCCATTAGGCACGCGTACAATGTCAAGCATGGTCCCAATAACAGTTTCAATTGCTCCAATGTGTTGTGAGTTTAATGGACTCAGACACGCCATTACTCAAGGTGTCCCAACATACCTTTTACCAGGCTCGGGACAATTCCTAACAACTGATGATCATAGCTCTGCACCGGTTCTCCCGTGTTTCAACCCAACTCCAGAGATGCACATTCCAGGGCAGGTCCGTAATATGCTAGAAGTGGTCCAAGTGGAATCAATGATGGAGATCAACAACACAGAAAGTGCGGTTGGTATGGAGCGTCTCAAGGTTGACATATCAGCATTGACAGATGTCGACCAATTGTTATTCAACATTCCACTGGATATACAATTGGATGGGCCACTTAGAAACACTTTAGTAGGAAACATATCTAGATACTATACTCATTGGTCTGGATCCCTAGAAATGACATTTATGTTTTGTGGCAGCTTTATGGCGACAGGAAAATTAATCCTGTGCTATACTCCTCCAGGTGGGTCATGCCCGACTACCAGAGAGACCGCCATGTTAGGTACACATATTGTTTGGGATTTTGGACTACAATCTAGTATAACCCTGATAATACCTTGGATTAGTGGATCCCACTACAGGATGTTCAATAATGATGCTAAGTCAACTAATGCTAACGTTGGCTATGTCACTTGTTTCATGCAGACCAATCTGATAGTCCCCAGTGAATCCTCTGACACATGTTCCTTGATAGGGTTCATAGCAGCAAAAGATGATTTCTCCCTCAGGTTAATGAGAGACAGCCCTGACATTGGACAATTAGACCACTTACATGGAGCAGAGGCAGCCTACCAGATCGAGGGTATCATTAAAACAGCAACTGATACTGTGAAAAGTGAGATTAACGCTGAACTTGGTGTAGTCCCTAGCTTAAATGCAGTTGAAACGGGTGCAACATCTAACACTGAACCAGAAGAAGCTATACAAACTCGCACAGTGATAAATCAACACGGTGTATCCGAAACTCTAGTGGAGAATTTTCTCAGTAGAGCAGCTTTGGTGTCAAAGAGAAGTTTCGAATACAAAGACCATACTTCGTCTGCAGCACAAGCAGATAAGAACTTTTTCAAATGGACAATTAACACCAGGTCCTTCGTACAGCTAAGAAGAAAGTTAGAATTATTCACATACCTTAGATTCGATGCTGAGATCACTATACTCACAACTGTAGCAGTGAATGGCAGTAGTAATAATACATATGTGGGTCTTCCTGACTTGACACTGCAGGCAATGTTTGTACCCACTGGTGCCCTTACCCCAGAAAAGCAAGACTCATTCCACTGGCAGTCAGGTAGCAATGCTAGTGTATTCTTTAAAATCTCTGACCCCCCAGCCAGAATGACCATACCTTTTATGTGTATTAATTCAGCATACTCAGTTTTTTATGATGGCTTTGCCGGATTTGAGAAAACTGGTCTGTATGGAATAAATCCAGCTGACACTATTGGTAACTTGTGTGTTAGAATAGTGAATGAACACCAACCAGTTGGTTTCACAGTGACTGTTAGGGTTTACATGAAGCCTAAACACATAAAAGCGTGGGCACCACGACCACCACGAACCCTGCCATACATGAGTATTGCAAATGCAAATTACAAAGGTAAAGAAAGAGCACCAAATGCGCTCAATGCTATAATTGGCAATAGAGACAGTGTTAAAACCATGCCTCATAATA------TAGTGACTACTGGTCCAGGCTTCGGAGGAGTTTTTGTAGGATCTTTCAAAATAATTAACTATCACTTAGCCACCACAGAGGAGAGACAGTCAGCCACCTACGTGGATTGGCAATCAGACATCTTGGTTACCCCCATTGCTGCTCATGGAAGACACCAAATAGCAAGATGCAAGTGCAACACAGGGGTTTACTATTGTAGACACAAAGACAGAAGTTACCCAATTTGCTTTGAAGGCCCAGGGATTCAATGGATTGAACAAAATGAATATTACCCAGCAAGGTACCAGACCAATGTACTTTTAGCAGCTGGCCCTGCAGAAGCAGGAGATTGCGGTGGTTTACTAGTCTGTCCACATGGGGTAATCGGTCTTCTTACAGCAGGAGGGGGTGGAATTGTAGCTTTCACTGATATCAGAAACTTACTATGGTTAGATACTGATGCTATGGAACAAGGCATTACTGATTACATTCAAAATCTTGGCAATGCCTTTGGAGCAGGGTTCACAGAAACAATCTCTAATAAAGCCAAGGAAGTGCAAGATATGCTAATTGGAGAGAGTTCACTATTAGAAAAATTGCTAAAAGCTCTAATCAAAATCATATCAGCATTAGTAATTGTAATCAGAAATTCAGAAGACTTAGTTACAGTCACAGCTACACTAGCATTACTGGGGTGCCACGATTCACCATGGAGCTACTTGAAACAGAAGGTATGTTCATACTTAGGTATTCCTTATGTACCTAGACAGAGTGAATCGTGGCTTAAGAAGTTCACAGAAGCATGCAATGCTCTCAGAGGTCTAGATTGGCTATCACAAAAGATAGATAAATTCATCAACTGGCTTAAAACCAAAATATTACCGGAAGCTAGGGAGAAATATGAGTTTGTGCAAAGACTAAAGCAGTTACCGGTAATAGAAAACCAAGTTAGCACAATCGAGCATAGCTGCCCAACAACAGAACAACAGCAGGCCTTATTCAATAATGTCCAGTATTATTCACATTACTGTAGAAAGTACGCACCACTTTACGCAGTGGAAGCAAAGAGGGTAATGGCTCTCGAAAAGAAAATAAACAACTACATCCAGTTCAAGTCCAAATCTCGCATTGAACCGGTTTGTTTAATAATACATGGCTCTCCAGGAACTGGCAAGTCAGTGGCCTCAAATTTAATTGCCAGGGCTATCACAGAAAAATTGGGAGGGGACATTTATTCCTTGCCCCCAGACCCTAAATATTTTGATGGATACAAACAGCAAACGGTAGTCCTCATGGATGACTTAATGCAAAATCCAGATGGGAATGACATATCTATGTTCTGCCAAATGGTCTCTACTGTGGATTTTATACCCCCAATGGCTAGCTTGGAGGAAAAAGGAACTTTATACACCAGTCCATTTTTAATAGCTACTACTAATGCTGGCTCAATACATGCACCAACTGTGTCAGACTCAAAGGCTTTGTCACGCAGGTTTAAATTTGATGTAGATATTGAGGTCACAGATTCATACAAAGACTCAAACAAATTGGACATGTCAAGAGCAGTCGAGATGTGCAAACCAGACGGCTGTGCTCCCGCCAATTACAAAAGATGCTGCCCATTGATTTGTGGAAAGGCTATTCAATTCAGAGATCGTAGAACTAATGCAAGATCCACTATTGATATGCTAGTAACTGATATCATCAAGGAGTATAGAACCAGAAACAGTACACAGGATAAACTGGAAGCTCTATTTCAGGGACCTCCACAGTTTAAAGAGATCAAAATTTCAGTCACCCCAGATACACCAGCTCCTGATGCTATAAATGACCTTCTTAGGTCAGTGGATTCTCAAGAAGTTAGGGATTATTGCCAAAAGAAGGGATGGATTGTAATACACCCATCAAATGAACTACTAGTAGAAAAACACATCAGCAGAGCTTTTATTACTCTGCAAGCCATTGCCACCTTTGTATCAATAGCTGGTGTAGTTTATGTTATATATAAACTTTTTGCTGGCATTCAGGGTCCATACACAGGGATCCCCAATCCTAAACCCAAAGTACCCTCTCTCAGAACAGCTAAAGTGCAAGGACCAGGGTTCGATTTTGCACAAGCCATAATGAAGAAAAATACCGTCATTGCGAGGACTGAAAAGGGTGAGTTCACCATGTTGGGTGTATATGATAGGGTAGCGGTCATCCCCACACACGCATCTGTTGGGGAAACCATTTACATTGATGATGTAGAAACTAGAGTTTTAGATGCGTGTGCACTTAGAGACTTGACTGATACAAACTTAGAGATAACCATAGTCAAATTGGACCGTAATCAAAAGTTCAGAGATATCAGACATTTTCTGCCCAGGTACGAGGATGATTACAATGATGCTGTGCTTAGCGTACACACATCAAAATTCCCAAATATGTATATTCCAGTTGGACAAGTCACCAATTATGGCTTCTTGAACCTAGGTGGTACACCGACACACCGCATTCTAATGTATAACTTCCCAACAAGAGCTGGCCAGTGTGGTGGTGTGGTGACAACTACAGGTAAGGTGATAGGAATACATGTAGGTGGAAATGGAGCTCAAGGATTTGCAGCAATGCTACTGCACTCTTACTTTACCGACACACAAGGTGAGATAGTTAGTAGTGAGAAGAGTGGGGTGTGCATTAATGCACCAGCAAAAACTAAACTCCAACCCAGTGTTTTCCATCAAGTTTTTGAAGGTTCAAAGGAACCAGCAGTTCTCAATCCAAAAGATCCTAGGCTTAAAACAGATTTTGAGGAAGCCATTTTCTCAAAATATACAGGTAACAAAATTATGTTAATGGATGAGTACATGGAGGAGGCAGTGGATCATTATGTGGGGTGTTTAGAACCATTAGATATCAGTGTGGATCCCATACCCCTGGAAAGTGCCATGTATGGAATGGATGGTCTTGAGGCATTAGACTTAACCACCAGTGCAGGATTCCCATACTTACTACAAGGGAAGAAGAAAAGGGATATATTTAATAGACACACTAGAGACACCAGTGAAATGACAAAGATGTTAGAAAAATATGGAGTTGACCTACCCTTTGTAACCTTTGTAAAAGATGAACTTAGATCAAGAGAAAAAGTTGAAAAAGGGAAATCACGCCTGATTGAGGCCAGTTCCTTGAATGACTCAGTTGCTATGAGGGTTGCCTTTGGGAACCTTTACGCCACATTTCACAACAATCCAGGTACAGCAACCGGTAGTGCAGTTGGTTGTGACCCAGATATGTTTTGGTCAAAAATCCCTATTTTATTAGATGGAGAAATCTTTGCTTTTGATTACACTGGCTATGATGCTAGTTTGTCACCAGTGTGGTTTGCCTGTTTAAAGAAAGTTCTAATTAAGTTAGGTTACACACATCAAACATCCTTTATAGATTATTTGTGTCACTCGGTACATTTATATAAGGAC-AGAAAATACATAGTTAATGGTGGGATGCCCTCTGGTTCTTCAGGTACCAGCATATTCAACACTATGATCAACAATATAATCATAAGAACTCTATTAATTAGGGTTTACAAAGGCATTGACTTGGACCAGTTCAAAATGATTGCCTATGGGGATGATGTTATTGCTAGCTACCCACATAAAATTGACCCAGGTTTACTAGCGGAAGCAGGCAAACATTATGGATTAGTAATGACGCCAGCAGACAAAGGAACCAGTTTTGTTGACACAAATTGGGAAAACGTAACTTTCTTAAAAAGATATTTCAGAGCAGATGAACAATACCCCTTTCTCATACATCCAGTGATGCCAATGAAGGAGATACATGAATCTATTAGATGGACTAAAGATCCCAGAAACACACAGGATCATGTTAGGTCTTTGTGCTACCTCGCATGGCATAATGGAGAGGAGGCTTACAATGAATTTTGTAGAAAAATCAGAAGTGTGCCTGTGGGAAGGGCATTGACACTACCTGCATACTCTAGTCTTAGACGGAAATGGTTAGATTCGTTTTAG
>KY385887.1_Enterovirus_D68_isolate_NY185_16_complete_genome
GGCCCACGTGGCGGCTAGTACCCTGGTACTTCGGTACCTTT-GTACGCCTG-TTTTATCTCCCTTCCCAATGTAATTTAGAAGCTCTTAAATCAAGGCTCAATAGGTGGGGCGCAAACCAGCGCTCTCATGAGCAAGCACTCCTGTCTCCCCGGTGTGGTTGTATAAACTGTTCCCACGGTTGAAAACAACCTATCCGTTATCCGCTATAGTACTTCGAGAAACCTAGTATCACCTTTGGATTGTTGACGCGTTGCGCTCAGCACACTAACCCGTGTGTAGCTTGGGTCGATGAGTCTGGACATACCCCACTGGCGACAGTGGTCCAGGCTGCGTTGGCGGCCTACTCATGGTGAAAACCATGAGACGCTAGACATGAACAAGGTGTGAAGAGTCTATTGAGCTACTATAGAGTCCTCCGGCCCCTGAATGCGGCTAATCCTAACCATGGAGCAAGTGCTCACAGGCCAGTGAGTTGCTTGTCGTAATGCGCAAGTCCGTGGCGGAACCGACTACTTTGGGTGTCCGTGTTTCA-CTTTTTACTTTTATGACTGCTTATGGTGACAATTTGATATTGTTACCATTTAGCTTGTCAAATTAATTGCA-AAAGATCCTAAATCTTACTTACCAACCTGCATTTTGACAACCTTG-----------------------ATTTGAAAA-----------TTTT---TAATAATGGGAGCTCAGGTCACTAGACAACAAACTGGCACTCACGAAAATGCCAATGTTGCCACAAATGGATCTCATATCACATACAATCAGATAAACTTTTATAAGGATAGTTATGCAGCTTCAGCCAGCAAGCAGGATTTTTCACAGGACCCATCGAAATTCACTGAACCAGTAGTGGAAGGTTTGAAAGCAGGAGCGCCAGTTTTGAAATCTCCTAGTGCTGAGGCGTGTGGCTACAGTGATAGAGTGCTACAGCTTAAATTAGGTAATTCAGCTATCGTCACCCAGGAAGCAGCAAACTACTGCTGTGCTTATGGTGAATGGCCCAATTACTTACCAGATCATGAAGCAGTAGCCATTGACAAACCCACACAACCAGAAACTGCTACAGATAGATTCTACACTTTGAGGTCAGTCAAATGGGAGGCTACAAGCACAGGATGGTGGTGGAAACTACCCGATGCACTAAATAATATAGGCATGTTTGGGCAGAATGTACAGCATCACTACCTATATAGATCTGGTTTCTTGATTCATGTACAGTGTAATGCCACAAAATTCCATCAGGGTGCCTTATTAGTGGTAGCAATTCCAGAACATCAGAGGGGAGCGCACAACACTACCACTAGTCCAGGGTTTGATGACATCATGAAAGGTGAAGCAGGAGGGACCTTCAATCATCCATATGTCCTTGATGATGGAACGTCATTGGCTTGTGCGACGATATTTCCACATCAGTGGATAAATCTGAGAACTAACAATTCAGCAACAATTGTTCTTCCCTGGATGAATGCTGCTCCAATGGACTTCCCACTTAGACATAATCAGTGGACACTAGCAATAATACCAGTGGTGCCATTAGGCACGCGTACAATGTCAAGCATGGTCCCAATAACAGTTTCAATTGCTCCAATGTGTTGTGAGTTTAATGGACTCAGACACGCCATTACTCAAGGTGTCCCAACATACCTTTTACCAGGCTCGGGACAATTCCTAACAACTGATGATCATAGCTCTGCACCGGTTCTCCCGTGTTTCAACCCAACTCCAGAGATGCACATTCCAGGGCAGGTCCGTAATATGCTAGAAGTGGTCCAAGTGGAATCAATGATGGAGATCAACAATACAGAAAGTGCGGTTGGTATGGAGCGTCTCAAGGTTGACATATCAGCATTGACAGATGTCGACCAATTGTTATTCAACATTCCACTGGATATACAATTGGATGGGCCACTCAGAAACACTTTAGTAGGAAACATATCTAGATACTATACTCATTGGTCTGGATCCCTAGAAATGACATTTATGTTTTGTGGCAGCTTTATGGCGACAGGAAAATTAATCCTGTGCTATACTCCTCCAGGTGGGTCATGCCCGACAACCAGAGAGACCGCCATGTTAGGTACACATATTGTTTGGGATTTTGGACTACAATCTAGTATAACCCTGATAATACCTTGGATTAGTGGATCCCACTACAGGATGTTCAATAATGATGCTAAGTCAACTAATGCTAACGTTGGCTATGTCACTTGTTTCATGCAGACCAATCTGATAGTCCCCAGTGAATCCTCTGACACATGTTCCTTGATAGGGTTCATAGCAGCAAAAGATGATTTCTCCCTCAGGCTAATGAGAGACAGCCCTGACATTGGACAAATAGACCACTTACATGGAGCAGAGGCAGCCTACCAGATCGAGGGCATCATTAAAACAGCAACTGATACTGTGAAAAGTGAGATTAACGCTGAACTTGGTGTAGTCCCTAGCTTAAATGCAGTTGAAACAGGTGCAACATCTAACACTGAACCAGAAGAAGCTATACAAACTCGCACAGTGATAAATCAACACGGTGTATCCGAAACTCTAGTGGAGAATTTTCTCAGTAGAGCAGCTTTGGTGTCAAAGAGAAGTTTCGAATACAAAGACCATACTTCGTCTGCAGCACAAGCAGATAAGAACTTTTTCAAATGGACAATTAACACCAGGTCCTTCGTACAGCTAAGAAGGAAGTTAGAATTATTCACGTACCTTAGATTCGATGCTGAGATCACTATACTCACAACTGTAGCAGTGAATGGCAGTAGTAATAATACATATGTGGGTCTTCCTGACTTGACACTGCAGGCAATGTTTGTACCCACTGGTGCCCTTACCCCAGAAAAGCAAGACTCATTCCACTGGCAGTCAGGTAGTAATGCTAGTGTATTCTTTAAAATCTCTGACCCCCCAGCCAGAATGACCATACCTTTTATGTGTATTAATTCAGCATACTCAGTTTTTTATGATGGCTTTGCCGGATTTGAGAAAACTGGTCTGTATGGAATAAATCCAGCTGACACTATTGGTAACTTGTGTGTTAGAATAGTGAATGAACACCAACCAGTTGGTTTCACAGTGACTGTTAGGGTTTACATGAAGCCTAAACACATAAAAGCATGGGCACCACGACCACCACGAACCCTGCCATACATGAGTATTGCAAATGCAAATTACAAAGGTAAAGAAAGAGCACCAAATGCGCTCAATGCTATAATTGGCAATAGAGACAGTGTTAAAACCATGCCTCATAATA------TAGTGACTACTGGTCCAGGCTTCGGAGGAGTTTTTGTAGGATCTTTCAAAATAATTAACTATCACTTAGCCACCACAGAGGAGAGACAGTCAGCCATCTACGTGGATTGGCAATCAGACATCTTGGTTACCCCCATTGCTGCTCATGGAAGACACCAAATAGCAAGATGCAAGTGCAACACAGGGGTTTACTATTGTAGACACAAAGACAGAAGTTACCCAATTTGCTTTGAAGGCCCAGGGATTCAATGGATTGAACAAAATGAATATTACCCAGCAAGGTACCAGACCAATGTACTTTTAGCAGTTGGCCCTGCAGAAGCAGGAGATTGCGGTGGTTTATTAGTCTGTCCACATGGGGTAATCGGTCTTCTTACAGCAGGAGGGGGTGGAATTGTAGCTTTCACCGATATTAGAAACTTGCTATGGTTAGATACTGATGCTATGGAACAAGGCATTACTGATTACATTCAAAATCTTGGCAATGCCTTTGGAGCAGGGTTCACAGAAACAATCTCTAATAAAGCCAAGGAAGTGCAAGATATGCTAATTGGAGAGAGTTCACTATTAGAAAAATTGCTAAAAGCTCTAATCAAAATCATATCAGCATTAGTAATTGTAATCAGAAATTCAGAAGACTTAGTTACAGTCACAGCTACACTAGCATTACTGGGGTGCCACGATTCACCATGGAGCTACTTGAAACAGAAGGTATGTTCATACTTAGGTATTCCTTATGTACCTAGACAGAGTGAATCGTGGCTTAAGAAGTTCACAGAAGCATGCAATGCTCTTAGAGGTCTAGATTGGCTATCACAAAAGATAGATAAATTCATCAACTGGCTTAAAACCAAAATATTACCGGAAGCTAGGGAGAAATATGAGTTTGTGCAAAGACTAAAGCAGTTACCGGTAATAGAAAACCAAGTTAGCACAATCGAGCATAGCTGCCCAACAACAGAACAACAGCAGGCCTTATTCAATAATGTCCAGTACTATTCACATTACTGTAGAAAGTACGCACCACTTTACGCAGTGGAAGCAAAGAGGGTAATGGCTCTCGAAAAGAAAATAAACAACTACATCCAGTTCAAGTCCAAATCCCGCATTGAACCGGTTTGTTTAATAATACATGGCTCTCCAGGAACTGGCAAGTCAGTAGCCTCAAATTTAATTGCCAGGGCTATCACAGAAAAATTGGGAGGGGACATTTATTCCTTGCCCCCAGACCCTAAATATTTTGATGGATACAAACAGCAAACGGTAGTCCTCATGGATGATTTAATGCAAAATCCAGATGGGAATGACATATCTATGTTCTGCCAAATGGTCTCTACTGTGGATTTTATACCCCCAATGGCTAGCTTGGAGGAAAAAGGAACTTTGTACACCAGTCCATTTTTAATAGCTACTACTAATGCTGGCTCAATACATGCGCCAACTGTGTCAGACTCAAAGGCTTTGTCACGCAGGTTTAAATTTGATGTAGATATTGAGGTCACAGATTCATACAAAGACTCAAACAAATTGGACATGTCAAGAGCAGTCGAGATGTGCAAACCAGACGGCTGTGCCCCCGCCAATTACAAAAGATGCTGCCCATTGATTTGTGGAAAGGCTATTCAATTCAGAGATCGTAGAACTAATGCAAGATCCACTATTGATATGCTAGTAACTGATATCATCAAGGAGTATAGAACCAGAAACAGTACACAGGATAAACTGGAAGCTCTATTTCAGGGACCTCCACAGTTTAAAGAGATCAAAATTTCAGTCACCCCAGATACACCAGCTCCTGATGCTATAAATGACCTTCTTAGGTCAGTGGATTCTCAAGAAGTTAGGGATTATTGCCAAAAGAAGGGATGGATTGTAATACACCCATCAAATGAACTACTAGTAGAAAAACACATCAGCAGAGCTTTTATTACTCTGCAAGCCATTGCCACCTTTGTATCAATAGCTGGTGTAGTTTATGTTATATATAAACTTTTTGCTGGCATTCAGGGTCCATACACAGGGATCCCCAATCCTAAACCCAAAGTACCCTCTCTCAGAACAGCTAAAGTGCAAGGACCAGGGTTCGATTTTGCACAAGCCATAATGAAGAAAAATACCGTCATTGCGAGGACTGAAAAGGGTGAGTTCACCATGTTGGGTGTATATGATAGGGTAGCGGTCATCCCCACACACGCATCTGTTGGGGAAACCATTTACATTGATGATGTAGAGACTAGAGTTTTAGATGCGTGTGCACTTAGAGACTTGACTGATACAAACTTAGAGATAACCATAGTCAAATTGGACCGTAATCAAAAGTTCAGAGATATCAGACATTTTCTGCCCAGGTACGAGGATGATTACAATGATGCTGTGCTTAGCGTACACACATCAAAATTCCCAAATATGTATATTCCAGTTGGGCAAGTCACCAATTATGGCTTCTTGAACCTAGGTGGTACACCGACACACCGCATTTTAATGTATAACTTCCCAACAAGAGCTGGCCAGTGTGGTGGTGTGGTGACAACTACAGGTAAGGTGATAGGAATACATGTAGGTGGAAATGGAGCTCAAGGATTTGCAGCAATGCTACTGCACTCTTACTTTACCGACACACAAGGTGAGATAGTTAGTAGTGAGAAGAGTGGGGTGTGCATTAATGCACCAGCAAAAACTAAACTCCAACCCAGTGTTTTCCATCAAGTTTTTGAAGGTTCAAAGGAACCAGCAGTTCTTAATCCAAAAGATCCTAGGCTTAAAACAGATTTTGAGGAAGCCATTTTCTCAAAATATACAGGTAACAAAATTATGTTAATGGATGAGTACATGGAAGAGGCAGTGGATCATTATGTGGGGTGTTTAGAACCATTAGATATCAGTGTGGATCCCATACCCCTGGAAAGTGCCATGTATGGAATGGATGGTCTTGAGGCATTAGACTTAACCACCAGTGCAGGATTCCCATACTTACTACAAGGGAAGAAGAAAAGGGATATATTTAATAGACACACTAGAGATACCAGTGAAATGACAAAGATGTTAGAAAAATATGGAGTTGACCTACCCTTTGTAACCTTTGTAAAAGATGAACTTAGATCAAGAGAAAAAGTTGAAAAAGGGAAATCACGCCTGATTGAGGCCAGTTCCTTGAATGACTCAGTTGCTATGAGGGTTGCCTTTGGGAACCTTTACGCCACATTTCACAACAATCCAGGTACAGCAACCGGTAGTGCAGTTGGTTGTGACCCAGATATATTTTGGTCAAAAATCCCTATTTTATTAGATGGAGAAATCTTTGCTTTTGATTACACTGGCTATGATGCTAGTTTGTCACCAGTGTGGTTTGCCTGTTTAAAGAAAGTTCTAATTAAGTTAGGTTACACACATCAAACATCCTTTATAGATTATTTGTGTCACTCGGTACATTTATATAAGGAC-AGAAAATACATAGTCAATGGTGGGATGCCTTCTGGTTCTTCAGGTACCAGCATATTCAATACTATGATCAATAATATAATCATAAGAACTCTATTAATTAGGGTTTACAAAGGTATTGACTTGGACCAGTTCAAAATGATTGCCTATGGGGATGATGTTATTGCTAGCTACCCACATAAAATTGATCCAGGTTTACTAGCGGAGGCAGGCAAACATTATGGATTAGTAATGACACCAGCAGACAAAGGAACCAGTTTTGTTGACACAAATTGGGAAAACGTAACTTTCTTAAAAAGATATTTCAGAGCAGATGATCAATACCCCTTTCTCATACATCCAGTGATGCCAATGAAGGAGATACATGAATCTATTAGATGGACTAAAGATCCCAGAAACACACAGGATCATGTTAGGTCTTTGTGCTACCTCGCATGGCATAATGGAGAGGAGGCTTACAATGAATTTTGTAGAAAAATCAGAAGTGTGCCTGTGGGAAGGGCATTGACACTACCTGCATACTCTAGTCTTAGACGGAAATGGTTAGATTCGTTTTAG
>KY385886.1_Enterovirus_D68_isolate_NY172_16_complete_genome
GGCCCATGTGGCGGCTAGTACTCTGGTACTTCGGTACCTTT-GTACGCCTG-TTTTATCTCCCTTCCCAATGTAATTTAGAAGCTCTTAAATCAAGGCTCAATAGGTGGGGCGCAAACCAGCGCTCTCATGAGCAAGCACTCCTGTCTCCCCGGTGTGGTTGTATAAACTGTTCCCACGGTTGAAAACAACCTATCCGTTATCCGCTATAGTACTTCGAGAAACCTAGTATCACCTTTGGATTGTTGACGCGTTGCGCTCAGCACACTAACCCGTGTGTAGCTTGGGTCGATGAGTCTGGACATACCCCACTGGCGACAGTGGTCCAGGCTGCGTTGGCGGCCTACTCATGGTGAAAACCATGAGACGCTAGACATGAACAAGGTGTGAAGAGTCTATTGAGCTACTATAGAGTCCTCCGGCCCCTGAATGCGGCTAATCCTAACCATGGAGCAAGTGCTCACAGGCCAGTGAGTTGCTTGTCGTAATGCGCAAGTCCGTGGCGGAACCGACTACTTTGGGTGTCCGTGTTTCA-CTTTTTACTTTTATGACTGCTTATGGTGACAATTTGATATTGTTACCATTTAGCTTGTCAAATTAATTGCA-AAAGATCCTAAATCTTACTTACCAACTTGTATTTTGACAACCTTG-----------------------ATTTGAAAA-----------TTTT---TAATAATGGGAGCTCAGGTCACTAGACAACAAACTGGCACTCACGAAAATGCCAATGTTGCCACAAATGGATCTCATATCACATACAATCAGATAAACTTTTATAAGGATAGTTATGCAGCTTCAGCCAGCAAGCAGGATTTTTCACAGGACCCATCGAAATTCACTGAACCAGTAGTGGAAGGTTTGAAAGCAGGAGCGCCAGTTTTGAAATCTCCTAGTGCTGAGGCGTGTGGCTACAGTGATAGAGTGCTACAGCTTAAATTAGGTAATTCAGCTATCGTCACCCAGGAAGCAGCAAACTACTGCTGTGCTTATGGTGAATGGCCCAATTACTTACCAGACCATGAAGCAGTAGCCATTGACAAACCCACACAACCAGAAACTGCTACAGATAGATTCTACACTTTGAGGTCAGTCAAATGGGAGGCTACAAGCACAGGATGGTGGTGGAAACTACCCGATGCACTAAATAATATAGGCATGTTTGGGCAGAATGTACAGCATCACTACCTATATAGATCTGGTTTCTTGATTCATGTGCAGTGTAATGCCACAAAATTCCATCAGGGTGCCTTATTAGTGGTAGCAATTCCAGAACATCAGAGGGGAGCGCACAACACTACCACTAGTCCAGGGTTTGATGACATCATGAAAGGTGAAGCAGGAGGGACCTTCAATCATCCATATGTCCTTGACGATGGAACGTCATTGGCTTGTGCGACGATATTTCCACATCAGTGGATAAATCTGAGAACTAACAATTCAGCAACAATTGTTCTTCCCTGGATGAATGCTGCTCCAATGGACTTCCCACTTAGACATAATCAGTGGACACTAGCAATAATACCAGTGGTGCCATTAGGCACGCGTACAATGTCAAGCATGGTCCCAATAACAGTTTCAATTGCTCCAATGTGTTGTGAGTTTAATGGACTCAGACACGCCATTACTCAAGGTGTCCCAACATACCTTTTACCAGGCTCGGGACAATTCCTAACAACTGATGATCATAGCTCTGCACCGGTTCTCCCGTGTTTCAACCCAACTCCAGAGATGCACATTCCAGGGCAGGTCCGTAATATGCTAGAAGTGGTCCAAGTGGAATCAATGATGGAGATCAACAACACAGAAAGTGCGGTTGGTATGGAGCGTCTCAAGGTTGACATATCAGCATTGACAGATGTCGACCAATTGTTATTCAACATTCCACTGGATATACAATTGGATGGGCCACTTAGAAACACTTTAGTAGGAAACATATCTAGATACTATACTCATTGGTCTGGATCCCTAGAAATGACATTTATGTTTTGTGGCAGCTTTATGGCGACAGGAAAATTAATCCTGTGCTATACTCCTCCAGGTGGGTCATGCCCGATAACCAGAGAGACCGCCATGTTAGGTACACATATTGTTTGGGATTTTGGACTACAATCTAGTATAACCCTGATAATACCTTGGATTAGTGGATCCCACTACAGGATGTTCAATAATGATGCTAAGTCAACTAATGCTAACGTTGGCTATGTCACTTGTTTCATGCAGACCAATCTGATAGTCCCCAGTGAATCCTCTGACACATGTTCCTTGATAGGGTTCATAGCAGCAAAAGATGATTTCTCCCTCAGGTTAATGAGAGACAGCCCTGACATTGGACAAATAGACCACTTACATGGAGCAGAGGCAGCCTACCAGATCGAGGGCATCATTAAAACAGCAACTGATACTGTGAAAAGTGAGATTAACGCTGAACTTGGTGTAGTCCCTAGCTTAAATGCAGTTGAAACAGGTGCAACATCTAACACTGAACCAGAAGAAGCTATACAAACTCGCACAGTGATAAATCAACACGGTGTATCCGAAACTCTAGTGGAGAATTTTCTCAGTAGAGCAGCTTTGGTGTCAAAGAGAAGTTTCGAATACAAAGACCATACTTCGTCTGCAGCACAAGCAGATAAGAACTTTTTCAAATGGACAATTAACACCAGGTCCTTCGTACAGCTAAGAAGAAAGTTAGAATTATTCACATACCTTAGATTCGATGCTGAGATCACTATACTCACAACTGTAGCAGTGAATGGCAGTAGTAATAATACATATGTGGGTCTTCCTGACTTGACACTGCAGGCAATGTTTGTACCCACTGGTGCCCTTACCCCAGAAAAGCAAGACTCATTCCACTGGCAGTCAGGTAGTAATGCTAGTGTATTCTTTAAAATCTCTGACCCCCCAGCCAGAATGACCATACCTTTTATGTGTATTAATTCAGCATACTCAGTTTTTTATGATGGCTTTGCCGGATTTGAGAAAACTGGTCTGTATGGAATAAATCCAGCTGACACTATTGGTAACTTGTGTGTTAGAATAGTGAATGAACACCAACCAGTTGGTTTCACAGTGACTGTTAGGGTTTACATGAAGCCTAAACACATAAAAGCGTGGGCACCACGACCACCACGAACCCTGCCATACATGAGTATTGCAAATGCAAATTACAAAGGTAAAGAAAGAGCACCAAATGCGCTCAATGCTATAATTGGCAATAGAGACAGTGTTAAAACCATGCCTCATAATA------TAGTGACTACTGGTCCAGGCTTCGGAGGAGTTTTTGTAGGATCTTTCAAAATAATTAACTATCACTTAGCCACCACAGAGGAGAGACAGTCAGCCATCTACGTGGATTGGCAATCAGACATCTTGGTTACCCCCATTGCTGCTCATGGAAGACACCAAATAGCAAGATGCAAGTGCAACACAGGGGTTTACTATTGTAGACACAAAGACAGAAGTTACCCAATTTGCTTTGAAGGCCCAGGGATTCAATGGATTGAACAAAATGAATATTACCCAGCAAGGTACCAGACCAATGTACTTTTAGCAGTTGGCCCTGCAGAAGCAGGAGATTGCGGTGGTTTACTAGTCTGTCCACATGGGGTAATCGGTCTTCTTACAGCAGGAGGGGGTGGAATTGTAGCTTTCACCGATATCAGAAACTTGCTATGGTTAGATACTGATGCTATGGAACAAGGCATTACTGATTACATTCAAAATCTTGGCAATGCCTTTGGAGCAGGGTTCACAGAAACAATCTCTAATAAAGCCAAGGAAGTGCAAGATATGCTAATTGGAGAGAGTTCACTATTAGAAAAACTGCTAAAAGCTCTAATCAAAATCATATCAGCATTAGTAATTGTAATCAGAAATTCAGAAGACTTAGTTACAGTCACAGCTACACTAGCATTACTGGGGTGCCACGATTCACCATGGAGCTACTTGAAACAGAAGGTATGTTCATACTTAGGTATTCCTTATGTACCTAGACAGAGTGAATCGTGGCTTAAGAAGTTCACAGAAGCATGCAATGCTCTCAGAGGTCTAGATTGGCTATCACAAAAGATAGATAAATTCATCAACTGGCTTAAAACCAAAATATTACCGGAAGCTAGGGAGAAATATGAGTTTGTGCAAAGACTAAAGCAGTTACCGGTAATAGAAAACCAAGTTAGCACAATCGAGCATAGCTGCCCAACAACAGAACAACAGCAGGCCTTATTCAATAATGTCCAGTACTATTCACATTACTGTAGAAAGTACGCACCACTTTACGCAGTGGAAGCAAAGAGGGTAATGGCTCTCGAAAAGAAAATAAACAACTACATCCAGTTCAAGTCCAAATCTCGCATTGAACCGGTTTGTTTAATAATACATGGCTCTCCAGGAACTGGCAAGTCAGTGGCCTCAAATTTAATTGCCAGGGCTATCACAGAAAAATTGGGAGGGGACATTTATTCCTTGCCCCCAGACCCTAAATATTTTGATGGATACAAACAGCAAACGGTAGTCCTCATGGATGATTTAATGCAAAATCCAGATGGGAATGACATATCTATGTTCTGCCAAATGGTCTCTACTGTGGATTTTATACCCCCAATGGCTAGCTTGGAGGAAAAAGGAACTTTGTACACCAGTCCTTTTTTAATAGCTACTACTAATGCTGGCTCAATACATGCACCAACTGTGTCAGACTCAAAGGCTTTGTCACGCAGGTTTAAATTTGATGTAGATATTGAGGTCACAGATTCATACAAAGACTCAAACAAATTGGACATGTCAAGAGCAGTCGAGATGTGCAAACCAGACGGCTGTGCCCCCGCCAATTACAAAAGATGCTGCCCATTGATTTGTGGAAAGGCTATTCAATTCAGAGATCGTAGAACTAATGCAAGATCCACTATTGATATGCTAGTAACTGATATCATCAAGGAGTATAGAACCAGAAACAGTACACAGGATAAACTGGAAGCTTTATTTCAGGGACCTCCACAGTTTAAAGAGATCAAAATTTCAGTCACCCCAGATACACCAGCTCCTGATGCTATAAATGACCTTCTTAGGTCAGTGGATTCTCAAGAAGTTAGGGATTATTGCCAAAAGAAGGGATGGATTGTAATACACCCATCAAATGAACTACTAGTAGAAAAACACATCAGCAGAGCTTTTATTACTCTGCAAGCCATTGCCACCTTTGTATCAATAGCTGGTGTAGTTTATGTTATATATAAACTTTTTGCTGGCATTCAGGGTCCATACACAGGGATCCCCAATCCTAAACCCAAAGTACCCTCTCTCAGAACAGCTAAAGTGCAAGGACCAGGGTTCGATTTTGCACAAGCCATAATGAAGAAAAATACCGTCATTGCGAGGACTGAAAAGGGTGAGTTCACCATGTTGGGTGTATATGATAGGGTAGCGGTCATCCCCACACACGCATCTGTTGGGGAAACCATTTATATTGATGATGTAGAGACTAGAGTTTTAGATGCGTGTGCACTTAGAGACTTGACTGATACAAACTTAGAGATAACCATAGTCAAATTGGACCGTAATCAAAAGTTCAGAGATATCAGACATTTTCTGCCCAGGTACGAGGATGATTACAATGATGCTGTGCTTAGCGTACACACATCAAAATTCCCAAACATGTATATTCCAGTTGGACAAGTCACCAATTATGGCTTCTTGAACCTAGGTGGTACACCGACACACCGCATTTTAATGTATAACTTCCCAACAAGAGCTGGCCAGTGTGGTGGTGTGGTGACAACTACAGGTAAGGTGATAGGAATACATGTAGGTGGAAATGGAGCTCAAGGATTTGCAGCAATGCTACTGCACTCTTACTTTACCGACACACAAGGTGAGATAGTTAGTAGTGAGAAGAGTGGGGTGTGCATTAATGCACCAGCAAAAACTAAACTCCAACCCAGTGTTTTCCATCAAGTTTTTGAAGGTTCAAAGGAACCAGCAGTTCTCAATCCAAAAGATCCTAGGCTTAAAACAGATTTTGAGGAAGCCATTTTCTCAAAATATACAGGTAACAAAATTATGTTAATGGACGAGTACATGGAAGAGGCAGTGGATCATTATGTGGGGTGTTTAGAACCATTAGATATCAGTGTGGATCCCATACCCCTGGAAAGTGCCATGTATGGAATGGATGGTCTTGAGGCATTAGACTTAACCACCAGTGCAGGATTCCCATACTTACTACAAGGGAAGAAGAAAAGGGATATATTTAATAGACACACTAGAGACACCAGTGAAATGACAAAGATGTTAGAAAAATATGGAGTTGACCTACCCTTTGTAACCTTTGTAAAAGATGAACTTAGATCAAGAGAAAAAGTTGAAAAAGGGAAATCACGCCTGATTGAGGCCAGTTCCTTGAATGACTCAGTTGCTATGAGGGTTGCCTTTGGGAACCTTTACGCCACATTTCACAACAATCCAGGTACAGCAACCGGTAGTGCAGTTGGTTGTGACCCAGATATATTTTGGTCAAAAATCCCCATTTTATTAGATGGAGAAATCTTTGCTTTTGATTACACTGGCTATGATGCTAGTTTGTCACCAGTGTGGTTTGCCTGTTTAAAGAAAGTTCTAATTAAGTTAGGTTACACACATCAAACATCCTTTATAGATTATTTGTGTCACTCGGTACATTTATATAAGGAC-AAAAAATACATAGTTAATGGTGGGATGCCCTCTGGTTCTTCAGGTACCAGCATATTCAACACTATGATCAATAATATAATCATAAGAACTCTATTAATTAGGGTTTACAAAGGCATTGACTTGGACCAGTTCAAAATGATTGCCTATGGGGATGATGTTATTGCTAGCTACCCACATAAAATTGATCCAGGTTTACTAGCGGAAGCAGGCAAACATTATGGATTAGTAATGACACCAGCAGACAAAGGAACCAGTTTTGTTGACACAAATTGGGAAAACGTAACTTTCTTAAAAAGATATTTCAGAGCGGATGATCAATACCCCTTTCTCATACATCCAGTGATGCCAATGAAGGAGATACATGAATCTATTAGATGGACTAAAGATCCCAGAAACACACAGGATCATGTTAGGTCTTTGTGCTACCTCGCATGGCATAATGGAGAGGAGGCTTACAATGAATTTTGTAGAAAAATCAGAAGTGTGCCTGTGGGAAGGGCATTGACACTACCTGCATACTCTAGTCTTAGACGGAAATGGTTAGATTCGTTTTAG
>KY385885.1_Enterovirus_D68_isolate_NY166_16_complete_genome
GGCCCACGTGGCGGCTAGTACTCTGGTACTTCGGTACCTTT-GTACGCCTG-TTTTATCTCCCTTCCCAATGTAATTTAGAAGCTCTTAAATCAAGGCTCAATAGGTGGGGCGCAAACCAGCGCTCTCATGAGCAAGCACTCCTGTCTCCCCGGTGTGGTTGTATAAACTGTTCCCACGGTTGAAAACAACCTATCCGTTATCCGCTATAGTACTTCGAGAAACCTAGTATCACCTTTGGATTGTTGACGCGTTGCGCTCAGCACACTAACCCGTGTGTAGCTTGGGTCGATGAGTCTGGACATACCCCACTGGCGACAGTGGTCCAGGCTGCGTTGGCGGCCTACTCATGGTGAAAACCATGAGACGCTAGACATGAACAAGGTGTGAAGAGTCTATTGAGCTACTATAGAGTCCTCCGGCCCCTGAATGCGGCTAATCCTAACCATGGAGCAAGTGCTCACAGGCCAGTGAGTTGCTTGTCGTAATGCGTAAGTCCGTGGCGGAACCGACTACTTTGGGTGTCCGTGTTTCA-CTTTTTACTTTTATGACTGCTTATGGTGACAATTTGATATTGTTACCATTTAGCTTGTCAAATTAATTGCA-AAAGATCCTAAATCTTACTTAACAACTTGCATTTTGACAACTTTG-----------------------ATTTGAAAA-----------TTTT---TAATAATGGGAGCTCAGGTCACTAGACAACAAACTGGCACTCACGAAAATGCCAATGTTGCCACAAATGGATCTCATATCACATACAATCAGATAAACTTTTATAAGGATAGTTATGCAGCTTCAGCCAGCAAGCAGGATTTTTCACAGGACCCATCGAAATTCACTGAACCAGTAGTGGAAGGTTTGAAAGCAGGAGCGCCAGTTTTGAAATCTCCTAGTGCTGAGGCGTGTGGCTACAGTGATAGAGTGCTACAGCTTAAATTAGGTAATTCAGCTATCGTTACCCAGGAAGCAGCAAACTACTGCTGTGCTTATGGTGAATGGCCCAATTACTTACCAGACCATGAAGCAGTAGCCATTGACAAACCCACACAACCAGAAACTGCTACAGATAGATTCTACACTTTGAGGTCAGTCAAATGGGAGGCTACAAGCACAGGATGGTGGTGGAAACTACCCGATGCACTAAATAATATAGGCATGTTTGGGCAGAATGTACAGCATCACTACCTATATAGATCTGGTTTCTTGATTCATGTGCAGTGTAATGCCACAAAATTCCATCAGGGTGCCTTATTAGTGGTAGCAATTCCAGAACACCAGAGGGGAGCGCACAACACTACCACTAGTCCAGGGTTTGATGACATCATGAAAGGTGAAGCAGGAGGGACCTTCAATCATCCATATGTCCTTGATGATGGAACGTCATTGGCTTGTGCGACGATATTTCCACATCAGTGGATAAATCTGAGAACTAACAATTCAGCAACAATTGTTCTTCCCTGGATGAATGCTGCTCCAATGGACTTCCCACTTAGACATAATCAATGGACACTAGCAATAATACCAGTGGTGCCATTAGGCACGCGTACAATGTCAAGCATGGTCCCAATAACAGTTTCAATTGCTCCAATGTGTTGTGAGTTTAATGGACTCAGACACGCCATTACTCAAGGTGTCCCAACATACCTTTTACCAGGCTCGGGACAATTCCTAACAACTGATGATCATAGCTCTGCACCGGTTCTCCCGTGTTTCAACCCAACTCCAGAGATGCACATTCCAGGGCAGGTCCGTAATATGCTAGAAGTGGTCCAAGTGGAATCAATGATGGAGATCAACAACACAGAAAGTGCGGTTGGTATGGAGCGTCTCAAGGTTGACATATCAGCATTGACAGATGTCGACCAATTGTTATTCAACATTCCACTGGATATACAATTGGATGGGCCACTTAGAAACACTTTAGTAGGAAACATATCTAGATACTACACTCATTGGTCTGGATCCCTAGAAATGACATTTATGTTTTGTGGCAGCTTTATGGCGACAGGAAAATTAATCCTGTGCTATACTCCTCCAGGTGGGTCATGCCCGACAACCAGAGAGACCGCCATGTTAGGTACACATATTGTTTGGGATTTTGGACTACAATCTAGTATAACCCTGATAATACCTTGGATTAGTGGATCCCACTACAGGATGTTCAATAATGATGCTAAGTCAACTAATGCTAACGTTGGCTATGTCACTTGTTTCATGCAGACCAATCTGATAGTCCCCAGTGAATCCTCTGACACATGTTCCTTGATAGGGTTCATAGCAGCAAAAGATGATTTCTCCCTCAGGTTAATGAGAGACAGCCCTGACATTGGACAAATAGACCACTTACATGGAGCAGAGGCAGCCTACCAGATCGAGAGCATCATTAAAACAGCAACTGACACTGTGAAAAGTGAGATTAACGCTGAACTTGGTGTAGTCCCTAGCTTAAATGCAGTTGAAACAGGTGCAACATCTAACACTGAACCAGAAGAAGCTATACAAACTCGCACAGTGATAAATCAACACGGTGTATCCGAAACTCTAGTGGAGAATTTTCTCAGTAGAGCAGCTTTGGTGTCAAAGAGAAGTTTCGAATACAAAGACCACACTTCGTCTGCAGCACAAGCAGATAAGAACTTTTTCAAATGGACAATTAACACCAGATCCTTTGTACAGCTAAGAAGAAAGTTAGAATTATTCACATACCTTAGATTTGATGCTGAGATCACTATACTCACAACTGTAGCAGTGAATGGTAGTAGTAATAATACATATGTGGGTCTTCCTGACTTGACACTGCAGGCAATGTTTGTACCCACTGGTGCCCTTACCCCAGAAAAGCAAGACTCATTCCACTGGCAGTCAGGTAGTAATGCTAGTGTATTCTTTAAAATCTCTGACCCCCCAGCCAGAATGACCATACCTTTTATGTGTATTAATTCAGCATACTCAGTTTTTTATGATGGCTTTGCCGGATTCGAGAAAACTGGTCTGTATGGAATAAATCCAGCTGACACTATTGGTAACTTGTGTGTTAGAATAGTGAATGAACACCAACCAGTTGGTTTCACAGTGACTGTTAGGGTTTACATGAAGCCTAAACACATAAAAGCGTGGGCACCACGACCACCACGAACCCTGCCATACATGAGTATTGCAAATGCAAATTACAAAGGTAAAGAAAGAGCACCAAATGCGCTCAACGCTATAATTGGCAATAGAGACAGTGTTAAAACCATGCCTCATAATA------TAGTGACTACTGGTCCAGGCTTTGGAGGAGTTTTTGTAGGATCTTTCAAAATAATTAACTATCACTTAGCCACCACAGAGGAGAGACAGTCAGCCATCTACGTGGATTGGCAATCAGACATCTTGGTTACCCCCATTGCTGCTCATGGAAGACACCAAATAGCAAGATGCAAGTGCAACACAGGAGTTTACTATTGTAGACACAAAGACAGAAGTTACCCAATTTGCTTTGAAGGCCCAGGGATTCAATGGATTGAACAAAATGAATATTACCCAGCAAGGTACCAGACCAATGTACTTTTAGCAGTTGGCCCTGCAGAAGCAGGAGATTGTGGTGGTTTACTAGTCTGTCCACATGGGGTAATCGGTCTTCTTACAGCAGGAGGGGGTGGAATTGTAGCTTTCACCGATATCAGAAACTTGCTATGGTTAGATACTGATGCTATGGAACAAGGCATTACTGATTACATTCAAAATCTTGGCAATGCCTTTGGAGCAGGGTTCACAGAAACAATCTCTAATAAAGCCAAGGAAGTGCAAGATATGCTAATTGGAGAGAGTTCACTATTAGAAAAATTGCTGAAAGCTCTAATCAAAATCATATCAGCATTAGTAATTGTAATCAGAAATTCAGAAGACTTAGTTACAGTCACAGCCACACTAGCATTACTGGGGTGCCACGATTCACCATGGAGCTACTTGAAACAGAAGGTGTGTTCATACTTAGGTATTCCTTATGTACCTAGACAGAGTGAATCGTGGCTTAAGAAGTTCACAGAAGCATGCAATGCTCTCAGAGGTCTAGATTGGCTATCACAAAAGATAGATAAATTCATCAACTGGCTTAAAACCAAAATATTACCGGAAGCTAGGGAGAAATATGAGTTTGTGCAAAGACTAAAGCAGTTACCGGTGATAGAAAACCAAGTTAGCACAATCGAGCATAGCTGCCCAACAACAGAACAACAGCAGGCCTTATTCAATAATGTCCAGTACTATTCACATTACTGTAGAAAGTACGCACCACTTTACGCAGTGGAAGCAAAGAGGGTAATGGCTCTCGAAAAGAAAATAAACAACTACATCCAGTTCAAGTCCAAATCTCGCATTGAACCGGTTTGTTTAATAATACATGGCTCCCCAGGAACTGGCAAGTCAGTGGCCTCAAATTTAATTGCCAGGGCTATCACAGAAAAATTGGGAGGGGACATTTATTCCTTGCCCCCAGACCCTAAATATTTTGATGGATACAAACAGCAAACGGTAGTCCTCATGGATGATTTAATGCAAAATCCAGATGGGAATGACATATCTATGTTCTGCCAAATGGTCTCTACTGTGGATTTTATACCCCCAATGGCTAGCTTGGAGGAAAAAGGAACCTTGTACACCAGTCCATTTTTAATAGCTACTACTAATGCTGGCTCAATACATGCACCAACTGTGTCAGACTCAAAGGCTTTGTCACGCAGGTTTAAATTTGATGTAGATATTGAGGTCACAGATTCATACAAAGACTCAAACAAATTGGACATGTCAAGAGCAGTCGAGATGTGCAAACCAGACGGCTGTGCCCCCGCCAATTACAAAAGATGCTGCCCATTGATTTGTGGAAAGGCTATTCAATTCAGAGATCGTAGAACTAATGCAAGATCCACTATTGATATGCTAGTAACTGATATCATCAAGGAGTATAGAACCAGAAACAGTACACAGGATAAGCTGGAAGCTCTGTTTCAGGGACCTCCACAGTTTAAAGAGATCAAAATTTCAGTCACCCCAGATACACCAGCTCCTGATGCCATAAATGACCTTCTTAGGTCAGTGGATTCTCAAGAAGTTAGGGATTATTGCCAAAAGAAAGGATGGATTGTAATACACCCATCAAATGAACTACTAGTAGAAAAACACATCAGCAGAGCTTTTATTACTCTACAAGCCATTGCCACCTTTGTATCAATAGCTGGTGTAGTTTATGTTATATATAAACTTTTTGCTGGCATTCAGGGTCCATACACAGGGATCCCCAATCCTAAACCCAAAGTACCCTCTCTCAGAACAGCTAAAGTGCAAGGACCAGGGTTCGATTTTGCACAAGCCATAATGAAGAAAAATACCGTCATTGCGAGGACTGAAAAGGGTGAGTTCACCATGCTGGGTGTATATGATAGGGTAGCGGTCATCCCCACACACGCATCTGTTGGGGAAACCATTTACATTGATGATGTAGAGACTAGAGTTTTAGATGCGTGTGCACTTAGAGACTTGACTGATACAAACTTAGAGATAACCATAGTCAAATTGGATCGTAATCAAAAGTTCAGAGATATCAGACATTTTCTGCCCAGATATGAGGATGATTACAATGATGCTGTGCTTAGCGTTCACACATCAAAATTCCCAAACATGTATATTCCAGTTGGACAAGTCACCAATTATGGCTTCTTGAACCTAGGTGGTACACCGACACACCGCATTTTAATGTATAACTTCCCAACAAGAGCTGGCCAGTGTGGTGGTGTGGTGACAACTACAGGTAAGGTGATAGGAATACATGTAGGTGGAAATGGAGCTCAAGGATTTGCAGCAATGCTACTGCACTCTTACTTTACCGACACACAAGGTGAGATAGTTAGTAGTGAGAAGAGTGGGGTGTGCATTAATGCACCAGCAAAAACTAAACTCCAACCCAGTGTTTTTCATCAAGTTTTTGAAGGTTCAAAGGAACCAGCAGTTCTCAATCCAAAAGATCCTAGGCTTAAAACAGATTTTGAGGAAGCCATTTTCTCAAAATATACAGGTAACAAAATTATGTTAATGGATGAGTACATGGAAGAGGCAGTGGATCATTATGTGGGGTGTTTAGAACCATTAGATATCAGTGTGGATCCCATACCCCTGGAAAGTGCCATGTATGGAATGGATGGCCTTGAGGCATTAGACTTAACCACCAGTGCAGGATTCCCATACTTACTACAAGGGAAGAAGAAAAGGGATATATTCAATAGACACACTAGAGACACCAGTGAAATGACAAAGATGTTAGAAAAATATGGAGTTGACCTACCCTTTGTAACCTTTGTAAAAGATGAACTTAGATCAAGAGAAAAAGTTGAAAAAGGGAAATCACGCTTGATTGAGGCCAGTTCCTTGAATGACTCAGTTGCTATGAGGGTTGCCTTTGGGAACCTTTACGCCACATTTCACAACAATCCAGGTACAGCAACCGGTAGTGCAGTTGGTTGTGACCCAGATATATTTTGGTCAAAAATTCCTATTTTATTAGATGGAGAAATCTTTGCTTTTGATTACACTGGCTATGATGCTAGTTTGTCACCAGTGTGGTTTGCCTGTTTAAAGAAAGTTCTAATTAAGTTAGGTTACACACATCAAACATCCTTTATAGATTATTTATGTCACTCGGTACATTTATATAAGGAC-AGAAAATACATAGTTAATGGTGGGATGCCCTCTGGTTCTTCAGGTACCAGCATATTCAATACTATGATCAATAATATAATCATAAGAACTCTATTAATTAGGGTTTACAAAGGCATTGACTTGGACCAGTTCAAAATGATTGCCTATGGGGATGATGTTATTGCTAGCTACCCACATAAAATTGATCCAGGTTTACTGGCGGAAGCAGGCAAACATTATGGATTAGTAATGACACCAGCAGACAAAGGAACTAGTTTTGTTGACACAAATTGGGAAAACGTAACTTTCTTAAAAAGATATTTCAGAGCAGATGATCAATACCCCTTTCTCATACATCCAGTGATGCCAATGAAGGAGATACATGAATCTATTAGATGGACTAAAGATCCCAGAAACACACAGGATCATGTTAGGTCTTTGTGCTACCTCGCATGGCATAATGGAGAGGAGGCCTACAATGAATTTTGTAGAAAAATCAGAAGTGTGCCTGTGGGAAGGGCATTGACACTACCTGCATACTCTAGTCTTAGACGGAAATGGTTAGATTCGTTTTAG
>KY385884.1_Enterovirus_D68_isolate_NY151_16_complete_genome
GGCCCACGTGGCGGCTAGTACTCTGGTACTTCGGTACCTTT-GTACGCCTG-TTTTATCTCCCTTCCCAATGTAATTTAGAAGCTCTTAAATCAAGGCTCAATAGGTGGGGCGCAAACCAGCGCTCTCATGAGCAAGCACTCCTGTCTCCCCGGTGTGGTTGTATAAACTGTTCCCACGGTTGAAAACAACCTATCCGTTATCCGCTATAGTACTTCGAGAAACCTAGTATCACCTTTGGATTGTTGACGCGTTGCGCTCAGCACACTAACCCGTGTGTAGCTTGGGTCGATGAGTCTGGACATACCCCACTGGCGACAGTGGTCCAGGCTGCGTTGGCGGCCTACTCATGGTGAAAACCATGAGACGCTAGACATGAACAAGGTGTGAAGAGTCTATTGAGCTACTATAGAGTCCTCCGGCCCCTGAATGCGGCTAATCCTAACCATGGAGCAAGTGCTCACAGGCCAGTGAGTTGCTTGTCGTAATGCGCAAGTCCGTGGCGGAACCGACTACTTTGGGTGTCCGTGTTTCA-CTTTTTACTTTTATGACTGCTTATGGTGACAATTTGATATTGTTACCATTTAGCTTGTCAAATTAATTGCA-AAAGATCCTAAATCTTACTTACCAACTTGCATTTTGACAACCTTG-----------------------ATTTGAAAA-----------TTTT---TAATAATGGGAGCTCAGGTCACTAGACAACAAACTGGCACTCACGAAAATGCCAATGTTGCCACAAATGGATCTCATATCACATACAATCAGATAAACTTTTATAAGGATAGTTATGCAGCTTCAGCCAGCAAGCAGGATTTTTCACAGGACCCATCGAAATTCACTGAACCAGTAGTGGAAGGTTTGAAAGCAGGAGCGCCAGTTTTGAAATCTCCTAGTGCTGAGGCGTGTGGCTACAGTGATAGAGTGCTACAGCTTAAATTAGGTAATTCAGCTATCGTCACCCAGGAAGCAGCAAACTATTGCTGTGCTTATGGTGAATGGCCCAATTACTTACCAGACCATGAAGCAGTAGCCATTGACAAACCCACACAACCAGAAACTGCTACAGATAGATTCTACACTTTGAGGTCAGTCAAATGGGAGGCTACAAGCACAGGATGGTGGTGGAAACTACCCGATGCACTAAATAATATAGGCATGTTTGGGCAGAATGTACAGCATCACTACCTATATAGATCTGGTTTCTTGATTCATGTGCAGTGTAATGCCACAAAATTCCATCAGGGTGCCTTATTAGTGGTAGCAATTCCAGAACATCAGAGGGGAGCGCACAACACTACCACTAGTCCAGGGTTTGATGACATCATGAAAGGTGAAGCAGGAGGGACCTTCAATCATCCATATGTCCTTGATGATGGAACGTCATTGGCTTGTGCGACGATATTTCCACATCAGTGGATAAATCTGAGAACTAACAATTCAGCAACAATTGTTCTTCCCTGGATGAATGCTGCTCCAATGGACTTCCCACTTAGACATAATCAGTGGACACTAGCAATAATACCAGTGGTGCCATTAGGCACACGTACAATGTCAAGCATGGTCCCAATAACAGTTTCAATTGCTCCAATGTGTTGTGAGTTTAATGGACTCAGACACGCCATTACTCAAGGTGTCCCAACATACCTTTTACCAGGCTCGGGACAATTCCTAACAACTGATGATCATAGCTCTGCACCGGTTCTCCCGTGTTTCAACCCAACTCCAGAGATGCACATTCCAGGGCAAGTCCGTAATATGCTAGAAGTGGTCCAAGTGGAATCAATGATGGAGATCAACAACACAGAAAGTGCGGTTGGTATGGAGCGTCTCAAGGTTGACATATCAGCATTGACAGATGTCGACCAATTGTTATTCAACATTCCACTGGATATACAATTGGATGGGCCACTTAGAAACACTTTAGTAGGAAACATATCTAGATACTATACTCATTGGTCTGGATCCCTAGAAATGACATTCATGTTTTGTGGCAGCTTTATGGCGACAGGAAAATTAATCCTGTGCTATACTCCTCCAGGTGGGTCATGCCCGACAACCAGAGAGACCGCCATGTTAGGTACACATATTGTTTGGGATTTTGGACTACAATCTAGTATAACCCTGATAATACCTTGGATTAGTGGATCCCACTACAGGATGTTCAATAATGATGCTAAGTCAACTAATGCTAACGTTGGCTATGTCACTTGTTTCATGCAGACCAATCTGATAGTCCCCAGTGAATCCTCTGACACATGTTCCTTGATAGGGTTCATAGCAGCAAAAGATGATTTCTCCCTCAGGTTAATGAGAGACAGCCCTGACATTGGACAACTAGACCACTTACATGGAGCAGAGGCAGCCTACCAGATCGAGAGCATCATTAAAACAGCAACTGACACTGTGAAAAGTGAGATTAACGCTGAACTTGGTGTAGTCCCTAGCTTAAATGCAGTTGAAACAGGTGCAACATCTAACACTGAACCAGAAGAAGCTATACAAACTCGCACAGTGATAAATCAACACGGTGTATCCGAAACTCTAGTGGAAAATTTTCTCAGTAGAGCAGCTTTGGTGTCAAAGAGAAGTTTCGAATACAAAGACCATACTTCGTCTGCAGCACAAGCAGATAAGAACTTTTTCAAATGGACAATTAACACCAGGTCCTTCGTACAGCTAAGAAGAAAGTTAGAATTATTCACATACCTTAGATTCGATGCTGAGATCACTATACTCACAACTGTAGCAGTGAATGGTAGTAGTAATAATACATATGTGGGTCTTCCTGACTTGACACTGCAGGCAATGTTTGTACCCACTGGTGCCCTTACCCCAGAAAAGCAAGACTCATTCCACTGGCAGTCAGGTAGTAATGCTAGTGTATTCTTTAAAATCTCTGACCCCCCAGCCAGAATGACCATACCTTTTATGTGTATTAATTCAGCATACTCAGTTTTTTATGATGGCTTTGCCGGATTTGAGAAAACTGGTCTGTATGGAATAAATCCAGCTGACACTATTGGTAACTTGTGTGTTAGAATAGTGAATGAACACCAACCAGTTGGTTTCACAGTGACTGTTAGGGTTTACATGAAGCCTAAACACATAAAAGCGTGGGCACCACGACCACCGCGAACCCTGCCATACATGAGTATTGCAAATGCAAATTACAAAGGTAAAGAAAGAGCACCAAATGCACTCAATGCTATAATTGGCAATAGAGACAGTGTCAAAACCATGCCTCATAATA------TAGTGACTACTGGTCCAGGCTTCGGAGGAGTTTTTGTAGGATCTTTCAAAATAATTAACTATCACTTAGCCACCACAGAGGAGAGACGGTCAGCCATCTACGTGGATTGGCAATCAGACATCTTGGTTACCCCCATTGCTGCTCATGGAAGACACCAAATAGCAAGATGCAAGTGCAACACAGGGGTTTACTATTGTAGACACAAAGACAGAAGTTACCCAATTTGCTTTGAGGGCCCAGGGATTCAATGGATTGAACAAAATGAATATTACCCAGCAAGGTATCAGACCAATGTACTTTTAGCAGTTGGCCCTGCAGAAGCAGGAGATTGCGGTGGTTTACTAGTCTGTCCACATGGAGTAATCGGTCTTCTTACAGCAGGAGGGGGTGGAATTGTAGCTTTCACCGATATCAGAAACTTGCTATGGTTAGATACTGATGCTATGGAACAAGGCATTACTGATTACATTCAAAATCTTGGCAATGCCTTTGGAGCAGGGTTCACAGAAACAATCTCTAATAAAGCCAAGGAAGTGCAAGACATGCTAATTGGAGAGAGTTCACTATTAGAAAAATTGCTAAAAGCTCTAATCAAAATCATATCAGCATTAGTAATTGTAATCAGAAATTCAGAAGACTTAGTTACAGTCACAGCTACACTAGCATTACTGGGGTGCCACGATTCACCATGGAGCTACTTGAAACAGAAGGTATGTTCATACTTAGGTATTCCTTATGTACCTAGACAGAGTGAATCGTGGCTTAAGAAGTTCACAGAAGCATGTAATGCTCTCAGAGGTCTAGATTGGCTATCACAAAAGATAGATAAATTCATCAACTGGCTTAAAACCAAAATATTACCGGAAGCTAGGGAGAAATATGAGTTTGTGCAAAGACTAAAGCAGTTACCGGTGATAGAAAACCAAGTTAGCACAATCGAGCATAGCTGCCCAACAACAGAACAACAGCAGGCCTTATTCAATAATGTCCAGTACTATTCACATTACTGTAGAAAGTACGCACCACTTTACGCAGTGGAAGCAAAGAGGGTAATGGCTCTCGAAAAGAAAATAAACAACTACATCCAGTTCAAGTCCAAATCTCGCATTGAACCGGTTTGTTTAATAATACATGGCTCTCCAGGAACTGGCAAGTCAGTGGCCTCAAATTTAATTGCCAGGGCTATCACAGAAAAATTGGGAGGGGACATTTATTCCTTGCCCCCAGACCCTAAATATTTTGATGGATACAAACAGCAAACGGTAGTCCTCATGGATGATTTAATGCAAAATCCAGATGGGAATGACATATCTATGTTCTGCCAAATGGTCTCTACTGTGGATTTTATACCCCCAATGGCTAGCTTGGAGGAAAAAGGAACTTTGTACACCAGTCCATTTTTAATAGCTACTACTAATGCTGGCTCAATACATGCACCAACTGTGTCAGACTCAAAGGCTTTGTCACGCAGGTTTAAATTTGATGTAGATATTGAGGTCACAGATTCATACAAAGACTCAAACAAATTGGACATGTCAAGAGCAGTCGAGATGTGCAAACCAGACGGCTGTGCCCCCGCCAATTACAAAAGATGCTGCCCATTGATTTGTGGAAAGGCTATTCAATTCAGAGATCGTAGAACTAATGCAAGATCCACTATTGATATGCTAGTAACTGATATCATCAAGGAGTATAGAACCAGAAACAGTACACAGGATAAACTGGAAGCTCTGTTTCAGGGACCTCCACAGTTTAAAGAGATCAAAATTTCAGTCACCCCAGATACACCAGCTCCTGATGCCATAAATGACCTTCTTAAGTCAGTGGATTCTCAAGAAGTTAGGGATTATTGCCAAAAGAAAGGATGGATTGTAATACACCCATCAAATGAACTACTAGTAGAAAAACACATCAGCAGAGCTTTTATTACTCTGCAAGCTATTGCCACCTTTGTATCAATAGCTGGTGTAGTTTATGTTATATATAAACTTTTTGCTGGCATTCAGGGTCCATACACAGGGATCCCCAATCCTAAACCCAAAGTACCCTCTCTCAGAACAGCTAAAGTGCAAGGACCAGGGTTCGATTTTGCACAAGCCATAATGAAGAAAAATACCGTCATTGCGAGGACTGAAAAGGGTGAGTTCACCATGCTGGGTGTATATGATAGGGTAGCGGTCATCCCCACACACGCATCTGTTGGGGAAACCATTTACATTGATGATGTAGAGACTAGAGTTTTAGATGCGTGTGCACTTAGAGACTTGACTGATACAAACTTAGAGATAACCATAGTCAAATTGGACCGTAATCAAAAGTTCAGAGATATCAGACATTTTCTGCCCAGATACGAGGATGATTACAATGATGCTGTGCTTAGCGTACACACATCAAAATTCCCAAATATGTATATTCCAGTTGGACAAGTCACCAATTATGGCTTCTTGAACCTAGGTGGTACACCGACACACCGCATTTTAATGTATAACTTCCCAACAAGAGCTGGCCAGTGTGGTGGTGTGGTGACAACTACAGGTAAGGTGATAGGAATACATGTAGGTGGAAATGGAGCTCAAGGATTTGCAGCAATGCTACTGCACTCTTACTTTACCGACACACAAGGTGAGATAGTTAGTAGTGAGAAGAGTGGGGTGTGCATTAATGCACCAGCAAAAACTAAACTCCAACCCAGTGTTTTCCATCAAGTTTTTGAAGGTTCAAAGGAACCAGCAGTTCTCAATCCAAAAGATCCTAGGCTTAAAACAGATTTTGAGGAAGCCATTTTCTCAAAATATACAGGTAACAAAATTATGTTAATGGATGAGTACATGGAAGAGGCAGTGGATCATTATGTGGGGTGTTTAGAACCATTAGATATCAGTGTGGATCCCATACCCCTGGAAAGTGCCATGTATGGAATGGATGGCCTTGAGGCATTAGACTTAACCACCAGTGCAGGATTCCCATACTTACTACAAGGGAAGAAGAAAAGGGATATATTTAATAGACACACTAGAGACACCAGTGAAATGACAAAGATGTTGGAAAAATATGGAGTTGACCTACCCTTTGTAACCTTTGTAAAAGATGAACTTAGATCAAGAGAAAAAGTTGAAAAAGGGAAATCACGCCTGATTGAGGCCAGTTCCTTGAATGACTCAGTTGCTATGAGGGTTGCCTTTGGGAACCTTTACGCCACATTTCACAACAATCCAGGTACAGCAACCGGTAGTGCAGTTGGTTGTGACCCAGATATATTTTGGTCAAAAATCCCTATTTTATTAGATGGAGAAATCTTTGCTTTTGATTACACTGGTTATGATGCTAGTTTGTCACCAGTGTGGTTCGCCTGTTTAAAGAAAGTTCTAATTAAGTTAGGTTACACACATCAAACATCCTTTATAGATTATTTGTGTCACTCGGTACATTTATATAAGGAC-AGAAAATATATAGTTAATGGTGGGATGCCCTCTGGTTCTTCAGGTACCAGCATATTCAACACTATGATCAATAATATAATCATAAGAACTCTATTAATTAGGGTTTACAAAGGCATTGATTTGGACCAGTTCAAAATGATTGCCTATGGGGATGATGTTATTGCTAGCTACCCACATAAAATTGATCCAGGTTTACTGGCGGAAGCAGGCAAACATTATGGATTAGTAATGACACCAGCAGACAAAGGAACCAGTTTTGTTGACACAAATTGGGAAAACGTAACTTTCTTAAAAAGATATTTCAGAGCAGATGATCAATACCCCTTTCTCATACATCCAGTGATGCCAATGAAGGAGATACATGAATCTATTAGATGGACTAAAGATCCCAGAAACACACAGGATCATGTTAGGTCTTTGTGCTACCTCGCATGGCATAATGGAGAGGAGGCTTACAATGAATTTTGTGGAAAAATCAGAAGTGTGCCTGTGGGAAGGGCATTGACACTACCTGCATACTCTAGTCTTAGACGGAAATGGTTAGATTCGTTTTAG
>KY385883.1_Enterovirus_D68_isolate_NY149_16_complete_genome
GGCCCACGTGGCGGCTAGTACTCTGGTACTTCGGTACCTTT-GTACGCCTG-TTTTATCTCCCTTCCCAATGTAATTTAGAAGCTCTTAAATCAAGGCTCAATAGGTGGGGCGCAAACCAGCGCTCTCATGAGCAAGCACTCCTGTCTCCCCGGTGTGGTTGTATAAACTGTTCCCACGGTTGAAAACAACCTATCCGTTATCCGCTATAGTACTTCGAGAAACCTAGTATCACCTTTGGATTGTTGACGCGTTGCGCTCAGCACACTAACCCGTGTGTAGCTTGGGTCGATGAGTCTGGACATACCCCACTGGCGACAGTGGTCCAGGCTGCGTTGGCGGCCTACTCATGGTGAAAACCATGAGACGCTAGACATGAACAAGGTGTGAAGAGTCTATTGAGCTACTATAGAGTCCTCCGGCCCCTGAATGCGGCTAATCCTAACCATGGAGCAAGTGCTCACAGGCCAGTGAGTTGCTTGTCGTAATGCGCAAGTCCGTGGCGGAACCGACTACTTTGGGTGTCCGTGTTTCA-CTTTTTACTTTTATGACTGCTTATGGTGACAATTTGATATTGTTACCATTTAGCTTGTCAAATCAATTGCA-AAAGATCCTAAATCTTACTTACCAACTTGCATTTTGACAACCTTG-----------------------ATTTGAAAA-----------TTTT---TAATAATGGGAGCTCAGGTCACTAGACAACAAACTGGCACTCACGAAAATGCCAATGTTGCCACAAATGGATCTCATATCACATACAATCAGATAAACTTTTATAAGGATAGTTATGCGGCTTCAGCCAGCAAGCAGGATTTTTCACAGGACCCATCGAAATTCACTGAACCAGTAGTGGAAGGTTTGAAAGCAGGAGCGCCAGTTTTGAAATCTCCTAGTGCTGAGGCGTGTGGCTACAGTGATAGAGTGCTACAGCTTAAATTAGGTAATTCAGCTATCGTCACCCAGGAAGCAGCAAACTACTGCTGTGCTTATGGTGAATGGCCCAATTACTTACCAGACCATGAAGCAGTTGCCATTGACAAACCCACACAACCAGAAACTGCTACAGATAGATTCTACACTTTGAGATCAGTCAAATGGGAGGCTACAAGCACAGGATGGTGGTGGAAACTACCCGATGCACTAAATAATATAGGCATGTTTGGACAGAATGTACAGCATCACTACCTATATAGATCTGGTTTCTTGATTCATGTGCAGTGTAATGCCACAAAATTCCATCAGGGCGCCTTATTGGTGGTAGCAATTCCAGAACATCAGAGGGGAGCGCACAACACTACCACTAGTCCAGGGTTTGATGATATCATGAAAGGTGAAGCAGGAGGGACCTTCAATCATCCATATGTCCTTGATGATGGAACGTCATTGGCTTGTGCAACGATATTTCCACATCAGTGGATAAATCTGAGAACCAACAATTCAGCAACAATTGTTCTTCCCTGGATGAATGCTGCTCCAATGGACTTCCCACTTAGACATAATCAGTGGACACTAGCAATAATACCAGTGGTGCCATTAGGCACGCGTACAATGTCAAGCATGGTCCCAATAACAGTTTCAATTGCTCCAATGTGTTGTGAGTTTAATGGACTCAGACACGCCATTACTCAAGGTGTCCCAACATACCTTTTACCAGGCTCGGGACAATTCCTAACAACTGATGATCATAGCTCTGCACCGGTTCTCCCGTGTTTCAACCCAACTCCAGAGATGCACATTCCAGGGCAGGTCCGTAATATGCTAGAAGTAGTCCAAGTGGAATCAATGATGGAGATCAACAACACAGAAAGTGCGGTTGGTATGGAGCGTCTCAAGGTTGACATATCAGCATTGACAGATGTCGACCAATTGTTATTCAACATTCCACTGGATATACAATTGGATGGGCCACTTAGAAACACTTTAGTAGGAAACATATCTAGATACTATACTCATTGGTCTGGATCCCTAGAAATGACATTTATGTTTTGTGGCAGCTTTATGGCGACAGGAAAATTAATCCTGTGCTATACTCCTCCAGGTGGGTCATGCCCGACAACCAGAGAGACCGCCATGTTAGGTACACACATTGTTTGGGATTTTGGACTACAATCTAGTGTAACCCTGATAATACCTTGGATTAGTGGATCCCACTACAGGATGTTCAATAATGATGCTAAGTCAACTAATGCTAACGTTGGCTATGTCACTTGTTTCATGCAGACCAATTTGATAGTCCCCAGTGAATCCTCTGACACATGTTCCTTGATAGGGTTCATAGCAGCAAAAGATGATTTCTCCCTCAGGTTAATGAGAGACAGCCCTGACATTGGACAAATAGACCATTTACATGGAGCAGAGGCAGCCTACCAGATCGAGAGCATCATTAAAACAGCAACTGACACTGTGAAAAGTGAGATTAACGCTGAACTTGGTGTAGTCCCTAGCTTAAATGCAGTTGAAACAGGTGCAACATCTAACACTGAACCAGAAGAAGCTATACAAACTCGCACAGTGATAAATCAACACGGTGTATCCGAAACTCTAGTGGAGAATTTTCTCAGTAGAGCAGCTTTGGTGTCAAAGAGAAGTTTCGAATACAAAGACCATACTTCGTCTGCAGCACAAGCAGATAAGAACTTTTTCAAATGGACAATCAACACCAGGTCCTTCGTACAGCTAAGAAGAAAGTTAGAATTATTCACATACCTTAGATTCGATGCTGAGATCACTATACTCACAACTGTAGCAGTGAATGGTAGTAGTAATAATACATATGTGGGTCTTCCTGACTTGACACTGCAGGCAATGTTTGTACCCACTGGTGCCCTTACCCCAGAAAAGCAAGACTCATTCCACTGGCAGTCAGGTAGCAATGCTAGTATATTCTTTAAAATCTCTGACCCTCCAGCCAGAATAACCATACCTTTTATGTGTATTAATTCAGCATACTCAGTTTTTTATGATGGCTTTGCCGGATTTGAGAAAACTGGTCTGTATGGAATAAATCCAGCTGACACTATTGGTAACTTGTGTGTTAGAATAGTGAATGAACACCAACCAGTTGGTTTCACAGTGACTGTTAGGGTTTACATGAAGCCTAAACACATAAAAGCGTGGGCACCACGACCACCACGAACCCTGCCATACATGAGTATTGCAAATGCAAATTACAAAGGTAAAGAAAGAGCACCAAATGCGCTCAATGCCATAATTGGCAATAGAGACAGTGTTAAAACCATGCCTCATAATA------TAGTGACTACTGGTCCAGGCTTCGGAGGAGTTTTTGTAGGATCTTTCAAAATAATTAACTATCACTTAGCCACCACAGAGGAGAGACAGTCAGCCATCTATGTAGATTGGCAATCAGACATCTTGGTTACCCCCATTGCTGCTCATGGAAGACACCAAATAGCAAGATGCAAGTGCAATACAGGGGTTTACTATTGTAGACACAAAGACAGAAGTTACCCAATTTGCTTTGAAGGCCCAGGGATTCAATGGATTGAACAAAATGAATATTACCCAGCAAGGTACCAGACCAATGTACTTTTAGCAGTTGGCCCTGCAGAAGCAGGAGATTGCGGTGGTTTACTAGTCTGTCCACATGGGGTAATCGGTCTTCTTACAGCAGGAGGGGGTGGAATTGTAGCTTTCACCGATATCAGAAACTTGCTATGGTTGGATACTGATGCTATGGAACAAGGCATTACTGATTACATTCAAAATCTTGGCAATGCCTTTGGAGCAGGGTTCACAGAAACAATCTCTAATAAAGCCAAGGAAGTGCAAGATATGCTAATTGGAGAGAGTTCACTATTAGAAAAATTGCTAAAAGCTCTAATCAAAATCATATCAGCATTAGTAATTGTAATCAGAAATTCAGAAGACTTAGTTACAGTCACAGCTACACTAGCATTACTGGGGTGCCACGATTCACCATGGAGCTACTTGAAACAGAAGGTATGTTCATACTTAGGTATTCCTTATGTACCCAGACAGAGTGAATCGTGGCTTAAGAAGTTCACAGAAGCATGCAATGCTCTCAGAGGTCTAGATTGGCTATCACAAAAGATAGATAAATTCATCAACTGGCTTAAAACCAAAATATTACCGGAAGCTAGGGAGAAATATGAGTTTGTGCAAAGACTAAAGCAGTTACCGGTGATAGAAAACCAAGTTAGTACAATCGAGCATAGCTGCCCAACAACAGAACAACAGCAGGCCTTATTCAATAATGTCCAGTACTATTCACATTACTGCAGAAAGTACGCACCACTTTACGCAGTGGAAGCAAAGAGGGTAATGGCTCTCGAAAAGAAAATAAACAACTACATCCAGTTCAAGTCCAAATCTCGCATTGAACCGGTTTGTTTAATAATACATGGCTCTCCAGGAACTGGCAAGTCAGTGGCCTCAAATTTAATTGCCAGGGCTATCACAGAAAAATTGGGAGGGGACATTTATTCCTTGCCCCCAGACCCTAAATATTTTGATGGATACAAACAGCAAACGGTAGTCCTCATGGATGATTTAATGCAAAATCCAGATGGGAATGACATATCTATGTTCTGCCAAATGGTCTCTACTGTGGATTTTATACCCCCAATGGCTAGCTTGGAGGAAAAAGGAACTTTGTACACCAGTCCATTTTTAATAGCTACTACTAATGCTGGCTCAATACATGCACCAACTGTGTCAGACTCAAAGGCTTTGTCACGCAGGTTTAAATTTGATGTAGATATTGAGGTCACAGATTCATACAAAGACTCAAACAAATTGGACATGTCAAGAGCAGTCGAGATGTGCAAACCAGACGGCTGTGCCCCCGTCAATTACAAAAGATGCTGCCCATTGATTTGTGGAAAGGCTATTCAATTTAGAGATCGTAGAACTAATGCAAGATCCACTATTGATATGCTAGTAACTGATATCATCAAGGAGTATAGAACCAGAAACAGTACACAGGATAAACTGGAAGCTCTGTTTCAGGGACCTCCACAGTTTAAAGAGATCAAAATTTCAGTCACTCCAGATACACCAGCTCCTGATGCCATAAATGACCTTCTTAGGTCAGTGGATTCTCAAGAAGTTAGGGATTATTGCCAAAAGAAAGGATGGATTGTAATACACCCATCAAATGAACTACTAGTAGAAAAACACATCAGCAGAGCTTTTATTACTCTGCAAGCCATTGCCACCTTTGTATCAATAGCTGGTGTAGTTTATGTTATATATAAACTTTTTGCTGGCATTCAGGGTCCATACACAGGGATCCCCAATCCTAAACCCAAAGTACCCTCTCTCAGAACAGCTAAAGTGCAAGGACCAGGGTTCGATTTTGCACAAGCCATAATGAAGAAAAATACCGTCATTGCGAGGACTGAAAAGGGTGAGTTCACCATGCTGGGTGTATATGATAGGGTAGCGGTCATCCCCACACACGCATCTGTTGGAGAAACCATTTACATTGATGATGTAGAGACTAGAGTTTTAGATGCGTGTGCACTTAGAGACTTGACTGACACAAACTTAGAGATAACCATAGTCAAATTGGACCGTAATCAAAAGTTCAGAGATATCAGACATTTTCTGCCCAGATACGAGGATGATTATAATGATGCTGTGCTTAGCGTACACACATCAAAATTCCCAAATATGTATATTCCAGTTGGACAAGTCACCAATTATGGCTTCTTGAACCTAGGTGGTACACCGACACACCGCATTTTAATGTATAACTTCCCAACAAGAGCTGGCCAGTGTGGTGGTGTGGTGACAACTACAGGTAAGGTGATAGGAATACATGTAGGTGGAAATGGAGCTCAAGGATTTGCAGCAATGCTACTGCACTCTTACTTTACCGACACACAAGGTGAGATAGTTAGTAGTGAGAAGAGTGGGGTGTGCATTAATGCACCAGCAAAAACTAAACTCCAACCCAGTGTTTTCCATCAAGTTTTTGAAGGTTCAAAGGAACCAGCAGTTCTCAATCCAAAAGATCCTAGGCTTAAAACAGATTTTGAGGAAGCCATTTTCTCAAAATATACAGGTAACAAAATTATGTTAATGGATGAGTACATGGAAGAGGCAGTGGATCATTATGTGGGGTGTTTAGAACCATTAGATATCAGTGTGGATCCCATACCCCTGGAAAGTGCCATGTATGGAATGGATGGCCTTGAGGCATTAGACTTAACCACCAGTGCAGGATTCCCATACTTACTACAAGGGAAGAAGAAAAGGGATATATTTAATAGACACACTAGAGACACCAGTGAAATGACAAAGATGTTAGAAAAATATGGAGTTGACCTACCCTTTGTAACCTTTGTAAAAGATGAACTTAGATCAAGAGAAAAGGTTGAAAAAGGGAAATCACGCCTGATTGAGGCCAGTTCCTTAAATGACTCAGTTGCTATGAGGGTTGCCTTTGGGAACCTTTACGCCACATTTCACAACAATCCAGGTACAGCAACCGGTAGTGCAGTTGGTTGTGACCCAGATATATTTTGGTCAAAAATCCCTATTTTATTAGATGGAGAAATCTTTGCTTTTGATTACACTGGCTATGATGCTAGTTTGTCACCAGTGTGGTTTGCCTGTTTAAAGAAAGTTCTAATTAAGTTAGGTTACACACATCAAACATCCTTTATAGATTATTTGTGTCACTCGGTACATTTATATAAGGAC-AGAAAATACATAGTTAATGGTGGGATGCCCTCTGGTTCTTCAGGTACCAGCATATTCAACACTATGATCAATAACATAATCATAAGAACTCTATTAATTAGGGTTTATAAAGGCATTGACTTGGACCAGTTCAAAATGATTGCCTATGGGGATGATGTTATTGCTAGCTACCCACATAAAATTGATCCAGGTTTACTGGCGGAAGCAGGCAAACATTATGGATTAGTAATGACACCAGCAGACAAAGGAACCAGTTTTGTTGACACAAATTGGGAAAACGTAACTTTCTTAAAAAGATATTTCAGAGCAGATGATCAATACCCCTTTCTCATACATCCAGTGATGCCAATGAAGGAGATACATGAATCTATTAGATGGACTAAAGATCCCAGAAACACACAGGATCATGTTAGGTCTTTGTGCTACCTCGCATGGCATAATGGAGAGGAGGCTTACAATGAATTTTGTAGAAAAATCAGAAGTGTGCCTGTGGGAAGGGCATTGACACTACCTGCATACTCTAGTCTTAGACGGAAATGGTTAGATTCGTTTTAG
>KY385882.1_Enterovirus_D68_isolate_NY141_16_complete_genome
GGCCCATGTGGCGGCTAGTACTCTGGTACTTCGGTACCTTT-GTACGCCTG-TTTTATCTCCCTTCCCAATGTAATTTAGAAGCTCTTAAATCAAGGCTCAATAGGTGGGGCGCAAACCAGCGCTCTCATGAGCAAGCACTCCTGTCTCCCCGGTGTGGTTGTATAAACTGTTCCCACGGTTGAAAACAACCTATCCGTTATCCGCTATAGTACTTCGAGAAACCTAGTATCACCTTTGGATTGTTGACGCGTTGCGCTCAGCACACTAACCCGTGTGTAGCTTGGGTCGATGAGTCTGGACATACCCCACTGGCGACAGTGGTCCAGGCTGCGTTGGCGGCCTACTCATGGTGAAAACCATGAGACGCTAGACATGAACAAGGTGTGAAGAGTCTATTGAGCTACTATAGAGTCCTCCGGCCCCTGAATGCGGCTAATCCTAACCATGGAGCAAGTGCTCACAGGCCAGTGAGTTGCTTGTCGTAATGCGCAAGTCCGTGGCGGAACCGACTACTTTGGGTGTCCGTGTTTCA-CTTTTTACTTTTATGACTGCTTATGGTGACAATTTGATATTGTTACCATTTAGCTTGTCAAATTAATTGTA-AAAGATCCTAAATCTTACTTACCAACTTGTATTTTGACAACCTTG-----------------------ATTTGAAAA-----------TTTT---TAATAATGGGAGCTCAGGTCACTAGACAACAAACTGGCACTCACGAAAATGCCAATGTTGCCACAAATGGATCTCATATCACATACAATCAGATAAACTTTTATAAGGATAGTTATGCAGCTTCAGCCAGCAAGCAGGATTTTTCACAGGACCCATCGAAATTCACTGAACCAGTAGTGGAAGGTTTGAAAGCAGGAGCACCAGTTTTGAAATCTCCTAGTGCTGAGGCGTGTGGCTACAGTGATAGAGTGCTACAGCTTAAATTAGGTAATTCAGCTATCGTCACCCAGGAAGCAGCAAACTACTGCTGTGCTTATGGTGAATGGCCCAATTACTTACCAGACCATGAAGCAGTAGCCATTGACAAACCCACACAACCAGAAACTGCTACAGATAGATTCTACACTTTGAGGTCAGTCAAATGGGAGGCTACAAGCACAGGATGGTGGTGGAAACTACCCGATGCACTAAATAATATAGGCATGTTTGGGCAGAATGTACAGCATCACTACCTATATAGATCTGGTTTCTTGATTCATGTGCAGTGTAATGCCACAAAATTCCATCAGGGTGCCTTATTAGTGGTAGCAATTCCAGAACATCAGAGGGGAGCGCACAACACTACCACTAGTCCAGGGTTTGATGACATCATGAAAGGTGAAGCAGGAGGGACCTTCAATCATCCATATGTCCTTGACGATGGAACGTCATTGGCTTGTGCGACGATATTTCCACATCAGTGGATAAATCTGAGAACTAACAATTCAGCAACAATTGTTCTTCCCTGGATGAATGCTGCTCCAATGGACTTCCCACTTAGACATAATCAGTGGACACTAGCAATAATACCAGTGGTGCCATTAGGCACGCGTACAATGTCAAGCATGGTCCCAATAACAGTTTCAATTGCTCCAATGTGTTGTGAGTTTAATGGACTCAGACACGCCATTACTCAAGGTGTCCCAACATACCTTTTACCAGGCTCGGGACAATTCCTAACAACTGATGATCATAGCTCTGCACCGGTTCTCCCGTGTTTCAACCCAACTCCAGAGATGCACATTCCAGGGCAGGTCCGTAATATGCTAGAAGTGGTCCAAGTGGAATCAATGATGGAGATCAACAACACAGAAAGTGCGGTTGGTATGGAGCGTCTCAAGGTTGACATATCAGCATTGACAGATGTCGACCAATTGTTATTCAACATTCCACTGGATATACAATTGGATGGGCCACTTAGAAACACTTTAGTAGGAAACATATCTAGATACTATACTCATTGGTCTGGATCCCTAGAAATGACATTTATGTTTTGTGGCAGCTTTATGGCGACAGGAAAATTAATCCTGTGCTATACTCCTCCAGGTGGGTCATGCCCGACAACCAGAGAGACCGCCATGTTAGGTACACATATTGTTTGGGATTTTGGACTACAATCTAGTATAACCCTGATAATACCTTGGATTAGTGGATCCCACTACAGGATGTTCAATAATGATGCTAAGTCAACTAATGCTAACGTTGGCTATGTCACTTGTTTCATGCAGACCAATCTGATAGTCCCCAGTGAATCCTCTGACACATGTTCCTTGATAGGGTTCATAGCAGCAAAAGATGATTTCTCCCTCAGGTTAATGAGAGACAGCCCTGACATTGGACAAATAGACCACTTACATGGAGCAGAGGCAGCCTACCAGATCGAGGGCATCATTAAAACAGCAACTGATACTGTGAAAAGTGAGATTAACGCTGAACTTGGTGTAGTCCCTAGCTTAAATGCAGTTGAAACAGGTGCAACATCTAACACTGAACCAGAAGAAGCTATACAAACTCGCACAGTGATAAATCAACACGGTGTATCCGAAACTCTAGTGGAGAATTTTCTCAGTAGAGCAGCTTTGGTGTCAAAGAGAAGTTTCGAATACAAAGACCATACTTCGTCTGCAGCACAAGCAGATAAGAACTTTTTCAAATGGACAATTAACACCAGGTCCTTCGTACAGCTAAGAAGAAAGTTAGAATTATTCACATACCTTAGATTCGATGCTGAGATCACTATACTCACAACTGTAGCAGTGAATGGCAGTAGTAATAATACATATGTGGGTCTTCCTGACTTGACATTGCAGGCAATGTTTGTACCCACTGGTGCCCTTACCCCAGAAAAGCAAGACTCATTCCACTGGCAGTCAGGTAGTAATGCTAGTGTATTCTTTAAAATTTCTGACCCCCCAGCCAGAATGACCATACCTTTTATGTGTATTAATTCAGCATACTCAGTTTTTTATGATGGCTTTGCCGGATTTGAGAAAACTGGTCTGTATGGAATAAATCCAGCTGACACTATTGGTAACTTATGTGTTAGAATAGTGAATGAACACCAACCAGTTGGTTTCACAGTGACTGTTAGGGTTTACATGAAGCCTAAACACATAAAAGCGTGGGCACCACGACCACCACGAACCCTGCCATACATGAGTATTGCAAATGCAAATTACAAAGGTAAAGAAAGAGCACCAAATGCGCTCAATGCTATAATTGGCAATAGAGACAGTGTTAAAACCATGCCTCATAATA------TAGTGACTACTGGTCCAGGCTTCGGAGGAGTTTTTGTAGGATCTTTCAAAATAATTAACTATCACTTAGCCACCACAGAGGAGAGACAGTCAGCCATCTACGTGGATTGGCAATCAGACATCTTGGTTACCCCCATTGCTGCTCATGGAAGACACCAAATAGCAAGATGCAAGTGCAACACAGGGGTTTACTATTGTAGACACAAAGACAGAAGTTACCCAATTTGCTTTGAAGGCCCAGGGATTCAATGGATTGAACAAAATGAATATTACCCAGCAAGGTACCAGACCAATGTACTTTTAGCAGTTGGCCCTGCAGAAGCAGGAGATTGCGGTGGTTTACTAGTCTGTCCACATGGGGTAATCGGTCTTCTTACAGCAGGAGGGGGTGGAATTGTAGCTTTCACCGATATCAGAAACTTGCTATGGTTAGATACTGATGCTATGGAACAAGGCATTACTGATTACATTCAAAATCTTGGCAATGCCTTTGGAGCAGGGTTCACAGAAACAATCTCTAATAAAGCCAAGGAAGTGCAAGATATGCTAATTGGAGAGAGTTCACTATTAGAAAAACTGCTAAAAGCTCTAATCAAAATCATATCAGCATTAGTAATTGTAATCAGAAATTCAGAAGACTTAGTTACAGTCACAGCTACACTAGCATTACTGGGGTGCCACGATTCACCATGGAGCTACTTGAAACAGAAGGTATGTTCATACTTAGGTATTCCTTATGTACCTAGACAGAGTGAATCGTGGCTTAAGAAGTTCACAGAAGCATGCAATGCTCTCAGAGGTCTAGATTGGCTATCACAAAAGATAGATAAATTCATCAACTGGCTTAAAACCAAAATATTACCGGAAGCTAGGGAGAAATATGAGTTTGTGCAAAGACTAAAGCAGTTACCGGTAATAGAAAACCAAGTTAGCACAATCGAGCATAGCTGCCCAACAACAGAACAACAGCAGGCCTTATTCAATAATGTCCAGTACTATTCACATTACTGTAGAAAGTACGCACCACTTTATGCAGTGGAAGCAAAGAGGGTAATGGCTCTCGAAAAGAAAATAAACAACTACATCCAGTTCAAGTCCAAATCTCGCATTGAACCGGTTTGTTTAATAATACATGGCTCTCCAGGAACTGGCAAGTCAGTGGCCTCAAATTTAATTGCCAGGGCTATCACAGAAAAATTGGGAGGGGACATTTATTCCTTGCCCCCAGACCCTAAATATTTTGATGGATACAAACAGCAAACGGTAGTCCTCATGGATGATTTAATGCAAAATCCAGACGGGAATGACATATCTATGTTCTGCCAAATGGTCTCTACTGTGGATTTTATACCCCCAATGGCTAGCTTGGAGGAAAAAGGAACTTTGTACACCAGTCCATTTTTAATAGCTACTACTAATGCTGGCTCAATACATGCACCAACTGTGTCAGACTCAAAGGCTTTGTCACGCAGGTTTAAATTTGATGTAGATATTGAGGTCACAGATTCATACAAAGACTCAAACAAATTGGACATGTCAAGAGCAGTCGAGATGTGCAAACCAGACGGCTGTGCCCCCGCCAATTACAAAAGATGCTGCCCATTGATTTGTGGAAAGGCTATTCAATTCAGAGATCGTAGAACTAATGCAAGATCCACTATTGATATGCTAGTAACTGATATCATCAAGGAGTATAGAACCAGAAACAGTACACAGGATAAACTGGAAGCTCTATTTCAGGGACCTCCACAGTTTAAAGAGATCAAAATTTCAGTCACCCCAGATACACCAGCTCCTGATGCTATAAATGACCTTCTTAGGTCAGTGGATTCTCAAGAAGTTAGGGATTATTGCCAAAAGAAGGGATGGATTGTAATACACCCATCAAATGAACTACTAGTAGAAAAACACATCAGCAGAGCTTTTATTACTCTGCAAGCCATTGCCACCTTTGTATCAATAGCTGGTGTAGTTTATGTTATATATAAACTTTTTGCTGGCATTCAGGGTCCATACACAGGGATCCCCAATCCTAAACCCAAAGTACCCTCTCTCAGAACAGCTAAAGTGCAAGGACCAGGGTTCGATTTTGCACAAGCCATAATGAAGAAAAATACCGTCATTGCGAGGACTGAAAAGGGTGAGTTCACCATGTTGGGTGTATATGATAGGGTAGCGGTCATCCCCACACACGCATCTGTTGGGGAAACCATTTACATTGATGATGTAGAGACTAGAGTTTTAGATGCGTGTGCACTTAGAGACTTGACTGATACAAACTTAGAGATAACCATAGTCAAATTGGACCGTAATCAAAAGTTCAGAGATATCAGACATTTTCTGCCCAGGTACGAGGATGATTACAATGATGCTGTGCTTAGCGTACACACATCAAAATTCCCAAACATGTATATTCCAGTTGGACAAGTCACCAATTATGGCTTCTTGAACCTAGGTGGTACACCGACACACCGCATTTTAATGTATAACTTCCCAACAAGAGCTGGCCAGTGTGGTGGTGTGGTGACAACTACAGGTAAGGTGATAGGAATACATGTAGGTGGAAATGGAGCTCAAGGATTTGCAGCAATGCTACTGCACTCTTACTTTACCGACACACAAGGTGAGATAGTTAGTAGTGAGAAGAGTGGGGTGTGCATTAATGCACCAGCAAAAACTAAACTCCAACCCAGTGTTTTCCATCAAGTTTTTGAAGGTTCAAAGGAACCAGCAGTTCTCAATCCAAAAGATCCTAGGCTTAAAACAGATTTTGAGGAAGCCATTTTCTCAAAATATACAGGTAACAAAATTATGTTAATGGACGAGTACATGGAAGAGGCAGTGGATCATTATGTGGGGTGTTTAGAACCATTAGATATCAGTGTGGATCCCATACCCCTGGAAAGTGCCATGTATGGAATGGATGGTCTTGAGGCATTAGACTTAACCACCAGTGCAGGATTCCCATACTTACTACAAGGGAAGAAGAAAAGGGATATATTTAATAGACACACTAGAGACACCAGTGAAATGACAAAGATGTTAGAAAAATATGGAGTTGACCTACCCTTTGTAACCTTTGTAAAAGATGAACTTAGATCAAGAGAAAAAGTTGAAAAAGGGAAATCACGCCTGATTGAGGCCAGTTCCTTGAATGACTCAGTTGCTATGAGGGTTGCCTTTGGGAACCTTTACGCCACATTTCACAACAATCCAGGTACAGCAACCGGTAGTGCAGTTGGTTGTGACCCAGATATATTTTGGTCAAAAATCCCCATTTTATTAGATGGAGAAATCTTTGCTTTTGATTACACTGGCTATGATGCTAGTTTGTCACCAGTGTGGTTTGCCTGTTTAAAGAAAGTTCTAATTAAGTTAGGTTACACACATCAAACATCCTTTATAGATTATTTGTGTCACTCGGTACATTTATATAAGGAC-AGAAAATACATAGTTAATGGTGGGATGCCCTCTGGTTCTTCAGGTACCAGCATATTCAACACTATGATCAATAATATAATCATAAGAACTCTATTAATTAGGGTTTACAAAGGCATTGACTTGGACCAGTTCAAAATGATTGCTTATGGGGATGATGTTATTGCTAGCTACCCACATAAAATTGATCCAGGTTTACTAGCGGAAGCAGGCAAACATTATGGATTAGTAATGACACCAGCAGACAAAGGAACCAGTTTTGTTGACACAAATTGGGAAAACGTAACTTTCTTAAAAAGATATTTCAGAGCGGATGATCAATACCCCTTTCTCATACATCCAGTGATGCCAATGAAGGAGATACATGAATCTATTAGATGGACTAAAGATCCCAGAAACACACAGGATCATGTTAGGTCTTTGTGCTACCTCGCATGGCATAATGGAGAGGAGGCTTACAATGAATTTTGTAGAAAAATCAGAAGTGTGCCTGTGGGAAGGGCATTGACACTACCTGCATACTCTAGTCTTAGACGGAAATGGTTAGATTCGTTTTAG
>KY385881.1_Enterovirus_D68_isolate_NY135_16_complete_genome
GGCCCACGTGGCGGCTAGTACTCTGGTACTTCGGTACCTTT-GTACGCCTG-TTTTATCTCCCTTCCCAATGTAATTTAGAAGCTCTTAAATCAAGGCTCAATAGGTGGGGCGCAAACCAGCGCTCTCATGAGCAAGCACTTCTGTCTCCCCGGTGTGGTTGTATAAACTGTTCCCACGGTTGAAAACAACCTATCCGTTATCCGCTATAGTACTTCGAGAAACCTAGTATCACCTTTGGATTGTTGACGCGTTGCGCTCAGCACACTAACCCGTGTGTAGCTTGGGTCGATGAGTCTGGACATACCCCACTGGCGACAGTGGTCCAGGCTGCGTTGGCGGCCTACTCATGGTGAAAACCATGAGACGCTAGACATGAACAAGGTGTGAAGAGTCTATTGAGCTACTATAGAGTCCTCCGGCCCCTGAATGCGGCTAATCCTAACCATGGAGCAAGTGCTCACAGGCCAGTGAGTTGCTTGTCGTAATGCGCAAGTCCGTGGCGGAACCGACTACTTTGGGTGTCCGTGTTTCA-CTTTTTACTTTTATGACTGCTTATGGTGACAATTTGATATTGTTACCATTTAGCTTGTCAAATTAATTGCA-AAAGATCCTAAATCTTACTTACCAATTTGCATTTTGACAACCTTG-----------------------ATTTGAAAA-----------TTTT---TAATAATGGGAGCTCAGGTCACTAGACAACAAACTGGCACTCACGAAAATGCCAATGTTGCCACAAACGGATCTCATATCACATACAATCAGATAAACTTTTATAAGGATAGTTATGCAGCTTCAGCCAGCAAGCAGGATTTTTCACAGGACCCATCGAAATTCACTGAACCAGTAGTGGAAGGTTTGAAAGCAGGAGCGCCAGTTTTGAAATCTCCTAGTGCTGAGGCGTGTGGCTACAGTGATAGAGTGCTACAGCTTAAATTAGGTAATTCAGCTATCGTCACCCAGGAAGCAGCAAACTACTGCTGTGCTTATGGTGAATGGCCCAATTACTTACCAGACCATGAAGCAGTAGCCATTGACAAACCCACACAACCAGAAACTGCTACAGATAGATTCTACACTTTGAGGTCAGTCAAATGGGAGGCTACAAGCACAGGATGGTGGTGGAAACTACCCGATGCACTAAATAATATAGGCATGTTTGGGCAGAATGTACAGCATCACTACCTATATAGATCTGGTTTCTTGATTCATGTGCAGTGTAATGCCACAAAATTCCATCAGGGTGCCTTATTAGTGGTAGCAATTCCAGAACATCAGAGGGGAGCGCACAACACTACCACTAGTCCAGGGTTTGATGACATCATGAAAGGAGAAGCAGGAGGGACCTTCAATCATCCATATGTCCTTGATGATGGAACGTCATTGGCTTGTGCGACGATATTTCCACATCAGTGGATAAATCTGAGAACTAACAATTCAGCAACAATTGTTCTTCCCTGGATGAATGCTGCTCCAATGGACTTCCCACTTAGACATAATCAGTGGACACTAGCAATAATACCAGTGGTGCCATTAGGCACGCGTACAATGTCAAGCATGGTCCCAATAACAGTTTCAATTGCTCCAATGTGTTGTGAGTTTAATGGACTCAGACACGCCATTACTCAAGGTGTCCCAACATACCTTTTACCAGGCTCGGGACAATTCCTAACAACTGATGATCATAGCTCTGCACCGGTTCTCCCGTGTTTCAACCCAACTCCAGAGATGCACATTCCAGGGCAGGTCCGTAATATGCTAGAAGTGGTCCAAGTGGAATCAATGATGGAGATCAACAACACAGAAAGTGCGGTTGGTATGGAGCGTCTCAAGGTTGACATATCAGCATTGACAGATGTCGACCAATTGTTATTCAACATTCCACTGGATATACAATTGGATGGGCCACTTAGAAACACTTTAGTAGGAAACATATCTAGATACTATACTCATTGGTCTGGATCCCTAGAAATGACATTTATGTTTTGTGGCAGCTTTATGGCGACAGGAAAATTAATCCTGTGCTATACTCCTCCAGGTGGGTCATGCCCGACAACCAGAGAGACTGCCATGTTAGGTACACATATTGTTTGGGATTTTGGACTACAATCTAGTATAACCCTGATAATACCTTGGATTAGTGGATCCCACTACAGGATGTTCAATAATGATGCTAAGTCAACTAATGCTAACGTTGGCTATGTCACTTGTTTCATGCAGACCAATCTGATAGTCCCCAGTGAATCCTCTGACACATGTTCCTTGATAGGGTTCATAGCAGCAAAAGATGATTTCTCCCTCAGGTTAATGAGAGACAGCCCTGACATTGGACAAATAGACCACTTACATGGAGCAGAGGCAGCCTACCAGATCGAGGGCATCATTAAAACAGCAACTGATACTGTGAAAAGTGAGATTAACGCTGAACTTGGTGTAGTCCCTAGCTTAAATGCAGTTGAAACAGGTGCAACTTCTAACACTGAACCAGAAGAAGCTATACAAACTCGCACAGTGATAAATCAACACGGTGTATCCGAAACTCTAGTGGAGAATTTTCTCAGTAGAGCAGCTTTGGTGTCAAAGAGAAGTTTCGAATACAAAGACCATACTTCGTCTGCAGCACAAGCAGATAAGAACTTTTTCAAATGGACAATTAACACCAGGTCCTTCGTACAGCTAAGAAGAAAGTTAGAATTATTCACATACCTTAGATTCGATGCTGAGATCACTATACTCACAACTGTAGCAGTGAATGGCAGTAGTAATAATACATATGTGGGTCTTCCTGACTTGACACTGCAGGCAATGTTTGTACCCACTGGTGCCCTTACCCCAGAAAAGCAAGATTCATTCCACTGGCAGTCAGGTAGTAATGCTAGTGTGTTCTTTAAAATCTCTGACCCCCCAGCCAGAATGACCATACCTTTTATGTGTATTAATTCAGCATACTCAGTTTTCTATGATGGCTTTGCCGGATTTGAGAAAACTGGTCTGTATGGAATAAATCCAGCTGACACTATTGGTAACTTGTGTGTTAGAATAGTGAATGAACACCAACCAGTTGGTTTCACAGTGACTGTTAGGGTTTACATGAAGCCTAAACACATAAAAGCGTGGGCACCACGACCACCACGAACCTTGCCATACATGAGTATTGCAAATGCAAATTACAAAGGTAAAGAAAGAGCACCAAATGCGCTCAATGCTATAATTGGTAATAGAGACAGTGTTAAAACCATGCCTCATAATA------TAGTGACTACTGGTCCAGGCTTCGGAGGAGTTTTTGTAGGATCTTTCAAAATAATTAACTATCACTTAGCCACCACAGAGGAGAGACAGTCAGCCATTTACGTGGATTGGCAATCAGACATCTTGGTTACCCCCATTGCTGCTCATGGAAGACACCAAATAGCAAGATGCAAGTGCAACACAGGGGTTTACTATTGTAGACACAAAGACAGAAGTTACCCAATTTGCTTTGAAGGCCCAGGGATTCAATGGATTGAACAAAATGAATATTACCCAGCAAGGTACCAGACCAATGTACTTTTAGCAGTTGGCCCTGCAGAAGCAGGAGATTGCGGTGGTTTACTAGTCTGTCCACATGGGGTAATCGGTCTTCTTACAGCAGGAGGGGGTGGAATTGTAGCTTTCACCGATATCAGAAACTTGCTATGGTTAGATACTGATGCTATGGAACAAGGCATTACTGATTACATTCAAAATCTTGGCAATGCCTTTGGAGCAGGGTTCACAGAAACAATCTCTAATAAAGCCAAGGAAGTGCAAGATATGCTAATTGGAGAGAGTTCACTATTAGAAAAATTGCTAAAAGCTCTAATCAAAATCATATCAGCATTAGTAATTGTAATCAGAAATTCAGAAGACTTAGTTACAGTCACAGCTACACTAGCATTACTGGGGTGCCACGATTCACCATGGAGCTACTTGAAACAGAAGGTATGTTCATACTTAGGTATTCCTTATGTACCTAGACAGAGTGAATCGTGGCTTAAGAAGTTCACAGAAGCATGCAATGCTCTCAGAGGTCTAGATTGGCTATCACAAAAGATAGATAAATTCATCAACTGGCTTAAAACCAAAATATTACCGGAAGCTAGGGAAAAATATGAGTTTGTGCAAAGACTAAAGCAGTTACCGGTAATAGAAAACCAAGTTAGTACAATCGAGCATAGCTGCCCAACAACAGAACAACAGCAGGCCTTATTCAATAATGTCCAGTACTATTCACATTACTGTAGAAAGTACGCACCACTTTACGCAGTGGAAGCAAAGAGGGTAATGGCTCTCGAAAAGAAAATAAACAACTACATCCAGTTCAAGTCCAAATCTCGCATTGAACCGGTTTGTTTAATAATACATGGCTCTCCAGGAACTGGCAAGTCAGTGGCCTCAAATTTAATTGCCAGGGCTATCACAGAAAAATTGGGAGGGGACATTTATTCCTTGCCCCCAGACCCTAAATATTTTGATGGATACAAACAGCAAACGGTAGTCCTCATGGATGATTTAATGCAAAATCCAGATGGGAATGACATATCTATGTTCTGCCAAATGGTCTCTACTGTGGACTTTATACCCCCAATGGCTAGCTTGGAGGAAAAAGGAACTTTGTACACCAGTCCATTTTTAATAGCTACTACTAACGCTGGCTCAATACATGCACCAACTGTGTCAGACTCAAAGGCTTTATCACGCAGGTTCAAATTTGATGTAGATATTGAGGTCACAGATTCATACAAAGACTCAAACAAATTGGACATGTCAAGAGCAGTCGAGATGTGCAAACCAGACGGCTGTGCCCCTGTCAATTACAAAAGATGCTGCCCATTGATTTGTGGAAAGGCTATTCAATTCAGAGATCGTAGAACTAATGCAAGATCTACTATTGACATGCTAGTAACCGATATCATCAAGGAGTATAGAACCAGAAACAGTACACAGGATAAACTGGAAGCTCTATTTCAGGGACCTCCACAGTTTAAAGAGATCAAAATTTCAGTCACCCCAGATACACCAGCTCCTGATGCTATAAATGACCTTCTTAGGTCAGTGGATTCTCAAGAAGTTAGGGATTATTGCCAAAAGAAGGGATGGATCGTAATACACCCATCAAATGAACTACTAGTAGAAAAACACATCAGCAGAGCTTTTATTACTCTGCAAGCCATTGCCACCTTTGTATCAATAGCTGGTGTAGTTTATGTTATATATAAACTTTTTGCTGGCATTCAGGGTCCATACACAGGGATCCCCAATCCTAAACCCAAAGTACCCTCTCTCAGAACAGCTAAAGTGCAAGGACCAGGGTTCGATTTTGCACAAGCCATAATGAAGAAAAATACCGTCATTGCGAGGACTGAAAAGGGTGAGTTCACCATGTTGGGTGTATATGATAGGGTAGCGGTCATCCCCACACACGCATCTGTTGGGGAAACCATTTACATTGATGATGTAGAGACTAGAGTTTTAGATGCGTGTGCACTTAGAGACTTGACTGATACAAACTTAGAGATAACCATAGTCAAATTGGACCGTAATCAAAAGTTCAGAGATATCAGACATTTTCTGCCCAGATACGAGGATGATTACAATGATGCTGTGCTTAGCGTACACACATCAAAATTCCCAAATATGTATATTCCAGTTGGACAAGTCACCAATTATGGCTTCTTGAACCTAGGTGGTACACCGACACACCGCATTTTAATGTATAACTTCCCAACAAGAGCTGGCCAGTGTGGTGGTGTGGTGACAACTACAGGTAAGGTGATAGGAATACATGTAGGTGGAAATGGAGCTCAAGGATTTGCAGCAATGCTACTGCACTCTTACTTTACCGACACACAAGGTGAGATAGTTAGTAGTGAGAAGAGTGGGGTGTGCATTAATGCACCAGCAAAAACTAAATTCCAACCCAGTGTTTTCCATCAAGTTTTTGAAGGTTCAAAGGAACCAGCAGTTCTCAATCCAAAAGATCCTAGGCTTAAAACAGATTTTGAGGAAGCCATTTTCTCAAAATATACAGGTAACAAAATTATGTTAATGGATGAGTACATGGAAGAGGCAGTGGATCATTATGTGGGGTGTTTAGAACCATTAGATATCAGTGTGGATCCCATACCCCTGGAAAGTGCCATGTATGGAATGGATGGTCTTGAGGCATTAGACTTAACCACCAGTGCAGGATTCCCATACTTACTACAAGGGAAGAAGAAAAGGGATATATTTAATAGACACACTAGAGACACCAGTGAAATGACAAAGATGTTAGAAAAATATGGAGTTGACCTACCCTTTGTAACCTTTGTAAAAGATGAACTTAGATCAAGAGAAAAAGTTGAAAAAGGGAAATCACGCCTGATTGAGGCCAGTTCCTTGAATGACTCAGTTGCTATGAGGGTTGCCTTTGGGAACCTTTACGCCACATTTCACAACAATCCAGGTACAGCAACCGGTAGTGCAGTTGGTTGTGACCCAGATATATTTTGGTCAAAAATCCCTATTTTATTAGATGGAGAAATCTTTGCTTTTGATTACACTGGCTATGATGCTAGTTTGTCACCAGTGTGGTTTGCCTGTTTAAAGAAAGTTCTAATTAAGTTAGGTTACACACATCAAACATCCTTTATAGATTATTTGTGTCACTCGGTACATTTATATAAGGAC-AGAAAATACATAGTTAATGGTGGGATGCCCTCTGGTTCTTCAGGTACCAGCATATTCAACACTATGATCAATAATATAATCATAAGAACTCTATTAATTAGGGTTTACAAAGGCATTGACTTGGACCAGTTCAAAATGATTGCCTATGGGGATGATGTTATTGCTAGCTACCCACATAAAATTGATCCAGGTTTACTAGCGGAAGCAGGCAAACATTATGGATTAGTAATGACACCAGCAGACAAAGGAACCAGTTTTGTTGACACAAATTGGGAAAACGTAACTTTCTTAAAAAGATATTTCAGAGCAGATGATCAATACCCCTTTCTCATACATCCAGTGATGCCAATGAAGGAGATACATGAATCTATTAGATGGACTAAAGATCCCAGAAATACACAGGATCATGTTAGGTCTTTGTGCTACCTTGCATGGCATAATGGAGAGGAGGCTTACAATGAATTTTGTAGAAAAATCAGAAGTGTGCCTGTGGGAAGGGCATTGACACTACCTGCATACTCTAGTCTTAGACGGAAATGGTTAGATTCGTTTTAG
>LC068710.1_Enterovirus_D68_genomic_RNA_complete_genome_strain:_726-Osaka_City-JPN-2013
GGCCCACGTGGCGGCTAGTACTCTGGTATTTCGGTACCTTT-GTACGCCTG-TTTTATCTCCCTTCCCAATGTAACTTAGAAGTTTTCAAATCGAAGCTCAGTAGGTGGGGCGCAAACCAGCGCTTTCATGAGCAAGCACTTCTGTTTCCCCGGTGCGGTTGTATAGACTGTTTCCACGGTTGAAAACAACTTATCCGTTATCCGCTATAGTACTTCGAGAAACCTAGTATCACCTTTGGATTGTTGATGCGTTGCGCTCAGCACACTAACCCGTGTGTAGCTTGGGCTGATGAGTCTGGACGTGCCCCACTGGTGACAGTGGTCCAGGCTGCGTTGGCGGCCTACTCATGGTGAAAACCATGAGACGCTAGACATGAACAAGGTGTGAAGAGTCTATTGAGCTACTATAGAGTCCTCCGGCCCCTGAATGCGGCTAATCTTAACCATGGAGCAAGTGCTCACAAGCCAGTGAGTTGCTTGTCGTAACGCGCAAGTCCGTGGCGGAACCGACTACTTTGGGTGTCCGTGTTTCA-CTTTTTACCTTTATGACTGCTTATGGTGACAATTTAATATTGTTACCATTTAGCTTGTCAGATTAATCGCG-TGAAATCCTAAATCTTGTTCACCAATTTGCATTCGGATAGCTTCA------------------------TTTGAAAATTCTAAACTCATTCA---TAAAGATGGGAGCTCAAGTTACTAGGCAGCAAACTGGAACCCACGAGAATGCCAACATTGCCACAAATGGATCTCATATCACATACAATCAGATAAACTTTTACAAGGATAGTTATGCAGCTTCAGCTAGCAAACAAGATTTTTCACAGGACCCGTCAAAATTCACTGAACCAGTGGTAGAAGGCCTAAAAGCAGGGGCCCCAGTTTTGAAATCCCCTAGCGCTGAGGCATGTGGCTACAGTGATAGAGTATTACAACTCAAATTAGGTAACTCAGCTATTGTCACTCAGGAGGCAGCAAATTACTGTTGTGCTTATGGTGAATGGCCCAATTATTTACCAGATCATGAGGCAGTAGCCATTGATAAACCCACACAGCCAGAAACCGCTACAGATAGATTTTATACCTTGAAATCAGTTAAATGGGAAACCGAGAGTACAGGGTGGTGGTGGAAGCTACCCGATGCACTAAATAACATAGGCATGTTCGGACAGAATGTGCAGTATCACTATCTATACAGATCTGGTTTTCTAATTCATGTGCAGTGCAACGCCACAAAGTTCCATCAGGGCGCTCTATTAGTAGTAGCAATTCCAGAACATCAGAGGGGGGCGTATGACACTACTACTAGTCCAGGGTTTACTGACATCATGAAAGGTGAAGAAGGAGGAACATTCAGTCACCCATATGTTCTTGACGATGGGACATCACTAGCCTGTGCGACAATATTTCCACATCAATGGATAAATTTGAGAACTAACAATTCAGCAACAATAGTTCTTCCCTGGATGAATGCTGCTCCAATGGACTTCCCACTCAGGCATAATCAGTGGACGCTAGCAATAATACCAGTAGTACCGTTGGGTACACGCACAGTATCAAGTATGGTTCCAATAACAGTTTCAATTGCTCCAATGTGTTGTGAGTTCAATGGACTCAGGCATGCCATCACACAAGGTGTTCCAACATACCTTCTACCAGGCTCGGGACAATTTCTAACTACTGATGACCATAGCTCTGCGCCGGTTCTTCCGTGCTTTAACCCGACTCCAGAAATGCACATTCCAGGGCAAGTCCGCAATATGCTAGAAGTGGTTCAAGTGGAGTCAATGATGGAAATTAACAACACAGAAGATGCAGTTGGCATGCAGCGTCTCAAAGTTGATATATCAGTATTAACAGACGTTGATCAACTGTTATTCAACATCCCACTGGACATACAATTAGATGGACCACTTAGAAACACTTTAGTAGGAAATATATCTAGATATTATACTCATTGGTCTGGATCTCTAGAAATGACATTTATGTTTTGTGGGAGCTTCATGGCAACAGGAAAATTAATTCTATGTTACACTCCTCCAGGCGGGTCATGTCCAACAACCAGAGAGACTGCCATGTTAGGTACACATATTGTTTGGGATTTTGGATTACAATCTAGTGTCACCTTGGTGATACCTTGGATTAGTGGATCTCACTACAGGATGTTCAACAATGACGCTAAGTCAACCAATGCCAACGTTGGCTATGTTACCTGTTTTATGCAAACTAATCTAATAGTCCCCAGTGAATCCTCTAACACATGTTCCTTAATAGGGTTCGTAGCAGCAAAAGATGACTTTTCCCTTAGGTTAATGAGAGATAGCCCTGACATTAGGCAATTAGACCACTTACATGCAGCAGAGGCAGCCTACCAGATCGAGAGCATCATCAAAACAGCAACTGACACTGTAAAAAGCGAGATTAACGCTGAACTTGGTGTGGTCCCTAGCTTAAACGCAGTTGAAACGGGTGCAAGTTCTAACACCGAACCAGAGGAAGCCATACAAACTCGCACAGTGATAAATCAGCATGGCGTGTCTGAGACATTAGTGGAGAATTTTCTTAGTAGGGCAGCCTTAGTATCAAAGAGAAGCTTCGAGTACAAAAATCATGCCTCATCTGAGGCACAAACAGACAAAAACTTTTTCAAATGGACGATTAATACCAAGTCCTTTGTCCAGTTAAGGAGAAAACTGGAATTGTTCACATACCTTAGATTTGATGCTGAAGTTACCATACTCACAACTGTGGCAGTAA---GTAGCAGTAACAGCACATACACAGGCCTTCCTGATTTGACACTTCAAGCAATGTTCGTACCCACTGGTGCTCTTACTCCAGAAAAACAGGATTCATTCCATTGGCAGTCAGCTAGTAATGCTAGCGTGTTCTTCAAAATTTCTGATCCCCCAGCCAGAATGACTATACCTTTTATGTGTATTAACTCAGCATATTCAGTTTTTTATGATGGCTTTGCTGGATTTGAGAAAAGTGGTCTGTATGGAATAAACCCAGCTGACACCATCGGCAACTTATGCGTCAGAATAGTGAATGAACACCAGCCAATTGGTTTTACAGTGACAGTCAGGGTTTACATGAAACCTAAACACATAAAAGCATGGGCACCGCGACCACCACGAACTCTGCCGTACATGAGTATTGCAAATGCAAACTACAGGGGTAAAGAAAGAGCACCAAATGCACTCAATGCCATAATTGGTAATAGAGATAGTGTCAAGACTATGCCTCACAATA------TAGTAACCACTGGCCCAGGTTTTGGAGGGGTCTTTGTAGGGTCTTTCAAAATAATTAACTACCACTTAGCTACCACAGAAGAGAGGCAGTCTGCTATTTACGTAGACTGGCAATCAGATGTTCTGGTTACTCCCATTGCTGCTCACGGAAGGCACCAGATAGCAAGATGCAAGTGTAATACAGGGGTTTATTATTGTAGACACAAGGATAGAAGTTACCCAGTTTGCTTTGAAGGCCCAGGAATTCAATGGATTGAACAGAATGAATATTACCCAGCAAGGTACCAGACTAATGTACTTCTAGCAGCTGGTCCTGCAGAAGCAGGGGACTGTGGTGGTTTACTAGTCTGTCCACATGGAGTAATTGGTCTTCTTACAGCAGGAGGAGGTGGAATTGTAGCCTTCACTGACATCAGGAATTTACTGTGGTTAGACACTGATGCTATGGAACAGGGTATAACTGATTATATTCAAAATCTCGGCAATGCCTTTGGAGCAGGATTTACAGAAACAATCTCTAACAAAGCTAAAGAGGTGCAAGATATGCTAATTGGAGAGAGCTCACTACTAGAAAAATTGTTAAAAGCTCTAATCAAAATTATATCAGCACTAGTGATCGTAATTAGAAATTCAGAGGACTTAATTACAGTCACAGCCACATTAGCATTGCTGGGATGTCATGATTCACCATGGAGCTACTTAAAACAAAAAGTTTGTTCATATTTAGGTATTCCTTATGTACCTAGACAGAGTGAGTCATGGCTTAAGAAGTTCACAGAAGCATGCAATGCTCTCAGAGGTTTAGATTGGTTGTCACAAAAGATAGACAAATTCATCAACTGGCTTAAAAACAAAATATTACCAGAAGCTAGGGAGAAATACGAATTTGTGCAAAGACTCAAACAGTTACCAGTGATAGAAAGTCAAGTTAGCACTATTGAGCATAGCTGCCCAACAACAGAACAACAACAAGCCTTATTCAATAATGTCCAATATTACTCACACTACTGTAGAAAGTATGCACCACTTTATGCAGTAGAGGCAAAGAGAGTGACAGCTCTTGAAAAGAAAATAAATAACTACATCCAGTTCAAGTCCAAATCTCGCATTGAACCGGTTTGTTTAATAATACATGGTTCTCCAGGAACTGGCAAATCAGTGGCCTCAAATTTGATTGCCAGGGCTATCACAGAAAAGTTAGGAGGGGATGTTTATTCCCTGCCCCCAGACCCAAAATATTTTGATGGATATAAACAGCAAACAGTGGTCCTTATGGATGATTTAATGCAAAATCCAGACGGGAATGACATATCTATGTTCTGCCAAATGGTCTCTACTGTGGATTTTATACCTCCAATGGCTAGTTTGGAAGAAAAAGGAACTCTGTACACCAGTCCCTTTTTGATAGCCACTACTAATGCTGGTTCAATACATGCACCAACCGTCTCAGACTCCAAGGCTTTATCACGTAGATTCAAATTTGACGTGGACATTGAAGTCACAGATTCGTACAAAGACTCAAATAAATTGGACATGTCCAGAGCAGTAGAGATGTGTAAACCAGATGACTGTGCCCCGACCAATTATAAAAGATGTTGTCCGCTGATTTGTGGAAAGGCCATTCAATTCAGAGATCGTAGAACTAATGCAAGATCCACTATAGATATGCTAGTAACTGATATCATAAAAGAGTATAGAACCAGGAATAGTACACAGGACAAGCTGGAGGCTCTGTTCCAGGGACCTCCACAGTTTAAAGAGATTAAAATTTCAGTCACTCCAGACACGCCAGCTCCTGATGCCATAAATGATCTTCTCAGATCAGTAGACTCTCAAGAAGTTAGGGACTATTGCCAAAAGAAAGGGTGGATTGTAATACACCCATCAAATGAACTACTTGTAGAAAAACATATCAGTAGGGCTTTTATCACTCTACAAGCTATTGCTACCTTTGTATCAATAGCCGGTGTGGTCTATGTTATATATAAACTTTTTGCTGGCATTCAAGGTCCATATACAGGAATTCCCAATCCTAAACCCAAAGTACCCTCTCTTAGAACAGCCAAGGTGCAAGGGCCAGGGTTTGATTTTGCACAAGCTATAATGAAGAAAAATACTGTCATTGCTAGGACTGAAAAGGGTGAGTTTACCATGTTAGGCATATATGATAGAGTAGCAGTCATCCCCACACATGCATCTGTTGGAGAAACCATTTACATCAATGATGTAGAGACCAAAGTTTTGGATGCGTGTGCGCTCAGAGACTTGACCGACACAAACTTGGAGATTACCATAGTCAAAATGGACCGCAACCAAAAGTTTAGAGATATCAGGCACTTTCTGCCCAGATATGAGGATGATTACAATGACGCTGTGCTTAGCGTACATACATCAAAATTTCCAAACATGTATATTCCAGTTGGACAAGTCACCAATTATGGCTTCTTGAACCTAGGCGGTACACCAACACACCGCATTTTAATGTACAACTTTCCAACAAGAGCTGGTCAGTGTGGTGGCGTGGTGACAACCACAGGCAAGGTGATAGGGATACATGTAGGTGGGAATGGAGCTCAAGGATTTGCAGCAATGCTACTCCACTCTTACTTTACTGATACACAAGGTGAAATAGTTAGCAGTGAGAAGAGTGGAGTGTGTATTAACGCACCAGCAAAGACTAAACTTCAACCCAGTGTTTTCCATCAAGTTTTTGAAGGTTCAAAGGAGCCAGCAGTTCTCAACTCAAAAGATCCTAGGCTTAAAACAGATTTTGAGGAAGCCATCTTCTCAAAATATACAGGTAACAAAATTATGTTGATGGATGAGTACATGGAAGAAGCAGTAGATCATTATGTAGGGTGTCTAGAACCATTAGATATTAGTATAGATCCCATACCCCTTGAAAGCGCCATGTATGGAATGGATGGTCTTGAAGCATTAGACCTGACCACCAGTGCAGGATTCCCTTACTTACTCCAGGGGAAGAAGAAAAGGGATATATTTAACAGGCAAACCAGGGATACTACTGAAATGACAAGGATGTTGGAGAAATATGGAGTTGATTTGCCTTTCGTAACTTTTGTAAAAGATGAACTTAGATCAAGAGAAAAAGTTGAAAAAGGAAAATCACGCTTAATTGAGGCCAGTTCCTTGAATGACTCAGTTGCTATGAGGGTTGCTTTCGGAAATCTTTACGCCACATTTCATAACAATCCAGGCACAGCAACTGGTAGTGCAGTTGGCTGTGATCCAGATGTGTTTTGGTCAAAAATCCCTATTTTATTAAATGGAGAAATCTTTGCTTTTGATTACACTGGTTATGATGCCAGTTTGTCACCAGTATGGTTTGCCTGTTTAAAGAAAGTTCTAATTAAATTGGGTTATACCCACCAAACATCTTTCATAGATTATCTGTGTCATTCGGTACATTTGTATAAGGAT-AGAAAATATGTAGTCAATGGTGGAATGCCCTCTGGTTCTTCAGGCACCAGCATATTCAATACTATGATCAATAATATAATCATAAGAACTTTGTTAATTAGGGTTTATAAAGGTATAGACTTAGACCAGTTCAAGATGATAGCATATGGAGATGATGTTATTGCTAGCTACCCACACAAGATTGATCCAGGTTTACTAGCAGAAGCAGGCAAACATTATGGATTGACAATGACACCAGCAGATAAAGGAACCAGCTTTGTTGACACCAATTGGGAAAATGTAACTTTTCTGAAAAGATATTTCAGAGCAGATGATCAATATCCCTTTCTTATACATCCAGTAATGCCAATGAAGGAAATACACGAGTCCATTAGATGGACTAAAGATCCCAGGAATACACAGGATCATGTTAGGTCTTTGTGTTATCTTGCATGGCACAACGGAGAGGAGGCTTACAATGAATTTTGTAGAAAAATTAGAAGCGTGCCCGTGGGAAGGGCGTTGACACTACCTGCATACTCTAGTCTTAGACGAAAATGGTTAGATTCGTTTTAG
>LC068709.1_Enterovirus_D68_genomic_RNA_complete_genome_strain:_705-Osaka_City-JPN-2013
GGCCCACGTGGCGGCTAGTACTCTGGTATTTCGGTACCTTT-GTACGCCTG-TTTTATCTCCCTTCCCAATGTAACTTAGAAGTTTTCAAATCGAAGCTCAGTAGGTGGAGCGCAAACCAGCGCTTTCATGAGCAAGCACTTCTGTTTCCCCGGTGCGGTTGTATAGACTGTTTCCACGGTTGAAAACAACTTATCCGTTATCCGCTATAGTACTTCGAGAAACCTAGTATCACCTTTGGATTGTTGATGCGTTGCGCTCAGCACACTAACCCGTGTGTAGCTTGGGCTGATGAGTCTGGACGTACCCCACTGGTGACAGTGGTCCAGGCTGCGTTGGCGGCCTACTCATGGTGAAAACCATGAGACGCTAGACATGAACAAGGTGTGAAGAGTCTATTGAGCTACTATAGAGTCCTCCGGCCCCTGAATGCGGCTAATCTTAACCATGGAGCAAGTGCTCACAAGCCAGTGAGTTGCTTGTCGTAACGCGCAAGTCCGTGGCGGAACCGACTACTTTGGGTGTCCGTGTTTCA-CTTTTTACCTTTATGACTGCTTATGGTGACAATTTAATATTGTTACCATTTAGCTTGTCAGATTAATCGCG-TGAAATCCTAAATCTTGTTCACCAATTTGCATTCGGATAACTTCA------------------------TTTGAAAATTCTAAACTCATTCA---TAAAGATGGGAGCTCAAGTTACTAGGCAGCAAACTGGAACCCACGAGAATGCCAACATTGCCACAAATGGATCTCATATCACATACAATCAGATAAACTTTTACAAGGATAGTTATGCAGCTTCAGCTAGCAAACAAGACTTTTCACAGGACCCGTCAAAATTCACTGAACCAGTGGTAGAAGGCCTAAAAGCAGGGGCCCCAGTTTTGAAATCCCCTAGCGCTGAGGCATGTGGCTACAGTGATAGAGTATTACAACTCAAATTAGGTAACTCAGCTATTGTCACTCAGGAGGCAGCAAATTACTGTTGTGCTTATGGTGAATGGCCCAATTATTTACCAGATCATGAGGCAGTAGCCATTGATAAACCCACACAGCCAGAAACCGCTACAGATAGATTTTACACCTTGAAATCAGTTAAATGGGAAACCGAGAGTACAGGGTGGTGGTGGAAGCTACCCGATGCACTAAATAACATAGGCATGTTTGGACAGAATGTGCAGTATCACTATCTATACAGATCTGGTTTTCTAATTCATGTGCAGTGCAACGCCACAAAGTTCCATCAGGGCGCTCTATTAGTAGTAGCAATTCCAGAACATCAGAGGGGGGCGTATGACACTACTACTAGTCCAGGGTTTACTGACATCATGAAAGGTGAAGAAGGAGGAACATTCAGTCACCCATATGTTCTTGACGATGGGACATCACTAGCCTGTGCAACAATATTTCCACATCAATGGATAAATTTGAGAACTAACAATTCAGCAACAATAGTTCTTCCCTGGATGAATGCTGCTCCAATGGATTTCCCACTCAGGCATAATCAGTGGACGCTAGCAATAATACCAGTAGTACCGTTGGGTACACGCACAGTGTCAAGTATGGTTCCAATAACAGTTTCAATTGCTCCAATGTGTTGTGAGTTCAATGGACTCAGGCATGCCATCACACAAGGTGTTCCAACATACCTTCTACCAGGCTCGGGACAATTTCTAACTACTGATGACCATAGCTCTGCGCCGGTTCTTCCGTGCTTTAACCCAACTCCAGAAATGCACATTCCAGGGCAAGTCCGCAATATGCTAGAAGTGGTTCAAGTGGAGTCAATGATGGAAATTAACAACACAGAAGATGCAGTTGGCATGCAGCGTCTCAAAGTTGACATATCAGTATTAACAGACGTTGATCAACTGTTATTCAACATCCCACTGGACATACAATTAGATGGACCACTTAGAAACACTTTAGTAGGAAATATATCTAGATATTATACTCATTGGTCTGGATCTCTAGAAATGACATTTATGTTTTGTGGGAGCTTCATGGCAACAGGAAAATTAATTCTATGTTATACTCCTCCAGGCGGGTCATGTCCAACAACCAGAGAGACTGCCATGTTAGGTACACATATTGTTTGGGATTTTGGATTACAATCTAGTGTCACCTTGGTGATACCTTGGATTAGTGGATCTCACTACAGGATGTTCAACAATGACGCTAAGTCAACCAATGCCAACGTTGGCTATGTTACCTGTTTTATGCAAACTAATCTAATAGTCCCCAGTGAATCCTCTAACACATGTTCCTTAATAGGGTTCGTAGCAGCAAAAGATGACTTTTCCCTTAGGTTAATGAGAGATAGCCCTGACATTGGGCAATTAGACCACTTACATGCAGCAGAGGCAGCCTACCAGATCGAGAGCATCATCAAAACAGCAACTGACACTGTAAAAAGCGAGATTAACGCTGAACTTGGTGTGGTCCCTAGCTTAAATGCAGTTGAAACGGGTGCAAGTTCTAACACCGAACCAGAGGAAGCCATACAAACTCGCACAGTGATAAATCAGCATGGTGTGTCTGAGACATTAGTGGAGAATTTTCTTAGTAGGGCAGCCTTGGTATCAAAGAGAAGCTTCGAGTACAAAAATCACGCCTCATCTGAGGCACAAACAGACAAAAACTTTTTCAAATGGACGATTAATACCAAGTCCTTTGTCCAGTTAAGGAGAAAGCTGGAATTGTTCACATACCTTAGATTTGATGCTGAAGTCACCATACTCACAACTGTGGCAGTAA---GTAGCAGTAACAGCACATACACAGGCCTTCCTGACTTGACACTTCAAGCAATGTTCGTACCCACTGGTGCTCTTACTCCAGAAAAACAGGATTCATTCCATTGGCAGTCAGCTAGTAATGCTAGCGTGTTCTTCAAAATTTCTGATCCCCCAGCCAGAATGACTATACCTTTTATGTGTATTAACTCAGCATATTCAGTTTTTTATGATGGCTTTGCTGGATTTGAGAAAAGTGGTCTGTATGGAATAAATCCAGCTGACACCATCGGCAACTTATGCGTCAGAATAGTGAATGAACACCAGCCAATTGGTTTTACAGTAACAGTCAGGGTTTACATGAAACCCAAACACATAAAAGCATGGGCACCGCGACCACCACGAACTCTGCCGTACATGAGTATTGCAAATGCAAACTACAGGGGTAAAGAAAGAGCACCAAATGCACTCAATGCCATAATTGGCAATAGAGATAGTGTCAAGACTATGCCACACAATA------TAGTAACCACTGGCCCAGGTTTTGGAGGGGTCTTTGTAGGGTCTTTCAAAATAATTAACTACCACTTAGCTACCACAGAAGAGAGGCAGTCTGCTATTTACGTAGACTGGCAATCAGATGTTCTGGTTACTCCCATTGCTGCTCACGGAAGGCACCAGATAGCAAGATGCAAGTGTAATACAGGGGTTTATTATTGTAGACACAAGGATAGAAGTTACCCAGTTTGCTTTGAAGGCCCAGGGATTCAATGGATTGAACAGAATGAATATTACCCAGCAAGGTACCAGACTAATGTACTTCTGGCAGCTGGTCCTGCAGAAGCAGGGGACTGTGGTGGTTTACTAGTCTGTCCACATGGAGTAATTGGTCTTCTTACAGCAGGAGGAGGTGGAATTGTAGCCTTCACTGACATCAGGAATTTACTATGGTTAGACACTGATGCTATGGAACAGGGTATAACTGATTATATTCAAAATCTCGGCAATGCCTTTGGAGCAGGATTTACAGAAACAATCTCTAACAAAGCTAAAGAGGTGCAAGATATGCTAATTGGAGAGAGCTCACTACTAGAAAAATTGTTAAAAGCTCTAATCAAAATTATATCAGCACTAGTGATCGTGATTAGAAATTCAGAGGACTTAATTACAGTCACAGCCACATTAGCATTGCTGGGATGTCATGATTCACCATGGAACTACTTAAAACAAAAAGTTTGTTCATATTTGGGTATTCCTTATGTACCTAGACAGAGTGAGTCATGGCTTAAGAAGTTCACAGAAGCATGCAATGCTCTCAGAGGTTTAGATTGGTTGTCACAAAAGATAGACAAATTCATCAACTGGCTTAAAAACAAAATATTACCAGAAGCTAGGGAGAAATACGAATTTGTGCAAAGACTCAAACAGTTACCAGTGATAGAAAGTCAAGTTAGCACTATTGAGCATAGCTGCCCAACAACAGAACAACAACAAGCCTTATTCAATAATGTCCAATATTACTCACACTACTGTAGAAAGTATGCACCACTTTATGCAATAGAGGCAAAGAGAGTGACAGCTCTTGAAAAGAAAATAAATAACTACATCCAGTTCAAGTCCAAATCTCGCATTGAACCGGTTTGTTTAATAATACATGGTTCTCCAGGAACTGGCAAATCAGTGGCCTCAAATTTGATTGCCAGGGCTATCACAGAAAAGTTAGGAGGGGATGTTTATTCCCTGCCCCCAGACCCAAAATATTTTGATGGATATAAACAGCAAACAGTGGTCCTTATGGATGATTTAATGCAAAATCCAGACGGGAATGACATATCTATGTTCTGCCAAATGGTCTCTACTGTGGATTTTATACCTCCAATGGCTAGTTTGGAAGAAAAAGGAACTCTGTACACCAGTCCCTTTTTGATAGCCACTACTAATGCTGGTTCAATACATGCACCAACCGTCTCAGACTCCAAGGCTTTATCACGTAGATTCAAATTTGACGTGGACATTGAAGTCACAGATTCGTACAAAGACTCAAATAAATTGGACATGTCCAGAGCAGTAGAGATGTGTAAACCAGATGACTGTGCCCCGACCAATTATAAAAGATGTTGTCCGCTAATTTGTGGAAAGGCCATTCAATTCAGAGATCGTAGAACTAATGCAAGATCCACTATAGATATGCTAGTAACTGATATCATAAAAGAGTATAGAACCAGGAATAGTACACAGGACAAGCTGGAGGCTCTGTTCCAGGGACCTCCACAGTTTAAAGAGATTAAAATTTCAGTCACTCCAGACACGCCGGCTCCTGATGCCATAAATGATCTTCTCAGATCAGTGGACTCTCAAGAAGTTAGGGACTATTGCCAAAAGAAAGGGTGGATTGTAATACACCCATCAAATGAACTACTTGTAGAAAAACATATCAGTAGGGCTTTTATCACTCTACAAGCTATTGCTACCTTTGTATCAATAGCCGGTGTGGTCTATGTTATATATAAACTTTTTGCTGGCATTCAAGGTCCATACACAGGAATTCCCAATCCTAAACCCAAAGTACCCTCTCTTAGAACAGCCAAGGTGCAAGGGCCAGGGTTTGATTTTGCACAAGCTATAATGAAGAAAAATACTGTCATTGCCAGGACTGAAAAGGGTGAGTTTACCATGTTAGGCATATATGATAGAGTAGCAGTCATCCCCACACATGCATCTGTTGGAGAAACCATTTACATCAACGATGTAGAGACCAAAGTTTTGGATGCGTGTGCGCTCAGAGACTTGACTGACACAAACTTGGAGATTACCATAGTCAAAATGGACCGCAACCAAAAGTTTAGAGATATCAGGCACTTTCTGCCCAGATATGAGGATGATTACAATGACGCTGTGCTTAGCGTACATACATCAAAATTTCCAAACATGTATATTCCAGTTGGACAAGTCACCAATTATGGCTTCTTGAACCTAGGCGGTACACCAACACACCGCATTTTAATGTACAACTTTCCAACAAGAGCTGGTCAGTGTGGTGGCGTGGTGACAACCACAGGCAAGGTGATAGGGATACATGTAGGTGGGAATGGAGCTCAAGGATTTGCAGCAATGCTACTCCACTCTTACTTTACTGATACACAAGGTGAAATAGTTAGCAGTGAGAAGAGTGGAGTGTGTATTAACGCACCAGCAAAGACTAAACTTCAACCCAGTGTTTTCCATCAAGTTTTTGAAGGTTCAAAGGAGCCAGCAGTTCTCAACTCAAAAGATCCTAGGCTTAAAACAGATTTTGAGGAAGCCATCTTCTCAAAATATACAGGTAACAAAATTATGTTGATGGATGAGTACATGGAAGAAGCAGTAGATCATTATGTAGGGTGTCTAGAACCATTAGATATTAGTATAGATCCCATACCCCTTGAAAGCGCCATGTATGGAATGGATGGTCTTGAAGCATTAGACCTGACCACCAGTGCAGGATTCCCTTACTTACTCCAGGGGAAGAAGAAAAGGGATATATTTAACAGACAAACCAGGGATACTACTGAAATGACAAGGATGTTGGAGAAATATGGAGTTGATTTGCCTTTTGTAACTTTTGTAAAAGATGAACTTAGATCAAGAGAAAAAGTTGAAAAAGGAAAATCACGCTTAATTGAGGCCAGTTCCTTGAATGACTCAGTTGCTATGAGGGTTGCTTTCGGAAATCTTTACGCCACATTTCATAACAATCCAGGTACAGCAACTGGTAGTGCAGTTGGTTGTGATCCAGATGTGTTTTGGTCAAAAATCCCTATCCTATTAAATGGAGAAATCTTTGCTTTTGATTACACTGGTTATGATGCCAGTTTGTCACCAGTATGGTTTGCCTGTTTAAAGAAAGTTCTAATTAAATTGGGTTATACCCACCAAACATCTTTCATAGATTATCTGTGTCATTCGGTACATTTGTATAAGGAT-AGAAAATATATAGTCAATGGTGGAATGCCCTCTGGTTCTTCAGGCACCAGCATATTCAATACTATGATCAATAATATAATCATAAGAACTTTGTTAATTAGGGTTTATAAAGGTATAGACTTAGACCAGTTCAAGATGATAGCATATGGAGATGATGTTATTGCTAGCTACCCACACAAGATTGATCCAGGTTTACTAGCAGAAGCAGGCAAACATTATGGATTGACAATGACACCAGCAGATAAAGGAACCAGCTTTGTTGACACCAATTGGGAAAATGTAACTTTTCTGAAAAGATATTTCAGAGCAGATGATCAATATCCCTTTCTTATACATCCAGTGATGCCAATGAAGGAAATACACGAGTCCATTAGATGGACTAAAGATCCCAGGAATACACAGGATCATGTTAGGTCTTTGTGTTATCTTGCATGGCACAATGGAGAGGAGGCTTACAATGAATTTTGTAGAAAAATTAGAAGTGTGCCTGTGGGAAGGGCGTTGACACTACCTGCATACTCTAGTCTTAGACGAAAATGGTTAGATTCGTTTTAG
>LC068708.1_Enterovirus_D68_genomic_RNA_complete_genome_strain:_692-Osaka_City-JPN-2013
GGCCCACGTGGCGGCTAGTACTCTGGTATTTCGGTACCTTT-GTACGCCTG-TTTTATCTCCCTTCCCAATGTAACTTAGAAGTTTTCAAATCGAAGCTCAGTAGGTGGGGCGCAAACCAGCGCTTTCATGAGCAAGCACTTCTGTTTCCCCGGTGCGGTTGTATAGACTGTTTCCACGGTTGAAAACAACTTATCCGTTATCCGCTATAGTACTTCGAGAAACCTAGTATCACCTTTGGATTGTTGATGCGTTGCGCTCAGCACACTAACCCGTGTGTAGCTTGGGCTGATGAGTCTGGACGTGCCCCACTGGTGACAGTGGTCCAGGCTGCGTTGGCGGCCTACTCATGGTGAAAACCATGAGACGCTAGACATGAACAAGGTGTGAAGAGTCTATTGAGCTACTATAGAGTCCTCCGGCCCCTGAATGCGGCTAATCTTAACCATGGAGCAAGTGCTCACAAGCCAGTGAGTTGCTTGTCGTAACGCGCAAGTCCGTGGCGGAACCGACTACTTTGGGTGTCCGTGTTTCA-CTTTTTACCTTTATGACTGCTTATGGTGACAATTTAATATTGTTACCATTTAGCTTGTCAGATTAATCGCG-TGAAATCCTAAATCTTGTTCACCAATTTGCATTCGGATAGCTTCA------------------------TTTGAAAATTCTAAACTCATTCA---TAAAGATGGGAGCTCAAGTTACTAGGCAGCAAACTGGAACCCACGAGAATGCCAACATTGCCACAAATGGATCTCATATCACATACAATCAGATAAACTTTTACAAGGATAGTTATGCAGCTTCAGCTAGCAAACAAGATTTTTCACAGGACCCGTCAAAATTCACTGAACCAGTGGTAGAAGGCCTAAAAGCAGGGGCCCCAGTTTTAAAATCCCCTAGCGCTGAGGCATGTGGCTACAGTGATAGAGTATTACAACTCAAATTAGGTAACTCAGCTATTGTCACTCAGGAGGCAGCAAATTACTGTTGTGCTTATGGTGAATGGCCCAATTATTTACCAGATCATGAGGCAGTAGCCATTGATAAACCCACACAGCCAGAAACCGCTACAGATAGATTTTATACCTTGAAATCAGTTAAATGGGAAACCGAGAGTACAGGGTGGTGGTGGAAGCTACCCGATGCACTAAATAACATAGGCATGTTTGGACAGAATGTGCAGTATCACTATCTATACAGATCTGGTTTTCTAATTCATGTGCAGTGCAACGCCACAAAGTTCCATCAGGGCGCTCTATTAGTAGTAGCAATTCCAGAACATCAGAGGGGGGCGTATGACACTACTACTAGTCCAGGGTTTACTGACATCATGAAAGGTGAAGAAGGAGGAACATTCAGTCACCCGTATGTTCTTGACGATGGGACATCACTAGCCTGTGCGACAATATTTCCACATCAATGGATAAATTTGAGAACTAACAATTCAGCAACAATAGTTCTTCCCTGGATGAATGCTGCTCCAATGGACTTCCCACTCAGGCATAATCAGTGGACGCTAGCAATAATACCAGTAGTACCGTTGGGTACACGCACAGTATCAAGTATGGTTCCAATAACAGTTTCAATTGCTCCAATGTGTTGTGAGTTCAATGGACTCAGGCATGCCATCACACAAGGTGTTCCAACATACCTTCTACCAGGCTCGGGACAATTTCTAACTACTGATGACCATAGCTCTGCGCCGGTTCTTCCGTGCTTTAACCCGACTCCAGAAATGCACATTCCAGGGCAAGTCCGCAATATGCTAGAAGTGGTTCAAGTGGAGTCAATGATGGAAATTAACAACACAGAAAATGCAGTTGGCATGCAGCGTCTCAAAGTTGATATATCAGTATTAACAGACGTTGATCAACTGTTATTCAACATCCCACTGGACATACAATTAGATGGACCACTTAGAAACACTTTAGTAGGAAATATATCTAGATATTATACTCATTGGTCTGGATCTCTAGAAATGACATTTATGTTTTGTGGGAGCTTCATGGCAACAGGAAAATTAATTCTATGCTACACCCCTCCAGGCGGGTCATGTCCAACAACCAGAGAGACTGCCATGTTAGGTACACATATTGTTTGGGATTTTGGATTACAATCTAGTGTCACCTTGGTGATACCTTGGATTAGTGGATCTCACTACAGGATGTTCAACAATGACGCTAAGTCAACCAATGCCAACGTTGGCTATGTTACCTGTTTTATGCAAACTAATCTAATAGTCCCCAGTGAATCCTCTAACACATGTTCCTTGATAGGGTTCGTAGCAGCAAAAGATGACTTTTCCCTTAGGTTAATGAGAGATAGCCCTGACATTGGGCAATTAGACCACTTACATGCAGCAGAGGCAGCCTACCAGATCGAGAGCATCATCAAAACAGCAACTGACACTGTAAAAAGCGAGATTAACGCTGAACTTGGTGTAGTCCCTAGCTTAAATGCAGTTGAAACGGGTGCAAGTTCTAACACCGAACCAGAGGAAGCCATACAAACTCGCACAGTGATAAATCAGCATGGCGTGTCTGAGACATTAGTAGAGAATTTTCTTAGTAGGGCAGCCTTAGTATCAAAGAGAAGCTTCGAGTACAAAAATCATGCCTCATCTGAGGCACAAACAGACAAAAACTTTTTCAAATGGACGATTAATACCAAGTCCTTTGTCCAGTTAAGGAGAAAGCTGGAATTGTTCACATACCTTAGATTTGATGCTGAAGTCACCATACTCACAACTGTGGCAGTAA---GTAGCAGTAACAGCACATACACAGGTCTTCCTGATTTGACACTTCAAGCAATGTTCGTACCCACTGGTGCTCTTACTCCAGAAAAACAGGATTCATTCCATTGGCAGTCAGCTAGTAATGCTAGCGTGTTCTTCAAAATTTCTGATCCCCCAGCCAGAATGACTATACCTTTTATGTGTATTAACTCAGCATATTCAGTTTTTTATGATGGCTTTGCTGGATTTGAGAAAAGTGGTCTGTATGGAATAAATCCAGCTGACACCATCGGCAACTTATGCGTCAGAATAGTGAATGAACACCAGCCAATTGGTTTTACAGTGACAGTCAGGGTTTACATGAAACCTAAACACATAAAAGCATGGGCACCGCGACCACCACGAACTCTGCCGTACATGAGTATTGCAAATGCAAACTACAGGGGTAAAGAAAGAGCACCAAATGCACTCAATGCCATAATTGGTAATAGAGATAGTGTCAAGACCATGCCTCACAATA------TAGTAACCACTGGCCCAGGTTTTGGAGGGGTCTTTGTAGGGTCTTTCAAAATAATTAACTACCACTTAGCTACCACAGAAGAGAGACAGTCTGCTATTTACGTAGACTGGCAATCAGATGTTCTGGTTACTCCCATTGCTGCTCACGGGAGGCACCAGATAGCAAGATGCAAGTGTAATACAGGGGTTTATTATTGTAGACACAAGGATAGAAGTTACCCAGTTTGCTTTGAAGGCCCAGGGATTCAATGGATTGAACAGAATGAATATTACCCAGCAAGGTACCAGACTAATGTACTTCTAGCAGCTGGTCCTGCAGAAGCAGGGGACTGTGGTGGTTTACTAGTCTGTCCACATGGAGTAATTGGTCTTCTTACAGCAGGAGGAGGTGGAATTGTAGCCTTCACTGACATCAGGAATTTACTATGGTTAGACACTGATGCTATGGAACAGGGTATAACTGATTATATTCAAAATCTCGGCAATGCCTTTGGAGCAGGATTTACAGAAACAATCTCTAACAAAGCTAAAGAGGTGCAAGATATGCTAATTGGAGAGAGCTCACTACTAGAAAAATTGTTAAAAGCTCTAATCAAAATTATATCAGCACTAGTGATCGTAATTAGAAATTCAGAGGACTTAATTACAGTCACAGCCACATTAGCATTGCTGGGATGTCATGATTCACCATGGAGCTACTTAAAACAAAAAGTTTGTTCATATTTAGGTATTCCTTATGTACCTAGACAGAGTGAGTCATGGCTTAAGAAGTTCACAGAAGCATGCAATGCTCTCAGAGGTTTAGATTGGTTGTCACAAAAGATAGACAAATTCATCAACTGGCTTAAAAACAAAATATTACCAGAAGCTAGGGAGAAATACGAATTTGTGCAAAGACTCAAACAGTTACCAGTGATAGAAAGTCAAGTTAGCACTATTGAGCATAGCTGCCCAACAACAGAACAACAACAAGCCTTATTCAATAATGTCCAATATTACTCACACTACTGTAGAAAGTATGCACCACTTTATGCAGTAGAGGCAAAGAGAGTGACAGCTCTTGAAAAGAAAATAAATAATTACATCCAGTTCAAGTCCAAATCTCGCATTGAACCGGTTTGTTTAATAATACATGGTTCTCCAGGAACTGGCAAATCAGTGGCCTCAAATTTGATTGCCAGGGCTATCACTGAAAAGTTAGGAGGGGATGTTTATTCCCTGCCCCCAGACCCAAAATATTTTGATGGATATAAACAGCAAACAGTGGTCCTTATGGATGATTTAATGCAAAATCCAGACGGGAATGACATATCTATGTTCTGCCAAATGGTCTCTACTGTGGATTTTATACCTCCAATGGCTAGTTTGGAAGAAAAAGGAACTCTGTACACCAGTCCCTTTTTGATAGCCACTACTAATGCTGGTTCAATACATGCACCAACCGTCTCAGACTCCAAGGCTTTATCACGTAGATTCAAATTTGACGTGGACATTGAAGTCACAGATTCGTACAAAGACTCAAATAAATTGGACATGTCCAGAGCAGTAGAGATGTGTAAACCAGATGACTGTGCCCCGACCAATTATAAAAGATGTTGTCCGCTGATTTGTGGAAAGGCCATTCAATTCAGAGATCGTAGAACTAATGCAAGATCCACTATAGATATGCTAGTGACTGATATCATAAAAGAGTATAGAACCAGGAATAGTACACAGGACAAGCTGGAGGCTCTGTTCCAGGGACCTCCACAGTTTAAAGAGATTAAAATTTCAGTCACTCCAGACACGCCGGCTCCTGATGCCATAAATGATCTTCTCAGATCAGTGGACTCTCAAGAAGTTAGGGACTATTGCCAAAAGAAAGGGTGGATTGTAATACACCCATCAAATGAACTACTTGTAGAAAAACATATCAGTAGGGCTTTTATCACTCTACAAGCTATTGCTACCTTTGTATCAATAGCCGGTGTGGTCTATGTTATATATAAACTTTTTGCTGGCATTCAAGGTCCATACACAGGAATTCCCAATCCTAAACCCAAAGTACCCTCTCTTAGAACAGCCAAGGTGCAAGGGCCAGGGTTTGATTTTGCACAAGCTATAATGAAGAAAAATACTGTCATTGCCAGGACTGAAAAGGGTGAGTTTACCATGTTAGGCATATATGATAGAGTAGCAGTCATCCCCACACATGCATCTGTTGGAGAAACCATTTACATCAATGATGTAGAGACCAAAGTTTTGGATGCGTGTGCGCTCAGAGACTTGACCGACACAAACTTGGAGATTACCATAGTCAAAATGGACCGCAACCAAAAGTTTAGAGATATCAGGCACTTTCTGCCCAGATATGAGGATGATTACAATGACGCTGTGCTTAGCGTACATACATCAAAATTTCCAAACATGTATATTCCAGTTGGACAAGTCACCAATTATGGCTTCTTGAACCTAGGCGGTACACCAACACACCGCATTTTAATGTACAACTTTCCAACAAGAGCTGGTCAGTGTGGTGGCGTGGTGACAACCACAGGCAAGGTGATAGGGATACATGTAGGTGGGAATGGAGCTCAAGGATTTGCAGCAATGCTACTCCACTCTTACTTTACTGATACACAAGGTGAAATAGTTAGCAGCGAGAAGAGTGGAGTGTGTATTAACGCACCAGCAAAGACTAAACTTCAACCCAGTGTTTTCCATCAAGTTTTTGAAGGTTCAAAGGAGCCAGCAGTTCTCAACTCAAAAGATCCTAGGCTTAAAACAGATTTTGAGGAAGCCATCTTCTCAAAATATACAGGTAACAAAATTATGTTGATGGATGAGTACATGGAAGAAGCAGTAGATCATTATGTAGGGTGTCTAGAACCATTAGATATTAGTATAGATCCCATACCCCTTGAAAGCGCCATGTATGGAATGGATGGTCTTGAAGCATTAGACTTGACCACCAGTGCAGGATTCCCTTACTTACTCCAGGGGAAGAAGAAAAGGGATATATTTAACAGGCAAACCAGGGATACTACTGAAATGACAAGGATGTTGGAGAAATATGGAGTTGATTTGCCTTTTGTAACTTTTGTAAAAGATGAACTTAGATCAAGAGAAAAAGTTGAAAAAGGAAAATCACGCTTAATTGAGGCCAGTTCCTTGAATGACTCAGTTGCTATGAGGGTTGCTTTCGGAAATCTTTACGCCACATTTCATAACAATCCAGGTACAGCAACTGGTAGTGCAGTTGGTTGTGATCCAGATGTGTTTTGGTCAAAAATCCCTATCTTATTAAATGGAGAAATCTTTGCTTTTGATTACACTGGTTATGATGCCAGTTTGTCACCAGTATGGTTTGCCTGTTTAAAGAAAGTTCTAATTAAATTGGGTTATACCCACCAAACATCTTTCATAGATTATCTGTGTCATTCGGTACATTTGTATAAGGAT-AGAAAATATATAGTCAATGGTGGAATGCCCTCTGGTTCTTCAGGCACCAGCATATTCAATACTATGATCAATAATATAATCATAAGAACTTTGTTAATTAGGGTTTATAAAGGTATAGACTTAGACCAGTTCAAGATGATAGCATATGGAGATGATGTTATTGCTAGCTACCCACACAAGATTAATCCAGGTTTACTAGCAGAAGCAGGCAAACATTATGGATTGACAATGACACCAGCAGATAAAGGAACCAGCTTTGTTGACACCAATTGGGAAAATGTAACTTTTCTGAAAAGATATTTCAGAGCAGATGATCAATATCCCTTTCTTATACATCCAGTAATGCCTATGAAGGAAATACACGAGTCCATTAGATGGACTAAAGATCCCAGGAATACACAGGATCATGTTAGGTCTTTGTGTCATCTTGCATGGCACAACGGAGAGGAGGCTTACAATGAATTTTGTAGAAAAATTAGAAGTGTGCCCGTGGGAAGGGCGTTGACACTACCTGCATACTCTAGTCTTAGACGAAAATGGTTAGATTCGTTTTAG
>KY292526.1_Enterovirus_D68_isolate_EV-D68_STL_2016_20_complete_genome
GGCCCACGTGGCGGCTAGTACTCTGGTACTTCGGTACCTTT-GTACGCCTG-TTTTATCTCCCTTCCCAATGTAATTTAGAAGCTCTTAAATCAAGGCTCAATAGGTGGGGCGCAAACCAGCGCTCTCATGAGCAAGCACTCCTGTCTCCCCGGTGTGGTTGTATAAACTGTTCCCACGGTTGAAAACAACCTATCCGTTATCCGCTATAGTACTTCGAGAAACCTAGTATCACCTTTGGATTGTTGACGCGTTGCGCTCAGCACACTAACCCGTGTGTAGCTTGGGTCGATGAGTCTGGACATACCCCACTGGCGACAGTGGTCCAGGCTGCGTTGGCGGCCTACTCATGGTGAAAACCATGAGACGCTAGACATGAACAAGGTGTGAAGAGTCTATTGAGCTACTATAGAGTCCTCCGGCCCCTGAATGCGGCTAATCCTAACCATGGAGCAAGTGCTCACAGGCCAGTGAGTTGCTTGTCGTAATGCGTAAGTCCGTGGCGGAACCGACTACTTTGGGTGTCCGTGTTTCA-CTTTTTACTTTTATGACTGCTTATGGTGACAATTTGATATTGTTACCATTTAGCTTGTCAAATTAATTGCA-AAAGATCCTAAATCTTACTTGCCAACTTGCATTTTGACAACCTTG-----------------------ATTTGAAAA------------TTT---TAATAATGGGAGCTCAGGTCACTAGACAACAAACTGGCACTCACGAAAATGCCAATGTTGCCACAAATGGATCTCATATCACATACAATCAGATAAACTTTTATAAGGATAGTTATGCAGCTTCAGCCAGCAAGCAGGATTTTTCACAGGACCCATCGAAATTCACTGAACCAGTAGTGGAAGGTTTGAAAGCAGGAGCGCCAGTTTTGAAATCTCCTAGTGCTGAGGCGTGTGGCTACAGTGATAGAGTGCTACAGCTTAAATTAGGTAATTCAGCTATCGTCACCCAGGAAGCAGCAAACTACTGCTGTGCTTATGGTGAATGGCCCAATTACTTACCAGACCATGAAGCAGTAGCCATTGACAAACCCACACAACCAGAAACTGCTACAGATAGATTCTACACTTTGAGGTCAGTCAAATGGGAGGCTACAAGCACAGGATGGTGGTGGAAACTACCCGATGCACTAAATAATATAGGCATGTTTGGGCAGAATGTACAGCATCACTACCTATATAGATCTGGTTTCTTGATTCATGTGCAGTGTAATGCCACAAAATTCCATCAGGGTGCCTTATTAGTGGTAGCAATTCCAGAACATCAGAGGGGAGCGCACAACACTACCACTAGTCCAGGGTTTGATGACATCATGAAAGGTGAAGCAGGAGGGACCTTCAATCATCCATATGTCCTTGATGATGGAACGTCATTGGCTTGTGCGACGATATTTCCACATCAGTGGATAAATCTGAGAACTAACAATTCAGCAACAATTGTTCTTCCCTGGATGAATGCTGCTCCAATGGACTTCCCACTTAGACATAATCAGTGGACACTAGCAATAATACCAGTGGTGCCATTAGGCACGCGTACAATGTCAAGCATGGTCCCAATAACAGTTTCAATTGCTCCAATGTGTTGTGAGTTTAATGGACTCAGACACGCCATTACTCAAGGTGTCCCAACATACCTTTTACCAGGCTCGGGACAATTCCTAACAACTGATGATCATAGCTCTGCACCGGTTCTCCCGTGTTTCAACCCAACTCCAGAGATGCACATTCCAGGGCAGGTCCGTAATATGCTAGAAGTGGTCCAAGTGGAATCAATGATGGAGATCAACAACACAGAAAGTGCGGTTGGTATGGAGCGTCTCAAGGTTGACATATCAGCATTGACAGATGTCGACCAATTGTTATTCAACATTCCACTGGATATACAATTGGATGGGCCACTTAGAAACACTTTAGTAGGAAACATATCTAGATACTATACTCATTGGTCTGGATCCCTAGAAATGACATTTATGTTTTGTGGCAGCTTTATGGCGACAGGAAAATTAATCCTGTGCTATACTCCTCCAGGTGGGTCATGCCCGACAACCAGAGAGACCGCCATGTTAGGTACACATATTGTTTGGGATTTTGGACTACAATCTAGTATAACCCTGATAATACCTTGGATTAGTGGATCCCACTACAGGATGTTCAATAATGATGCTAAGTCAACTAATGCTAACGTTGGCTATGTCACTTGTTTCATGCAGACCAATCTGATAGTCCCCAGTGAATCCTCTGACACATGTTCCTTGATAGGGTTCATAGCAGCAAAAGATGATTTCTCCCTCAGGTTAATGAGAGACAGCCCTGACATTGGACAACTAGACCACTTACACGGAGCAGAGGCAGCCTACCAGATCGAGAGCATCATTAAAACAGCAACTGACACTGTGAAAAGTGAGATTAACGCTGAACTTGGTGTAGTCCCTAGCTTAAATGCAGTTGAAACAGGTGCAACATCTAACACTGAACCAGAAGAAGCTATACAAACTCGCACAGTGATAAATCAACACGGTGTATCCGAAACTCTAGTGGAGAATTTTCTCAGTAGAGCAGCTTTGGTGTCAAAGAGAAGTTTCGAATACAAAGACCATACTTCGTCTGCAGCACAAGCAGATAAGAACTTTTTCAAATGGACAATTAACACCAGGTCCTTTGTACAGCTAAGAAGAAAGTTAGAATTATTCACATACCTTAGATTTGATGCTGAGATCACTATACTCACAACTGTAGCAGTGAATGGTAGTAGTAATAATACATATGTGGGTCTTCCTGACTTGACACTGCAGGCAATGTTTGTACCCACTGGTGCCCTTACCCCAGAAAAGCAAGACTCATTCCACTGGCAGTCAGGTAGTAATGCTAGTGTATTCTTTAAAATCTCCGACCCCCCAGCCAGAATGACCATACCTTTTATGTGTATTAATTCGGCATACTCAGTTTTTTATGATGGCTTTGCTGGATTTGAGAAAACTGGTCTGTATGGAATAAATCCAGCTGACACTATTGGTAACTTGTGTGTTAGAATAGTGAATGAACACCAACCAGTTGGTTTCACAGTGACTGTTAGGGTTTACATGAAGCCTAAACACATAAAAGCGTGGGCACCACGACCACCACGAACCCTGCCATACATGAGTATTGCAAATGCAAATTACAAAGGTAAAGAAAGAGCACCAAATGCGCTCAATGCTATAATTGGCAATAGAGACAGTGTTAAAACCATGCCTCATAATA------TAGTGACTACTGGTCCAGGCTTCGGAGGAGTTTTTGTAGGATCCTTCAAAATAATTAACTATCACTTAGCCACCACAGAGGAGAGACAGTCAGCCATCTACGTGGATTGGCAATCAGACATCTTGGTTACCCCCATCGCTGCTCATGGAAGACACCAAATAGCAAGATGCAAGTGCAACACAGGGGTTTACTATTGTAGACACAAAGACAGAAGTTACCCAATTTGCTTTGAAGGCCCAGGGATTCAATGGATTGAACAAAATGAATATTACCCAGCAAGGTACCAGACCAATGTACTTTTAGCAGTTGGCCCTGCAGAAGCAGGAGATTGTGGTGGTTTACTAGTCTGTCCACATGGGGTAATCGGTCTTCTTACAGCAGGAGGGGGTGGAATTGTAGCTTTCACCGATATCAGAAACTTGCTATGGTTAGATACTGATGCTATGGAACAAGGCATTACTGATTACATTCAAAATCTTGGCAATGCCTTTGGAGCAGGGTTCACAGAAACAATCTCTAATAAAGCCAAGGAAGTGCAAGATATGCTAATTGGAGAGAGTTCACTATTAGAAAAATTGCTAAAAGCTCTAATCAAAATCATATCAGCATTAGTAATTGTAATCAGAAATTCAGAAGACTTAGTTACAGTCACAGCTACACTAGCATTACTGGGGTGCCATGATTCACCATGGAGCTACTTGAAACAGAAGGTATGTTCATACTTAGGTATTCCTTATGTACCTAGACAGAGTGAATCGTGGCTTAAGAAGTTCACAGAAGCATGCAATGCTCTCAGAGGTCTAGATTGGCTATCACAAAAGATAGATAAATTCATTAACTGGCTTAAAACCAAAATATTACCGGAAGCTAGGGAGAAATATGAGTTTGTGCAAAGACTAAAGCAGTTACCGGTGATAGAAAACCAAGTTAGCACAATCGAGCATAGCTGCCCAACAACAGAACAACAGCAGGCCTTATTCAATAATGTCCAGTACTATTCACATTACTGTAGAAAGTACGCACCACTTTACGCAGTGGAAGCAAAGAGGGTAATGGTTCTCGAAAAGAAAATAAACAACTACATCCAGTTCAAGTCCAAATCTCGCATTGAACCGGTTTGTTTAATAATACATGGCTCTCCAGGAACTGGCAAGTCAGTGGCCTCAAATTTAATTGCCAGGGCTATCACAGAAAAATTGGGAGGGGATATTTATTCCTTGCCCCCAGACCCTAAATATTTTGATGGATACAAACAGCAAACGGTAGTCCTCATGGATGATTTAATGCAAAATCCAGATGGGAATGACATATCTATGTTCTGCCAAATGGTCTCTACTGTGGATTTTATACCCCCAATGGCTAGCTTGGAGGAAAAAGGAACTTTGTACACCAGTCCATTTTTAATAGCTACTACTAATGCTGGCTCAATACATGCACCAACTGTGTCAGACTCAAAGGCTTTGTCACGCAGGTTTAAATTTGATGTAGATATTGAGGTCACAGATTCATACAAAGACTCAAACAAATTGGACATGTCAAGAGCAGTCGAGATGTGCAAACCAGACGGCTGTGCCCCCGCCAATTACAAAAGATGCTGCCCATTGATTTGTGGAAAGGCTATTCAATTCAGAGATCGTAGAACTAATGCAAGATCCACTATTGATATGCTAGTAACTGATATCATCAAGGAGTATAGAACCAGAAACAGTACACAGGATAAACTGGAAGCTCTGTTTCAGGGACCTCCACAGTTTAAAGAGATCAAAATTTCAGTCACCCCAGATACACCAGCTCCTGATGCCATAAATGACCTTCTTAGGTCAGTGGATTCTCAAGAAGTTAGGGATTATTGCCAAAAGAAAGGATGGATTGTAATACACCCATCAAATGAACTACTAGTAGAAAAACACATCAGCAGAGCTTTTATTACTCTGCAAGCCATTGCCACCTTTGTATCAATAGCTGGTGTAGTTTATGTTATATATAAACTTTTTGCTGGCATTCAGGGTCCATACACAGGGATCCCCAATCCTAAACCCAAAGTACCCTCTCTCAGAACAGCTAAAGTGCAAGGACCAGGGTTCGATTTTGCACAAGCCATAATGAAGAAAAATACTGTCATTGCGAGGACTGAAAAGGGTGAGTTCACCATGCTGGGTGTATATGATAGGGTAGCGGTCATCCCCACACACGCATCTGTTGGGGAAACCATTTACATTGATGATGTAGAGACTAGAGTTTTAGATGCGTGTGCACTTAGAGACTTGACTGATACAAACTTAGAGATAACCATAGTCAAATTAGACCGTAATCAAAAGTTCAGAGATATCAGACATTTTCTGCCCAGATATGAGGATGATTACAATGATGCTGTGCTTAGCGTACACACATCAAAATTCCCAAATATGTATATTCCAGTTGGACAAGTCACCAATTATGGCTTCTTGAACTTAGGTGGTACACCGACACACCGCATTTTAATGTATAACTTCCCAACAAGAGCTGGCCAGTGTGGTGGTGTGGTGACAACTACAGGTAAGGTGATAGGAATACATGTAGGTGGAAATGGGGCTCAAGGATTTGCAGCAATGCTACTGCACTCTTACTTTACCGACACACAAGGTGAGATAGTTAGTAGTGAGAAGAGTGGGGTGTGCATTAATGCACCAGCAAAAACTAAACTCCAACCCAGTGTTTTCCATCAAGTTTTTGAAGGTTCAAAGGAACCAGCAGTTCTCAATCCAAAAGATCCTAGGCTTAAAACAGATTTTGAGGAAGCCATTTTCTCAAAATATACAGGTAACAAAATTATGTTAATGGATGAGTACATGGAAGAGGCAGTGGATCATTATGTGGGGTGTTTAGAACCATTAGATATCAGTGTGGATCCCATACCCCTGGAAAGTGCCATGTATGGAATGGATGGCCTTGAGGCATTAGACTTAACCACCAGTGCAGGATTCCCATACTTACTACAAGGGAAGAAGAAAAGGGATATATTTAATAGACACACTAGAGACACCAGTGAAATGACAAAGATGTTAGAAAAATATGGAGTTGACCTACCCTTTGTAACCTTTGTAAAAGATGAACTTAGATCAAGAGAAAAAGTTGAAAAAGGGAAATCACGCCTGATTGAGGCCAGTTCCTTGAATGACTCAGTTGCCATGAGGGTTGCCTTTGGGAATCTTTACGCCACATTTCACAATAATCCAGGTACAGCAACCGGTAGTGCAGTTGGTTGTGACCCAGATATATTTTGGTCAAAAATCCCTATTTTATTAGATGGAGAAATCTTTGCTTTTGATTACACTGGCTATGATGCTAGTTTGTCACCAGTGTGGTTTGCCTGTTTAAAGAAAGTTCTAATTAAGTTAGGTTACACACATCAAACATCCTTTATAGATTATTTGTGTCACTCGGTACATTTATATAAGGAC-AGAAAATACATAGTTAATGGTGGGATGCCCTCTGGTTCTTCAGGTACCAGCATATTCAACACTATGATCAATAATATAATCATAAGAACTCTATTAATTAGGGTTTACAAAGGCATTGACTTGGACCAGTTCAAAATGATTGCCTATGGGGATGATGTTATTGCTAGCTACCCACATAAAATTGATCCAGGTTTACTGGCGGAAGCAGGCAAACATTATGGATTAGTAATGACACCAGCAGACAAGGGAACCAGTTTTGTTGACACAAATTGGGAAAACGTAACTTTCTTAAAAAGATATTTCAGAGCAGATGATCAATACCCCTTTCTTATACATCCAGTGATGCCAATGAAGGAGATACATGAATCTATTAGATGGACTAAAGATCCCAGAAACACACAGGATCATGTTAGGTCTTTGTGCTACCTCGCATGGCATAATGGAGAGGAGGCTTACAATGAATTTTGTAGAAAAATCAGAAGTGTGCCTGTGGGAAGGGCATTGACACTACCTGCATACTCTAGTCTTAGACGGAAATGGTTAGATTCGTTTTAG
>KY292525.1_Enterovirus_D68_isolate_EV-D68_STL_2016_19_complete_genome
GGCCCACGTGGCGGCTAGTACTCTGGTACTTCGGTACCTTT-GTACGCCTG-TTTTATCTCCCTTCCCAATGTAATTTAGAAGCTGTTAAATCAAGGCTCAATAGGTGGGGCGCAAACCAGCGCTCTCATGAGCAAGCACTCCTGTCTCCCCGGTGTGGTTGTATAAACTGTTCCCACGGTTGAAAACAACCTATCCGTTATCCGCTATAGTACTTCGAGAAACCTAGTATCACCTTTGGATTGTTGACGCGTTGCGCTCAGCACACTAACCCGTGTGTAGCTTGGGTCGATGAGTCTGGACATACCCCACTGGCGACAGTGGTCCAGGCTGCGTTGGCGGCCTACTCATGGTGAAAACCATGAGACGCTAGACATGAACAAGGTGTGAAGAGTCTATTGAGCTACTATAGAGTCCTCCGGCCCCTGAATGCGGCTAATCCTAACCATGGAGCAAGTGCTCACAGGCCAGTGAGTTGCTTGTCGTAATGCGCAAGTCCGTGGCGGAACCGACTACTTTGGGTGTCCGTGTTTCA-CTTTTTACTTTTATGACTGCTTATGGTGACAATTTGATATTGTTACCATTTAGCTCGTCAAATTAATTGCA-AAAGATCCTAAATCTTACTTACCAACTTGCATTTTGACAACCTTG-----------------------ATTTGAAAA------------TTT---TAATAATGGGAGCTCAGGTCACTAGACAACAAACTGGCACTCACGAAAATGCCAATGTTGCCACAAATGGATCTCATATCACATACAATCAGATAAACTTTTATAAGGATAGTTATGCAGCTTCAGCCAGCAAGCAGGATTTTTCACAGGACCCATCGAAATTCACTGAACCAGTAGTGGAAGGTTTGAAAGCAGGAGCGCCAGTTTTGAAATCTCCTAGTGCTGAGGCGTGTGGCTACAGTGATAGAGTGCTACAGCTTAAATTAGGTAATTCAGCTATCGTCACCCAGGAAGCAGCAAACTATTGCTGTGCTTATGGTGAATGGCCCAATTACTTACCAGACCATGAAGCAGTAGCCATTGACAAACCCACACAACCAGAAACTGCTACAGATAGATTCTACACTTTGAGGTCAGTTAAATGGGAGGCTACCAGCACAGGATGGTGGTGGAAACTACCCGATGCACTAAATAATATAGGCATGTTTGGGCAGAATGTACAGCATCACTACCTATATAGATCTGGTTTCTTGATTCATGTGCAGTGTAATGCCACAAAATTCCATCAGGGTGCCTTATTAGTGGTAGCAATTCCAGAACATCAGAGGGGAGCGCACAACACTACCACTAGTCCAGGGTTTGATGACATCATGAAAGGTGAAGCAGGAGGGACCTTCAATCATCCATATGTCCTTGATGATGGAACGTCATTGGCTTGTGCGACGATATTTCCACATCAGTGGATAAATCTGAGAACTAACAATTCAGCAACAATTGTTCTTCCCTGGATGAATGCTGCTCCAATGGACTTCCCACTTAGACATAATCAGTGGACACTAGCAATAATACCAGTGGTGCCACTAGGCACACGTACAATGTCAAGCATGGTCCCAATAACAGTTTCAATTGCTCCAATGTGTTGTGAGTTTAATGGACTCAGACACGCCATTACTCAAGGTGTCCCAACATACCTTTTACCAGGCTCGGGACAATTCCTAACAACTGATGATCATAGCTCTGCACCGGTTCTCCCGTGTTTCAACCCAACTCCAGAGATGCACATTCCAGGGCAGGTCCGTAATATGCTAGAAGTGGTCCAAGTGGAATCAATGATGGAGATCAACAACACAGAAAGTGCGGTTGGTATGGAGCGTCTCAAGGTTGACATATCAGCATTGACAGATGTCGACCAATTGTTATTCAACATTCCACTGGATATACAATTGGATGGGCCACTTAGAAACACTTTAGTAGGAAACATATCTAGATACTATACTCATTGGTCTGGATCCCTAGAAATGACATTTATGTTTTGTGGCAGCTTTATGGCGACAGGAAAATTAATCCTGTGCTATACTCCTCCAGGTGGGTCATGCCCGACAACCAGAGAGACCGCCATGTTAGGTACACATATTGTTTGGGATTTTGGACTACAATCTAGTATAACCCTGATAATACCTTGGATTAGTGGATCCCACTACAGGATGTTCAATAATGATGCTAAGTCAACTAATGCTAACGTTGGCTATGTCACTTGTTTCATGCAGACCAATCTGATAGTCCCCAGTGAATCCTCTGACACATGTTCCTTGATAGGGTTCATAGCAGCAAAAGATGATTTCTCCCTCAGGTTAATGAGAGACAGCCCTGACATTGGACAACTAGACCACTTACATGGAGCAGAGGCAGCCTACCAGATCGAGAGCATCATTAAAACAGCAACTGATACTGTGAAAAGTGAGATTAACGCTGAACTTGGTGTAGTCCCTAGCTTAAATGCAGTTGAAACAGGTGCAACATCTAACACTGAACCAGAAGAAGCTATACAAACTCGCACAGTGATAAATCAACACGGTGTATCCGAAACTCTAGTGGAGAATTTTCTCAGTAGAGCAGCTTTGGTGTCAAAGAGAAGTTTCGAATACAAAGACCATACTTCGTCTGCAGCACAAGCAGATAAGAACTTTTTCAAATGGACAATTAACACCAGGTCCTTCGTACAGCTAAGAAGAAAGTTAGAATTATTCACATACCTTAGATTCGATGCTGAGATCACTATACTCACAACTGTAGCAGTGAATGGTAGTAGTAATAATACATATGTGGGTCTTCCTGACTTGACACTGCAGGCAATGTTTGTACCCACTGGTGCCCTTACCCCAGAAAAGCAAGACTCATTCCACTGGCAGTCAGGTAGTAATGCTAGTGTATTCTTTAAAATCTCTGACCCCCCAGCCAGAATGACCATACCTTTTATGTGTATTAATTCAGCATACTCAGTTTTTTATGATGGCTTTGCCGGATTTGAGAAAACTGGTCTGTATGGAATAAATCCAGCTGACACTATTGGTAACTTGTGTGTTAGAATAGTGAATGAACACCAACCAGTTGGTTTCACAGTGACTGTTAGGGTTTACATGAAGCCCAAACACATAAAAGCGTGGGCACCACGACCACCACGAACCCTGCCATACATGAGTATTGCAAATGCAAATTACAAAGGTAAAGAAAGAGCACCAAATGCACTCAATGCTATAATTGGCAATAGAGACAGTGTCAAAACCATGCCTCATAATA------TAGTGACTACTGGTCCAGGCTTCGGAGGAGTTTTTGTAGGATCTTTCAAAATAATTAACTATCACTTAGCCACCACAGAGGAGAGACAGTCAGCCATCTACGTGGATTGGCAATCAGACATCTTGGTTACCCCCATTGCTGCTCATGGAAGACACCAAATAGCAAGATGCAAGTGCAACACAGGGGTTTACTATTGTAGACACAAAGACAGAAGTTACCCAATTTGCTTTGAAGGCCCGGGGATTCAATGGATTGAACAAAATGAATATTACCCAGCAAGGTACCAGACCAATGTACTTTTAGCAGTTGGCCCTGCAGAAGCAGGAGATTGCGGTGGTTTACTAGTCTGTCCACATGGGGTAATCGGTCTTCTTACAGCAGGAGGGGGTGGAATTGTAGCTTTCACCGATATCAGAAACTTGCTATGGTTAGATACTGATGCTATGGAACAAGGCATTACTAATTACATTCAAAATCTTGGCAATGCCTTTGGAGCAGGGTTCACAGAAACAATCTCTAATAAAGCCAAGGAAGTGCAAGATATGCTAATTGGAGAGAGTTCACTATTAGAAAAATTGCTAAAAGCTCTAATCAAAATCATATCAGCATTAGTAATTGTAATCAGAAATTCAGAAGACTTAGTTACAGTCACAGCTACACTAGCATTACTGGGGTGCCATGATTCACCATGGAGCTACTTGAAACAGAAGGTATGTTCATACTTAGGTATTCCTTATGTACCTAGACAGAGTGAATCGTGGCTTAAGAAGTTCACAGAAGCATGTAATGCTCTCAGAGGTCTAGATTGGCTATCACAAAAGATAGATAAATTCATCAACTGGCTTAAAACCAAAATATTACCGGAAGCTAGGGAGAAATATGAGTTTGTGCAAAGACTAAAGCAGTTACCGGTGATAGAAAACCAAGTTAGCACAATCGAGCATAGCTGCCCAACAACAGAACAACAGCAGGCCTTATTCAATAATGTCCAGTACTATTCACATTACTGTAGAAAGTACGCACCACTTTACGCAGTGGAAGCAAAGAGGGTAATGGCTCTCGAAAAGAAAATAAACAACTACATCCAGTTCAAGTCCAAATCTCGCATTGAACCGGTTTGTTTAATAATACATGGCTCTCCAGGAACTGGCAAGTCAGTGGCCTCAAATTTAATTGCCAGGGCTATCACAGAAAAATTGGGAGGGGACATTTATTCCTTGCCCCCAGACCCTAAATATTTTGATGGATACAAACAGCAAACGGTAGTCCTCATGGATGATTTAATGCAAAATCCAGATGGGAATGACATATCTATGTTCTGCCAAATGGTCTCTACTGTGGATTTTATACCCCCAATGGCTAGCTTGGAGGAAAAAGGAACTTTGTATACCAGTCCATTTTTAATAGCTACTACTAATGCTGGCTCAATACATGCACCAACTGTGTCAGACTCAAAGGCTTTGTCACGCAGGTTTAAATTTGATGTAGATATTGAGGTCACAGATTCATACAAAGACTCAAACAAATTGGACATGTCAAGAGCAGTCGAGATGTGCAAACCAGACGGCTGTGCCCCCGCCAATTACAAAAGATGCTGCCCATTGATTTGTGGAAAGGCTATTCAATTCAGAGATCGTAGAACTAATGCAAGATCCACTATTGATATGCTAGTAACTGATATCATCAAGGAGTATAGAACCAGAAACAGTACACAGGATAAACTGGAAGCTCTGTTTCAGGGACCTCCACAGTTTAAAGAGATCAAAATTTCAGTCACCCCAGACACACCAGCTCCTGATGCCATAAATGACCTTCTTAGGTCAGTGGATTCACAAGAAGTTAGGGAATATTGCCAAAAGAAAGGATGGATTGTAATACACCCATCAAATGAACTACTAGTAGAAAAACACATCAGCAGAGCTTTTATTACTCTGCAAGCTATTGCCACCTTTGTATCAATAGCTGGTGTAGTTTATGTTATATATAAACTTTTTGCTGGCATTCAGGGTCCATACACAGGGATCCCCAATCCTAAACCCAAAGTACCCTCTCTCAGAACAGCTAAAGTGCAAGGACCAGGGTTCGATTTTGCACAAGCCATAATGAAGAAAAATACCGTCATTGCGAGGACTGAAAAGGGTGAGTTCACTATGCTGGGTGTATATGATAGGGTAGCGGTCATCCCCACACACGCATCTGTTGGGGAAACCATTTACATTGATGATGTAGAGACTAGAGTTTTAGATGCGTGTGCACTTAGAGACTTGACTGATACAAACTTAGAGATAACCATAGTCAAATTAGACCGTAATCAAAAGTTCAGAGATATCAGACATTTTCTGCCCAGATACGAGGATGATTACAATGATGCTGTGCTTAGCGTACACACATCAAAATTCCCAAATATGTATATTCCAGTTGGACAAGTCACCAATTATGGCTTCTTGAACCTAGGTGGTACACCGACACACCGCATTTTAATGTATAACTTCCCAACAAGAGCTGGCCAGTGTGGTGGTGTGGTGACAACTACAGGTAAGGTGATAGGAATACATGTAGGTGGAAATGGAGCTCAAGGATTTGCAGCAATGCTACTGCACTCTTACTTTACCGACACACAAGGTGAGATAGTTAGTAGTGAGAAGAGTGGGGTGTGCATTAATGCACCAGCAAAAACTAAACTCCAACCCAGTGTTTTCCATCAAGTTTTTGAAGGTTCAAAGGAACCAGCAGTTCTCAATCCAAAAGATCCTAGGCTTAAAACAGATTTTGAGGAAGCCATTTTCTCAAAATATACAGGTAATAAAATTATGTTAATGGATGAGTACATGGAAGAGGCAGTGGATCATTATGTGGGGTGTTTAGAACCATTAGATATCAGTGTGGATCCCATACCCCTGGAAAGTGCCATGTATGGAATGGATGGCCTTGAGGCATTAGATTTAACCACCAGTGCAGGATTCCCATACTTACTACAAGGGAAGAAGAAAAGGGATATATTTAATAGACACACTAGAGACACCAGTGAAATGACAAAGATGTTAGAAAAATATGGAGTTGACCTACCCTTTGTAACCTTTGTAAAAGATGAACTTAGATCAAGAGAAAAAGTTGAAAAAGGGAAATCACGCCTGATTGAGGCCAGTTCCTTGAATGACTCAGTTGCTATGAGGGTTGCCTTTGGGAACCTTTACGCCACATTTCACAACAATCCAGGTACAGCAACCGGTAGTGCAGTTGGTTGTGACCCAGATATATTTTGGTCAAAAATCCCTATTTTATTAGATGGAGAAATCTTTGCTTTTGATTACACTGGCTATGATGCTAGTTTGTCACCAGTGTGGTTTGCCTGTTTAAAGAAAGTTCTAATTAAGTTAGGTTACACACATCAAACATCCTTTATAGATTATTTGTGTCACTCGGTACATTTATATAAGGAC-AGAAAATATATAGTTAATGGTGGGATGCCCTCTGGTTCTTCAGGTACCAGCATATTCAACACTATGATCAATAATATAATCATAAGAACTCTATTAATTAGGGTTTACAAAGGCATTGATTTGGACCAGTTCAAAATGATTGCCTATGGGGATGATGTTATTGCTAGCTACCCACATAAAATTGATCCAGGTTTACTGGCGGAAGCAGGCAAACATTATGGATTAGTAATGACACCAGCAGACAAAGGAACCAGTTTTGTTGACACAAATTGGGAAAACGTAACTTTCTTAAAAAGATATTTCAGAGCAGATGATCAATACCCCTTTCTCATACATCCAGTGATGCCAATGAAGGAGATACATGAATCTATTAGATGGACTAAAGATCCCAGAAACACACAGGATCATGTTAGGTCTTTGTGCTACCTCGCATGGCATAATGGAGAGGAGGCTTACAATGAATTTTGTAGAAAAATCAGAAGTGTGCCTGTGGGAAGGGCATTGACACTACCTGCATACTCTAGTCTTAGACGGAAATGGTTAGATTCGTTTTAG
>KT995629.1_Enterovirus_D68_strain_USA/DC/2014-19264_complete_genome
GGCCCACGTGGCGGCTAGTACTCTGGTACTTCGGTACCTTT-GTACGCCTG-TTTTATCTCCCTTCCCAATGTAACTTAGAAGTTCTTAAACCAATGCTCAATAGGTGGGGCGCAAACCAGCGCTCTCATGAGCAAGCACTCCTGTCTCCCCGGTGAGGTTGTATAAACTGTTCCCACGGTTGAAAACAACCTATCCGTTATCCGCTATAGTACTTCGAGAAACCTAGTACCACCTTTGGATTGTTGACGCGTTGCGCTCAGCACACTAACCCGTGTGTAGCTTGGGTCGATGAGTCTGGACATACCTCACTGGCGACAGTGGTCCAGGCTGCGTTGGCGGCCTACTCATGGTGAAAGCCATGAGACGCTAGACATGAACAAGGTGTGAAGAGTCTATTGAGCTACTATAGAGTCCTCCGGCCCCTGAATGCGGCTAATCCTAACCATGGAGCAAGTGCTCACAGGCCAGTGAGTTGCTTGTCGTAATGCGCAAGTCCGTGGCGGAACCGACTACTTTGGGTGTCCGTGTTTCA-CTTTTTACTTTTATGACTGCTTATGGTGACAATTTGATATTGTTACCATTTAGCTTGTCAAATCAATTGCA-AAAGATCCTAACTCTTATTTATCAACTTGCATCTTGATAACTTTA-----------------------ATTTGAAAA------------TTT---TAACAATGGGAGCTCAGGTTACTAGACAACAAACTGGCACTCATGAAAATGCCAACATTGCCACAAATGGATCTCATATCATATACAATCAGATAAACTTTTACAAGGATAGTTATGCGGCTTCAGCCAGCAAGCAGGATTTTTCACAGGACCCATCAAAATTCACTGAACCAGTAGTGGAAGGTTTAAAAGCAGGGGCGCCAGTTTTGAAATCTCCTAGTGCTGAGGCATGTGGCTACAGTGATAGAGTATTACAGCTCAAATTAGGAAATTCAGCTATTGTCACCCAGGAAGCAGCGAACTACTGCTGCGCTTATGGTGAATGGCCCAATTACTTACCAGACCATGAAGCAGTAGCCATTGATAAACCTACACAACCAGAAACTGCTACAGATAGATTCTACACTTTGAAATCAGTCAAATGGGAAACTGGAAGCACAGGATGGTGGTGGAAACTACCCGATGCATTAAATAATATAGGCATGTTTGGACAGAATGTACAGCATCACTACCTATATAGATCTGGTTTCTTGATTCATGTGCAGTGTAATGCCACAAAATTCCATCAAGGTGCCTTATTAGTGGTAGCAATTCCAGAACATCAGAGGGGAGCGCACAACACCAACACTAGCCCAGGGTTTGATGATATAATGAAAGGTGAAGAAGGAGGGACCTTCAATCATCCATATGTCCTTGATGATGGAACATCATTGGCTTGTGCGACGATATTTCCACATCAGTGGATAAATCTGAGAACCAACAATTCAGCAACAATTGTTCTTCCCTGGATGAATGCTGCTCCAATGGATTTCCCACTCAGACATAATCAGTGGACGCTAGCAATAATACCAGTGGTGCCATTAGGCACGCGTACAACATCAAGTATGGTCCCAATAACAGTTTCAATCGCTCCAATGTGTTGTGAGTTTAATGGACTTAGACACGCCATTACTCAAGGTGTCCCAACATACCTTTTACCAGGCTCGGGACAATTCCTAACAACTGATGATCATAGCTCTGCACCAGCTCTCCCGTGTTTCAACCCAACTCCAGAAATGCATATCCCAGGGCAGGTCCGTAACATGCTAGAAGTGGTCCAAGTGGAATCAATGATGGAGATTAATAACACAGAAAGTGCAGTTGGCATGGAGCGTCTTAAGGTTGATATATCAGCATTGACAGATGTCGATCAATTGTTATTCAACATTCCACTGGACATACAGTTGGATGGGCCACTTAGAAACACTTTAGTAGGAAACATATCTAGATATTACACTCATTGGTCTGGATCCCTAGAAATGACGTTTATGTTTTGTGGCAGCTTCATGGCAACGGGAAAATTAATCCTGTGCTATACTCCTCCAGGTGGATCATGCCCGACAACCAGAGAGACCGCCATGTTAGGTACACATATTGTTTGGGATTTTGGATTACAATCTAGTGTAACCCTGATAATACCTTGGATTAGTGGATCCCACTACAGGATGTTTAATAATGATGCTAAGTCAACTAATGCCAACGTTGGCTATGTCACTTGTTTTATGCAGACCAATCTGATAGTCCCCAGTGAATCCTCTGACACGTGTTCCTTGATAGGGTTCATAGCAGCAAAAGATGATTTCTCCCTCAGATTAATGAGAGACAGCCCTGACATTGGACAACTAGACCATTTACATGCAGCAGAGGCAGCCTACCAGATCGAGAGCATCATCAAAACAGCAACTGACACTGTGAAAAGTGAGATTAATGCTGAACTTGGTGTGGTCCCTAGCTTAAATGCAGTTGAAACAGGTGCAACTTCTAACACTGAACCAGAAGAAGCCATACAAACTCGCACAGTGATAAATCAGCACGGTGTATCCGAGACTCTAGTGGAGAATTTTCTCAGTAGAGCAGCTTTGGTATCAAAGAGAAGTTTTGAATACAAAGATCATACTTCGTCTGCAGCGCAAGCAGACAAGAACTTTTTCAAATGGACAATTAACACCAGATCCTTTGTACAGTTAAGAAGAAAATTAGAATTATTCACATACCTTAGATTTGATGCTGAGATCACTATACTCACAACTGTAGCAGTGAATGGTAGTAGTAATAATACATATGTGGGTCTTCCTGACTTGACACTTCAAGCAATGTTTGTACCCACTGGTGCTCTTACCCCAGAAAAGCAGGACTCATTCCACTGGCAGTCAGGCAGTAATGCTAGTGTATTCTTTAAAATCTCTGACCCCCCAGCCAGAATAACCATACCTTTTATGTGCATTAACTCAGCATACTCAGTTTTTTATGATGGCTTTGCCGGATTTGAGAAAAACGGTCTGTATGGAATAAATCCAGCTGATACTATTGGTAACTTATGTGTTAGAATAGTGAATGAACACCAACCAGTTGGTTTCACAGTGACCGTTAGGGTTTACATGAAGCCTAAACACATAAAAGCATGGGCACCACGACCACCACGAACTCTGCCATATATGAGTATTGCAAATGCAAATTACAAAGGTAAAGAAAGAGCACCAAATGCGCTCAGTGCTATAATTGGCAATAGAGACAGTGTCAAAACCATGCCTCATAATA------TAGTGAACACTGGTCCAGGCTTCGGAGGAGTTTTTGTAGGGTCTTTCAAAATAATCAACTATCACTTGGCCACTGCAGAAGAGAGACAGTCAGCTATCTATGTGGATTGGCAATCAGACGTCTTGGTTACCCCCATTGCTGCTCATGGAAGGCACCAAATAGCAAGATGCAAGTGCAACACAGGGGTTTACTATTGTAGGCACAAAAACAGAAGTTACCCGATTTGCTTTGAAGGCCCAGGGATTCAATGGATTGAACAAAATGAATATTACCCAGCAAGGTACCAGACCAATGTACTTTTGGCAGTTGGTCCTGCGGAAGCAGGAGATTGCGGTGGTTTACTAGTTTGTCCACATGGGGTAATCGGTCTTCTTACAGCAGGAGGGGGTGGAATTGTAGCTTTCACTGATATCAGGAATTTGCTATGGTTAGATACTGATGCTATGGAACAAGGCATTACTGATTATATTCAAAATCTTGGTAATGCCTTTGGAGCAGGATTTACAGAAACAATCTCTAATAAAGCCAAGGAAGTGCAAGATATGCTAATTGGAGAGAGTTCACTATTAGAAAAATTGTTAAAAGCTCTAATCAAAATCATATCAGCATTAGTAATTGTAATCAGAAACTCAGAAGATTTAGTCACAGTCACAGCCACACTAGCATTGTTGGGATGCCATGATTCACCATGGAGCTACTTGAAACAGAAGGTATGTTCATACTTAGGTATTCCTTATGTACCTAGACAGGGTGAATCGTGGCTCAAGAAGTTCACAGAGGCATGCAATGCTCTTAGAGGTCTGGATTGGTTATCGCAAAAGATAGATAAATTCATCAACTGGCTTAAAACCAAAATATTACCAGAAGCTAGGGAGAAATATGAATTTGTGCAAAGGCTCAAACAGTTACCAGTGATAGAAAACCAAGTTAGTACAATCGAGCATAGCTGCCCAACAACAGAACAACAACAGGCCTTATTCAACAACGTCCAATACTATTCACACTACTGTAGAAAGTACGCACCACTTTACGCAGTGGAAGCAAAGAGGGTAGTAGCTCTTGAAAAGAAAATAAACAACTACATCCAGTTCAAGTCCAAATCTCGCATTGAACCGGTTTGTTTAATAATACATGGCTCTCCAGGAACTGGCAAGTCAGTGGCTTCAAATTTAATTGCCAGGGCTATCACAGAGAAATTGGGGGGGGACATTTATTCCTTGCCTCCAGACCCTAAATATTTTGATGGATACAAACAGCAAACAGTGGTCCTCATGGATGATTTAATGCAAAATCCAGATGGGAACGACATATCTATGTTCTGCCAAATGGTCTCCACTGTAGATTTCATACCCCCAATGGCTAGTTTGGAGGAAAAAGGAACTCTATACACCAGTCCATTTTTAATAGCTACTACCAATGCTGGCTCAATACATGCACCAACTGTATCAGACTCAAAGGCTTTGTCACGCAGATTTAAATTTGACGTGGACATTGAAGTCACAGATTCATACAAGGACTCAAATAAATTGGATATGTCAAGGGCAGTCGAGATGTGCAAACCAGACGGCTGTGCCCCCACCAATTACAAAAGATGCTGCCCATTGATCTGTGGAAAGGCTATCCAATTCAGAGATCGCAGAACTAATGCAAGATCCACTATTGATATGCTAGTAACTGATATTATAAAGGAGTATAGAACCAGAAACAGTACACAGGATAAGCTGGAAGCTCTGTTTCAGGGGCCTCCACAGTTTAAAGAGATCAAAATTTCAGTCACCCCAGATACACCAGCTCCTGATGCTATAAATGACCTTCTTAGGTCAGTGGATTCTCAAGAAGTTAGGGATTATTGCCAAAAGAAAGGATGGATTGTAGTACACCCATCAAATGAGCTAATAGTAGAAAAACACATTAGTAGAGCTTTTATTACTCTACAAGCCATTGCCACCTTTGTATCAATAGCTGGTGTAGTTTATGTTATATACAAACTTTTTGCTGGCATTCAGGGTCCATACACAGGAATCCCCAATCCTAAACCTAAAGTACCCTCTCTCAGAACAGCTAAAGTGCAAGGACCAGGGTTCGATTTTGCACAAGCCATAATGAAGAAAAATACCGTCATTGCAAGGACTGAAAAGGGTGAGTTCACCATGCTGGGTGTATATGATAGGGTAGCGGTCATCCCCACACACGCATCTGTTGGAGAAACCATTTACATTAATGATGTAGAGACTAAAGTTTTAGATGCGTGTGCACTTAGAGACTTGACTGATACAAACTTAGAGATAACCATAGTCAAATTAGACCGTAACCAAAAATTTAGAGATATCAGACATTTTCTGCCCAGATATGAGGATGATTACAATGACGCTGTGCTTAGCGTACATACATCAAAATTCCCAAATATGTATATCCCAGTTGGACAAGTCACCAATTATGGTTTCTTGAACCTAGGTGGTACACCGACGCACCGCATTTTAATGTATAACTTCCCAACAAGAGCTGGCCAGTGTGGTGGTGTGGTGACAACTACAGGTAAGGTGATAGGAATACATGTAGGTGGAAATGGAGCTCAAGGATTTGCAGCAATGCTACTACACTCTTACTTTACCGATACACAAGGTGAGATAGTTAGTAGTGAAAAGAGTGGGGTGTGCATTAACGCACCGGCAAAGACTAAACTCCAACCCAGTGTTTTCCATCAAGTTTTTGAAGGTTCAAAGGAACCAGCAGTTCTCAATCCAAAAGATCCTAGGCTTAAAACAGATTTCGAGGAGGCCATTTTCTCAAAGTACACAGGTAACAAAATCATGTTAATGGATGAGTACATGGAAGAGGCAGTGGATCATTATGTGGGGTGTTTAGAACCATTAGACATCAGTGTGGATCCCATACCCCTGGAAAGTGCCATGTATGGAATGGATGGCCTTGAGGCATTAGACTTAACTACCAGTGCAGGATTCCCTTACTTACTACAGGGGAAGAAGAAAAGGGATATATTTAATAGACATACTAGAGACACCAGTGAAATGACAAAAATGTTAGAGAAATATGGAGTTGACCTACCTTTTGTAACCTTTGTAAAAGATGAGCTTAGATCAAGAGAAAAAGTTGAAAAAGGGAAATCACGCCTGATTGAGGCCAGTTCCTTGAATGACTCAGTTGCTATGAGAGTTGCCTTTGGAAACCTTTACGCCACATTTCACAACAATCCAGGTACAGCAACTGGTAGTGCAGTTGGTTGTGATCCAGATATATTTTGGTCAAAAATCCCTATTTTGTTAGATGGAGAAATCTTTGCTTTTGACTACACTGGTTATGATGCTAGTTTGTCACCAGTGTGGTTTGCCTGTTTAAAGAAAGTTCTAATTAAGTTAGGTTACACACATCAAACGTCTTTTATAGATTATTTGTGTCATTCAGTACATTTATATAAGGAC-AAAAAGTACATAGTTAATGGTGGAATGCCCTCTGGTTCTTCAGGCACCAGCATATTCAACACTATGATCAACAATATAATCATAAGAACTTTATTAATTAGGGTTTACAAAGGTATAGACCTGGACCAGTTCAAAATGATTGCCTATGGGGATGATGTTATTGCTAGCTACCCACATAAGATTGATCCAGGTTTGCTGGCAGAAGCAGGTAAACAGTATGGATTAGTAATGACACCAGCAGACAAAGGAACCAGTTTTATTGACACAAATTGGGAAAATGTAACTTTCTTAAAAAGATATTTCAGAGCAGATGATCAATACCCCTTTCTCATACATCCAGTGATGCCAATGAAAGAGATACATGAATCTATTAGATGGACTAAAGATCCCAGAAACACACAGGATCATGTTAGGTCTTTGTGCTACCTCGCATGGCATAATGGAGAGGAGGCTTATAATGAATTTTGCAGAAAAATCAGAAGTGTGCCTGTGGGAAGAGCATTGACACTACCTGCATACTCTAGTCTTAGACGGAAATGGTTAGATTCGTTCTAG
>KT995628.1_Enterovirus_D68_strain_USA/PA/2014-19263_complete_genome
GGCCCACGTGGCGGCTAGTACTCTGGTACTTCGGTACCTTT-GTACGCCTG-TTTTATCTCCCTTCCCAATGTAACTTAGAAGTTCTTAAATCAATGCTCAATAGGTGGGGCGCAAACCAGCGCTCTCATGAGCAAGCACTCCTGTCTCCCCGGTGAGGTTGTATAAACTGTTCCCACGGTTGAAAACAACCTATCCGTTATCCGCTATAGTACTTCGAGAAACCTAGTACCACCTTTGGATTGTTGACGCGTTGCGCTCAGCACACTAACCCGTGTGTAGCTTGGGTCGATGAGTCTGGACATACCTCACTGGCGACAGTGGTCCAGGCTGCGTTGGCGGCCTACTCATGGTGAAAACCATGAGACGCTAGACATGAACAAGGTGTGAAGAGTCTATTGAGCTACTATAGAGTCCTCCGGCCCCTGAATGCGGCTAATCCTAACCATGGAGCAAGTGCTCACAGGCCAGTGAGTTGCTTGTCGTAATGCGCAAGTCCGTGGCGGAACCGACTACTTTGGGTGTCCGTGTTTCA-CTTTTTACTTTTATGACTGCTTATGGTGACAATTTGATATTGTTACCATTTAGCTTGTCAAATCAATTACA-AAAGATCCTAAATCTTATTTATCAATTTGCATCTTGATAATTTTA-----------------------ATTTGAAAA------------TTT---CAACAATGGGAGCTCAGGTTACTAGACAACAAACTGGCACTCATGAAAATGCCAACATTGCCACAAATGGATCTCATATCACATACAATCAAATAAACTTTTACAAAGATAGTTATGCGGCTTCAGCCAGCAAGCAGGATTTTTCACAAGACCCATCAAAATTCACTGAACCAGTAGTGGAAGGTCTAAAAGCAGGGGCGCCAGTTTTGAAATCTCCTAGCGCTGAGGCTTGTGGCTACAGTGATAGAGTATTGCAGCTTAAATTAGGAAATTCAGCTATCGTCACCCAGGAAGCAGCAAACTACTGCTGTGCTTATGGTGAATGGCCCAATTACTTACCAGATCATGAAGCAGTAGCCATTGATAAACCTACACAACCAGAAACTGCTACAGATAGATTCTACACCTTGAAATCAGTCAAATGGGAGACTGGAAGCACAGGATGGTGGTGGAAACTACCCGATGCACTAAACAACATAGGCATGTTTGGACAGAATGTACAGCATCACTATCTATATAGATCTGGTTTCTTGATTCATGTGCAGTGCAATGCCACAAAATTCCATCAAGGTGCCTTATTAGTGGTAGCAATTCCAGAACATCAGAGGGGAGCGCACAACACCAACACTAGCCCAGGGTTTGATGATATAATGAAAGGTGAAGAAGGAGGGACCTTCAATCATCCATATGTCCTTGATGATGGAACATCATTGGCTTGTGCGACGATATTTCCACATCAGTGGATAAATCTGAGAACCAACAATTCAGCAACAATTGTTCTTCCCTGGATGAATGCTGCTCCAATGGATTTCCCACTTAGACATAATCAGTGGACGCTAGCAATAATACCAGTGGTGCCATTGGGTACGCGTACAACGTCAAGTATGGTCCCAATAACAGTTTCAATCGCTCCAATGTGTTGTGAATTTAATGGACTTAGACACGCCATTACTCAAGGTGTCCCAACATACCTTTTACCAGGCTCGGGACAATTCCTAACAACTGATGATCATAGCTCTGCACCAGCTCTCCCGTGTTTCAACCCGACTCCAGAAATGCACATCCCAGGGCAGGTCCGTAACATGCTAGAAGTGGTCCAAGTGGAATCAATGATGGAGATTAACAACACAGAAAGTGCAGTTGGCATGGAGCGTCTTAAGGTTGATATATCAGCATTGACAGATGTCGATCAATTGTTATTCAACATTCCACTGGACATACAGTTGGATGGGCCACTTAGAAACACTTTAGTAGGAAACATATCTAGATATTACACTCATTGGTCTGGATCTCTAGAAATGACGTTTATGTTTTGTGGCAGCTTCATGGCAACGGGAAAATTAATCCTGTGCTATACTCCTCCAGGTGGGTCATGCCCAACAACCAGAGAGACCGCCATGTTAGGTACACATATTGTTTGGGATTTTGGATTACAATCTAGTGTAACCCTGATAATACCTTGGATTAGTGGATCCCACTACAGGATGTTTAACAATGATGCTAAGTCAACTAATGCCAACGTTGGCTATGTCACTTGTTTTATGCAGACTAATCTGATAGTTCCCAGTGAATCCTCTGATACATGTTCCTTGATAGGGTTTATAGCAGCAAAAGATGATTTTTCCCTCAGACTAATGAGAGACAGCCCTGACATTGGACAACTAGACCACTTACATGCAGCAGAGGCAGCCTACCAGATCGAGAGCATCATCAAAACAGCAACTGACACTGTGAAAAGTGAGATTAACGCTGAACTTGGTGTGGTCCCTAGCTTAAATGCAGTTGAAACAGGTGCAACTTCTAACACTGAACCAGAAGAGGCCATACAAACTCGCACAGTGATAAATCAGCACGGTGTGTCTGAGACTTTAGTGGAGAATTTTCTCAGTAGAGCAGCTTTGGTATCAAAGAGAAGTTTTGAATACAAAGATCATACTTCGTCTGCAGCACAAGCAGACAAGAACTTTTTCAAATGGACAATTAACACCAGATCCTTTGTACAGTTAAGAAGAAAGTTAGAATTATTCACATACCTTAGATTTGATGCTGAGATCACTATACTCACAACTGTAGCAGTGAATGGTAGTAGTAATAATACATACGTGGGTCTTCCTGACTTGACACTTCAAGCAATGTTTGTGCCCACTGGTGCTCTTACCCCAGAAAAGCAGGACTCATTCCATTGGCAGTCAGGTAGTAATGCTAGTGTATTCTTTAAAATCTCTGACCCCCCAGCCAGAATGACCATACCTTTTATGTGCATTAACTCAGCATACTCAGTTTTTTATGATGGCTTTGCCGGATTTGAGAAAAGTGGTCTGTATGGAATAAATCCAGCTGACACTATTGGTAACTTATGTGTTAGAATAGTGAATGAACACCAACCAGTTGGTTTCACAGTGACCGTTAGGGTTTACATGAAGCCTAAACACATAAAAGCATGGGCACCACGACCACCACGAACCCTGCCATATATGAGTATTGCAAATGCAAATTACAAAGGTAAAGAAAGAGCACCAAATGCGCTCAGTGCTATAATTGGCAATAGAGACAGTGTCAAAACCATGCCTCATAATA------TAGTGAACACTGGTCCAGGCTTCGGAGGAGTTTTTGTAGGGTCTTTCAAAATAATTAACTATCACTTAGCCACTGCAGAAGAGAGACAGTCAGCTATCTATGTGGATTGGCAATCAGACGTCTTGGTCACCCCCATTGCTGCTCATGGAAGGCACCAAATAGCAAGATGCAAGTGCAATACAGGGGTTTACTATTGTAGGCACAAAAACAGAAGTTACCCAATTTGCTTTGAAGGCCCAGGTATTCAATGGATTGAACAAAATGAATATTACCCAGCAAGGTACCAGACCAATGTACTTTTGGCAGTTGGTCCTGCGGAAGCAGGAGATTGTGGTGGTTTACTAGTCTGTCCACATGGGGTAATCGGTCTTCTTACAGCAGGAGGGGGTGGAATTGTGGCTTTCACTGATATCAGAAATTTGCTATGGTTAGATACTGATGCTATGGAACAAGGCATTACTGATTACATTCAAAATCTTGGTAATGCCTTTGGAGCAGGGTTTACAGAAACAATCTCTAATAAAGCCAAGGAGGTGCAAGATATGCTAATTGGAGAGAGTTCACTATTAGAAAAATTGTTAAAAGCTCTAATCAAAATCATATCAGCATTAGTAATTGTAATCAGAAATTCGGAAGACCTAGTCACAGTCACAGCTACACTAGCATTATTAGGATGCCATGATTCACCATGGAGCTACTTGAAACAGAAAGTATGTTCATACTTAAGTATTCCTTACGTACCTAGACAGGGTGAATCGTGGCTTAAGAAGTTCACAGAAGCATGCAATGCTCTTAGGGGTCTGGATTGGCTATCACAAAAGATAGATAAATTCATCAACTGGCTTAAAACCAAAATATTACCAGAAGCTAGGGAGAAATATGAATTTGTGCAGAAGCTCAAGCAGTTACCGGTGATAGAAAGCCAAGTTAGTACAATCGAGCATAGCTGCCCAACAACAGAACAACAGCAGGCCTTATTCAACAACGTCCAGTACTATTCACACTATTGTAGAAAGTACGCACCACTTTACGCAGTGGAAGCAAAGAGGGTAGTAGCTCTTGAAAAGAAAATAAACAACTACATCCAGTTCAAGTCCAAATCTCGCATTGAACCGGTTTGTTTAATAATACATGGCTCTCCAGGGACTGGCAAGTCAGTGGCTTCAAATTTAATTGCCAGGGCTATTACAGAAAAATTGGGAGGAGACATTTATTCCTTGCCTCCAGACCCTAAATATTTTGATGGATACAAACAGCAAACAGTGGTCCTCATGGATGATTTAATGCAAAATCCAGATGGGAATGACATATCTATGTTCTGCCAAATGGTCTCTACTGTGGATTTTATACCCCCAATGGCTAGTTTGGAGGAAAAAGGAACTCTGTACACTAGTCCTTTTTTAATAGCTACTACCAATGCTGGCTCAATACATGCACCAACTGTATCAGACTCAAAGGCTTTGTCACGCAGATTTAAATTTGACGTGGACATTGAAGTCACAGATTCATACAAGGACTCAAATAAATTGGACATGTCAAGGGCAGTCGAGATGTGCAAACCAGACGGCTGTGCCCCCACCAATTACAAAAGATGCTGCCCATTGATCTGTGGAAAGGCTATTCAATTCAGAGATCGCAGAACTAATGCAAGATCCACTATTGACATGCTAGTAACTGATATTATAAAGGAGTATAGAACCAGAAACAGTACACAGGATAAGCTGGAAGCTCTGTTTCAGGGGCCTCCACAGTTTAAAGAGATCAAAATTTCAGTCACCCCAGATACACCAGCTCCTGATGCTATAAATGACCTTCTCAGGTCAGTGGATTCTCAAGAAGTTAGGGATTATTGCCAAAGGAAAGGATGGATTGTAATACACCCATCAAATGAACTACTAGTAGAAAAACACATCAGTAGAGCTTTTATTACTCTACAAGCCATTGCCACCTTTGTATCAATAGCTGGTGTAGTTTATGTTATATACAAACTTTTTGCTGGCATTCAGGGTCCATACACAGGAATCCCCAATCCTAAACCTAAAGTACCCTCTCTCAGAACAGCTAAAGTGCAAGGACCAGGGTTCGATTTTGCACAAGCCATAATGAAGAAAAATACCGTCATTGCAAGGACTGAAAAGGGTGAGTTCACCATGTTGGGTGTATATGATAGGGTAGCGGTCATCCCCACACACGCATCTGTTGGAGATACCATTTACATTAATGATGTAGAAACTAGAGTTTTAGATGCGTGTGCACTTAGAGACTTGACTGATACAAACTTAGAGATAACCATAGTCAAATTGGACCGTAATCAAAAATTTAGAGATATCAGACATTTTCTGCCTAGATATGAAGATGATTACAATGACGCTGTGCTTAGCGTACATACATCAAAATTCCCAAATATGTATATCCCAGTTGGACAAGTCACCAATTATGGCTTCTTGAACCTAGGTGGTACACCGACACACCGCATTTTAATGTATAACTTCCCAACAAGAGCTGGCCAGTGTGGTGGTGTGGTGACAACTACAGGTAAGGTGATAGGAATACATGTAGGTGGAAATGGAGCTCAAGGATTTGCAGCAATGCTACTACACTCTTACTTTACCGATACACAAGGTGAGATAGTTAGTAGTGAAAAGAGTGGGGTGTGCATTAACGCACCGGCAAAGACTAAACTCCAACCCAGTGTTTTCCATCAAGTTTTTGAAGGTTCAAAGGAACCAGCAGTTCTCAATCCAAAAGATCCTAGGCTTAAAACAGATTTCGAGGAAGCCATTTTCTCAAAATATACAGGTAACAAAATTATGTTAATGGATGAATATATGGAAGAGGCAGTGGATCATTATGTGGGGTGTTTAGAACCATTAGATATCAGTGTGGATCCCATACCCCTGGAAAATGCCATGTATGGAATGGATGGCCTTGAGGCATTAGACTTAACTACCAGTGCAGGATTCCCTTACTTACTACAAGGGAAGAAGAAAAGGGACATATTTAATAGACATACTAGAGACACCAGTGAAATGACAAAGATGTTAGAGAAATATGGGGTTGACCTACCTTTTGTAACCTTTGTAAAAGATGAGCTTAGATCAAGAGAAAAAGTTGAAAAAGGGAAATCACGCCTGATTGAAGCCAGTTCCTTGAATGACTCAGTTGCTATGAGGGTTGCCTTTGGAAACCTTTACGCCACATTTCACAACAATCCAGGTACAGCAACTGGTAGTGCAGTTGGTTGTGATCCAGATATATTTTGGTCAAAAATCCCTATTTTGTTAGATGGAGAAATCTTTGCTTTTGACTACACTAGTTATGATGCTAGTTTGTCACCAGTGTGGTTTGCCTGTTTAAAGAAAGTTCTAATTAAGTTAGGTTACACGCATCAAACATCTTTTATAGATTATTTGTGTCATTCGGTACATTTATATAAGGAC-AAAAAATACATAGTTAATGGTGGAATGCCCTCTGGTTCTTCAGGCACCAGCATATTCAACACTATGATCAACAATATAATCATAAGAACTTTATTAATTAGGGTTTACAAAGGCATAGACCTGGACCAGTTCAAAATGATTGCCTATGGGGATGATGTTATTGCTAGCTACCCACATAAGATTGATCCAGGTTTGCTGGCAGAAGCAGGTAAACGGTATGGATTAGTAATGACACCAGCAGACAAAGGAACCAGTTTTGTCGACACGAATTGGGAAAATGTAACTTTCTTAAAAAGATATTTCAGAGCAGATGATCAATACCCCTTTCTCATACATCCAGTGATGCCAATGAAAGAGATACATGAATCTATTAGATGGACTAAAGATCCCAGAAACACACAGGATCATGTTAGGTCTTTGTGCTACCTCGCATGGCATAATGGAGAGGAGGCTTATAATGAATTTTGTAGAAAAATCAGAAGTGTGCCTGTGGGAAGGGCATTGACACTACCTGCATACTCTAGTCTTAGACGGAAGTGGTTAGATTCGTTCTAG
>KT995627.1_Enterovirus_D68_strain_USA/NJ/2014-19262_complete_genome
GGCCCACGTGGCGGCTAGTACTCTGGTACTTCGGTACCTTT-GTACGCCTG-TTTTATCTCCCTTCCCAATGTAACTTAGAAGTTCTTAAATCAATGCTCAATAGGTGGGGCGCAAACCAGCGTTCTCATGAGCAAGCACTCCTGTCTCCCCGGTGAGGTTGTATAAACTGTTCCCACGGTTGAAAACGACCTATCCGTTATCCGCTATAGTACTTCGAGAAACCTAGTACCACCTTTGGATTGTTGACGCGTTGCGCTCAGCACACTAACCCGTGTGTAGCTTGGGTCGATGAGTCTGGACACACCTCACTGGCGACAGTGGTCCAGGCTGCGTTGGCGGCCTACTCATGGCGAAAGCCATGAGACGCTAGACATGAACAAGGTGTGAAGAGTCTATTGAGCTACTATAGAGTCCTCCGGCCCCTGAATGCGGCTAATCCTAACCATGGAGCAAGTGCTCACAGGCCAGTGAGTTGCTTGTCGTAATGCGCAAGTCCGTGGCGGAACCGACTACTTTGGGTGTCCGTGTTTCA-CTTTTTACTTTTATGACTGCTTATGGTGACAATTTGATATTGTTACCATTTAGCTTGTCAAATCAATTGCA-AAAGATCCTAAATCTTATTTATCAACTTGCATCTTGATAACTTTA-----------------------ATTTGAAAA------------TTT---TAACAATGGGAGCTCAGGTTACTAGACAACAAACTGGCACTCATGAAAATGCCAACATTGCCACAAATGGATCTCATATCACATACAATCAGATAAACTTCTACAAGGATAGTTATGCGGCTTCAGCCAGCAAGCAGGATTTTTCACAGGACCCATCAAAATTCACTGAACCAGTAGTGGAAGGTTTAAAAGCAGGGGCGCCAGTTTTGAAATCTCCTAGTGCTGAGGCATGTGGCTACAGTGATAGAGTATTACAGCTCAAATTAGGAAATTCAGCTATTGTCACCCAGGAAGCAGCGAACTACTGCTGCGCTTATGGTGAATGGCCCAATTACTTACCAGACCATGAAGCAGTAGCCATTGATAAACCTACACAACCAGAAACTGCTACAGATAGATTCTACACTTTGAAATCAGTCAAATGGGAAACTGGAAGCACAGGATGGTGGTGGAAACTACCCGATGCACTAAATAATATAGGCATGTTTGGACAGAATGTACAGCATCACTACCTATATAGATCTGGTTTCTTGATTCATGTGCAGTGTAATGCCACAAAATTCCATCAAGGTGCCTTATTAGTGGTAGCAATTCCAGAACATCAGAGGGGAGCGCACAACACCAATACTAGCCCAGGGTTTGATGATATAATGAAAGGTGAAGAAGGAGGGACCTTCAATCATCCATATGTCCTTGATGATGGAACATCATTGGCTTGTGCGACGATATTTCCACATCAGTGGATAAATCTGAGAACCAACAATTCAGCAACAATTGTTCTTCCCTGGATGAATGCTGCTCCAATGGATTTCCCACTTAGACATAATCAGTGGACGCTAGCAATAATACCAGTGGTGCCATTAGGCACGCGTACAACATCAAGTATGGTCCCAATAACAGTTTCAATTGCTCCAATGTGTTGTGAGTTTAATGGACTTAGACACGCCATTACTCAAGGTGTCCCAACATACCTTTTACCAGGCTCGGGACAATTCCTAACAACTGATGATCATAGCTCTGCACCAGCTCTCCCGTGTTTCAACCCAACTCCAGAAATGCATATCCCAGGGCAGGTCCGTAACATGCTAGAAGTGGTCCAAGTGGAATCAATGATGGAGATTAATAACACAGAAAGTGCAGTTGGCATGGAGCGTCTTAAGGTTGATATATCAGCATTGACAGATGTCGATCAATTGTTATTCAACATTCCACTGGACATACAGTTGGATGGGCCACTTAGAAACACTTTAGTAGGAAACATATCTAGATATTACACTCATTGGTCTGGATCCCTAGAAATGACGTTTATGTTTTGTGGCAGCTTCATGGCAACGGGAAAATTAATCCTGTGCTATACTCCTCCAGGTGGATCATGCCCGACAACCAGAGAGACCGCCATGTTAGGTACACATATTGTTTGGGATTTTGGATTACAATCTAGTGTAACCCTGATAATACCTTGGATTAGTGGATCCCACTACAGGATGTTTAATAATGATGCTAAGTCAACTAATGCCAACGTTGGCTATGTCACTTGTTTTATGCAGACCAATCTGATAGTCCCCAGTGAATCCTCTGACACGTGTTCCTTGATAGGGTTCATAGCAGCAAAAGATGATTTCTCCCTCAGATTAATGAGAGACAGCCCTGACATTGGACAACTAGACCATTTACATGCAGCAGAGGCAGCCTACCAGATCGAGAGCATCATCAAAACAGCAACCGACACTGTGAAAAGTGAGATTAATGCTGAACTTGGTGTGGTCCCTAGCTTAAATGCAGTTGAAACAGGTGCAACTTCTAACACTGAACCAGAAGAAGCCATACAAACTCGCACAGTGATAAATCAGCACGGTGTATCCGAGACTCTAGTGGAGAATTTTCTCAGTAGAGCAGCTTTGGTATCAAAGAGAAGTTTTGAATACAAAGATCATACTTCGTCTGCAGCACAAGCAGACAAGAACTTTTTCAAATGGACAATTAACACCAGATCCTTTGTACAGTTAAGAAGAAAATTAGAATTATTCACATACCTTAGATTTGATGCTGAGATCACTATACTCACAACTGTAGCAGTGAATGGTAGTAGTAATAATACATACGTGGGTCTTCCTGACTTGACACTTCAAGCAATGTTTGTACCCACTGGTGCTCTTACCCCAGAAAAGCAGGACTCATTCCACTGGCAGTCAGGCAGTAATGCTAGTGTATTCTTTAAAATCTCTGACCCCCCAGCCAGAATAACCATACCTTTTATGTGCATTAACTCAGCATACTCAGTTTTTTATGATGGCTTTGCCGGATTTGAGAAAAACGGTCTGTATGGAATAAATCCAGCTGACACTATTGGTAACTTATGTGTTAGAATAGTGAATGAACACCAACCAGTTGGTTTCACAGTGACCGTTAGGGTTTACATGAAGCCTAAACACATAAAAGCATGGGCACCACGACCACCACGAACTCTGCCATATATGAGTATTGCAAATGCAAATTACAAAGGTAAAGAAAGAGCACCAAATGCGCTCAGTGCTATAATTGGCAATAGAGACAGTGTCAAAACCATGCCTCATAATA------TAGTGAACACTGGTCCAGGCTTCGGAGGAGTTTTTGTAGGGTCTTTCAAAATAATCAACTATCACTTGGCCACTACAGAAGAGAGACAGTCAGCTATCTATGTGGATTGGCAATCAGACGTCTTGGTTACCCCCATTGCTGCTCATGGAAGGCACCAAATAGCAAGATGCAAGTGCAACACAGGGGTTTACTATTGTAGGCACAAAAACAGAAGTTACCCGGTTTGCTTTGAAGGCCCAGGGATTCAATGGATTGAACAAAATGAATATTACCCAGCAAGGTACCAGACCAATGTACTTTTGGCAGTTGGTCCTGCGGAAGCAGGAGATTGCGGTGGTTTACTAGTTTGTCCACATGGGGTAATCGGTCTTCTTACAGCAGGAGGGGGTGGAATTGTAGCTTTCACTGATATCAGGAATTTGCTATGGTTAGATACTGATGCTATGGAACAAGGCATTACTGATTATATTCAAAATCTTGGTAATGCCTTTGGAGCAGGATTTACAGAAACAATCTCTAATAAAGCCAAGGAAGTGCAAGATATGCTAATTGGAGAGAGTTCACTATTAGAAAAATTGTTAAAAGCTCTAATCAAAATCATATCAGCATTAGTAATTGTAATCAGAAACTCAGAAGATTTAGTCACAGTCACAGCCACACTAGCATTGTTGGGATGCCATGATTCACCATGGAGCTACTTGAAACAGAAGGTATGTTCATACTTAGGTATTCCTTATGTACCTAGACAGGGTGAATCGTGGCTTAAGAAGTTCACAGAGGCATGCAATGCTCTTAGAGGTCTGGATTGGCTATCGCAAAAGATAGATAAATTCATCAACTGGCTTAAAACCAAAATATTACCAGAAGCTAGGGAGAAATATGAATTTGTGCAAAGGCTCAAACAGTTACCGGTGATAGAAAACCAAGTTAGTACAATCGAGCATAGCTGCCCAACAACAGAACAACAACAGGCCTTATTCAACAACGTCCAATACTATTCACACTACTGTAGAAAGTACGCACCACTTTACGCAGTGGAAGCAAAGAGGGTAGTAGCTCTTGAAAAGAAAATTAACAACTATATCCAGTTCAAGTCCAAATCTCGCATTGAACCGGTTTGTTTAATAATACATGGCTCTCCAGGAACTGGCAAGTCAGTGGCTTCAAATTTAATTGCCAGGGCTATCACAGAGAAATTGGGGGGGGACATTTATTCCTTGCCTCCAGACCCTAAATATTTTGATGGATACAAACAGCAAACAGTGGTCCTCATGGATGATTTAATGCAAAATCCAGATGGGAATGACATATCTATGTTCTGCCAAATGGTCTCCACTGTGGATTTCATACCCCCAATGGCTAGTTTGGAGGAAAAAGGAACTCTATACACCAGTCCATTTTTAATAGCTACTACCAATGCTGGCTCAATACATGCACCAACTGTATCAGACTCAAAGGCTTTGTCACGCAGATTTAAATTTGACGTGGACATTGAAGTCACAGATTCATACAAGGACTCAAATAAATTGGATATGTCAAGGGCAGTTGAGATGTGCAAACCAGACGGCTGTGCCCCCACCAATTACAAAAGATGCTGCCCATTGATCTGTGGAAAGGCTATCCAATTCAGAGATCGCAGAACTAATGCAAGATCCACTATTGATATGCTAGTAACTGATATTATAAAGGAATATAGAACCAGAAACAGTACACAGGATAAGCTGGAAGCTCTGTTTCAGGGGCCTCCACAGTTTAAAGAGATCAAAATTTCAGTCACCCCAGATACACCAGCTCCTGATGCTATAAATGACCTTCTTAGGTCAGTGGATTCTCAAGAAGTTAGGGATTATTGCCAAAAGAAAGGATGGATTGTAGTACACCCATCAAATGAGCTAATAGTAGAAAAACACATTAGTAGAGCTTTTATTACTCTACAAGCCATTGCCACCTTTGTATCAATAGCTGGTGTAGTTTATGTTATATACAAACTTTTTGCTGGCATTCAGGGTCCATACACAGGGATCCCCAATCCTAAACCTAAAGTACCCTCTCTCAGAACAGCTAAAGTGCAAGGACCAGGGTTCGATTTTGCACAAGCCATAATGAAGAAAAATACCGTCATTGCAAGGACTGAAAAGGGTGAGTTCACCATGCTGGGTGTATATGATAGGGTAGCGGTCATCCCCACACACGCATCTGTTGGAGAAACCATTTACATTAATGATGTAGAGACTAAAGTTTTAGATGCGTGTGCACTTAGAGACTTGACTGATACAAACTTAGAGATAACCATAGTCAAATTAGACCGTAATCAAAAATTTAGAGATATCAGACATTTTCTGCCCAGATATGAGGATGATTACAATGACGCTGTGCTTAGCGTACATACATCAAAATTCCCAAATATGTATATCCCAGTTGGACAAGTCACCAATTATGGCTTCTTAAACCTAGGTGGTACACCGACGCACCGCATTTTAATGTATAACTTCCCAACAAGAGCTGGCCAGTGTGGTGGTGTGGTGACAACTACAGGTAAGGTGATAGGAATACATGTAGGTGGAAATGGAGCTCAAGGATTTGCGGCAATGCTACTACACTCTTACTTTACCGATACACAAGGTGAGATAGTTAGTAGTGAAAAGAGTGGGGTGTGCATTAACGCACCGGCAAAGACTAAACTCCAACCCAGTGTTTTCCATCAAGTTTTTGAAGGTTCAAAGGAACCAGCAGTTCTCAATCCAAAAGATCCTAGGCTTAAAACAGATTTCGAGGAGGCCATTTTCTCAAAGTACACAGGTAACAAAATTATGTTAATGGATGAGTACATGGAAGAGGCAGTGGATCATTATGTGGGGTGTTTAGAACCATTAGACATCAGTGTGGATCCCATACCCCTGGAAAGTGCCATGTATGGAATGGATGGCCTTGAGGCATTAGACTTAACTACCAGTGCAGGATTCCCTTACTTACTACAAGGGAAGAAGAAAAGGGATATATTTAATAGACATACTAGAGACACCAGTGAAATGACAAAAATGTTAGAGAAATATGGAGTTGACCTACCTTTTGTAACCTTTGTAAAAGATGAGCTTAGATCAAGAGAAAAAGTTGAAAAAGGGAAATCACGCCTGATTGAGGCCAGTTCCTTGAATGACTCAGTTGCTATGAGAGTTGCCTTTGGAAACCTTTATGCCACATTTCACAACAATCCAGGTACAGCAACTGGTAGTGCAGTTGGTTGTGATCCAGATATATTTTGGTCAAAAATCCCTATTTTGTTAGACGGAGAAATCTTTGCTTTTGACTACACTGGTTATGATGCTAGTTTGTCACCAGTGTGGTTTGCCTGTTTAAAGAAAGTTCTAATTAAGTTAGGTTACACACATCAAACGTCTTTTATAGATTATTTGTGTCATTCAGTACATTTATATAAGGAC-AAAAAATACATAGTTAATGGTGGAATGCCCTCTGGTTCTTCAGGCACCAGCATATTCAACACTATGATCAACAATATAATCATAAGAACTTTATTAATTAGGGTTTACAAAGGCATAGACCTGGACCAGTTCAAAATGATTGCCTATGGGGATGATGTTATTGCTAGCTACCCACATAAGATTGATCCAGGTTTGCTGGCAGAAGCAGGTAAACAGTATGGATTAGTAATGACACCAGCAGACAAAGGAACCAGTTTTATTGACACAAATTGGGAAAACGTAACTTTCTTAAAAAGATATTTCAGAGCAGATGATCAATACCCCTTTCTCATACATCCAGTGATGCCAATGAAAGAGATACATGAATCTATTAGATGGACTAAAGATCCCAGAAACACACAGGATCATGTTAGGTCTTTGTGCCACCTCGCATGGCATAATGGAGAGGAGGCTTATAATGAATTTTGCAGAAAAATCAGAAGTGTGCCTGTGGGAAGAGCATTGACACTACCTGCATACTCTAGTCTTAGACGGAAATGGTTAGATTCGTTCTAG
>KT995626.1_Enterovirus_D68_strain_USA/TX/2014-19261_complete_genome
GGCCCACGTGGCGGCTAGTACTCTGGTACTTCGGTACCTTT-GTACGCCTG-TTTTATCTCCCTTCCCAATGTAACTTAGAAGTTCTTAAATCAATGCTCAATAGGTGGGGCGCAAACCAGCGCTCTCATGAGCAAGCACTCCTGTCTCCCCGGTGAGGTTGTATAAACTGTTCCCACGGTTGAAAACAACCTATCCGTTATCCGCTATAGTACTTCGAGAAACCTAGTACCACCTTTGGATTGTTGACGCGTTGCGCTCAGCACACTAACCCGTGTGTAGCTTGGGTCGATGAGTCTGGACATACCTCACTGGCGACAGTGGTCCAGGCTGCGTTGGCGGCCTACTCATGGTGAAAGCCATGAGACGCTAGACATGAACAAGGTGTGAAGAGTCTATTGAGCTACTATAGAGTCCTCCGGCCCCTGAATGCGGCTAATCCTAACCATGGAGCAAGTGCTCACAGGCCAGTGAGTTGCTTGTCGTAATGCGCAAGTCCGTGGCGGAACCGACTACTTTGGGTGTCCGTGTTTCA-CTTTTTACTTTTATGACTGCTTATGGTGACAATTTGATATTGTTACCATTTAGCTTGTCAAATCAATTGCA-AAAGATCCTAAATCTTATTTATCAACTTGCATCTTGATAACTTTA-----------------------ATTTGAAAA------------TTT---TAACAATGGGAGCTCAGGTTACTAGACAACAAACTGGCACTCATGAAAATGCCAACATTGCCACAAATGGATCTCATATCACATACAATCAGATAAACTTTTACAAGGATAGTTATGCGGCTTCAGCCAGCAAGCAGGATTTTTCACAAGACCCATCAAAATTCACTGAACCAGTAGTGGAAGGTTTAAAAGCAGGGGCGCCAGTTTTGAAATCTCCTAGTGCTGAGGCATGTGGCTACAGTGATAGAGTATTACAGCTCAAATTAGGAAATTCAGCTATTGTTACCCAGGAAGCAGCGAACTACTGCTGCGCTTATGGTGAATGGCCCAATTACTTACCAGACCATGAAGCAGTAGCCATTGATAAACCTACACAACCAGAAACTGCTACAGATAGATTCTACACTTTGAAATCAGTCAAATGGGAAACTGGAAGCACAGGATGGTGGTGGAAACTACCCGATGCACTAAATAATATAGGCATGTTTGGACAGAATGTACAGCATCACTACCTATATAGATCTGGTTTCTTGATTCATGTGCAGTGTAATGCCACAAAATTCCATCAAGGTGCCTTATTAGTGGTAGCAATTCCAGAACATCAGAGGGGAGCGCACAACACCAACACTAGCCCAGGGTTTGATGATATAATGAAAGGTGAAGAAGGAGGGACCTTCAATCATCCATATGTCCTTGATGATGGAACATCATTGGCTTGTGCGACAATATTTCCACATCAGTGGATAAATCTGAGAACCAACAATTCAGCAACAATTGTTCTTCCCTGGATGAATGCTGCTCCAATGGATTTCCCACTCAGACATAATCAGTGGACGCTAGCAATAATACCAGTGGTGCCATTAGGCACGCGTACAACATCAAGTATGGTCCCAATAACAGTTTCAATCGCTCCAATGTGTTGTGAGTTTAATGGACTTAGACACGCCATTACTCAAGGTGTCCCAACATACCTTTTACCAGGCTCGGGACAATTCCTAACAACTGATGATCATAGCTCTGCACCAGCTCTCCCGTGTTTCAACCCAACTCCAGAAATGCATATCCCAGGGCAGGTCCGTAACATGCTAGAAGTGGTCCAAGTGGAATCAATGATGGAGATTAATAACACAGAAAGTGCAGTTGGCATGGAGCGTCTTAAGGTTGATATATCAGCATTGACAGATGTCGATCAATTGTTATTCAACATTCCACTGGACATACAGTTGGATGGGCCACTTAGAAACACTTTAGTAGGAAACATATCTAGATATTACACTCATTGGTCTGGATCCCTAGAAATGACGTTTATGTTTTGTGGCAGCTTCATGGCAACGGGAAAATTAATCCTGTGCTATACTCCTCCAGGTGGATCATGCCCGACAACCAGAGAGACCGCCATGTTAGGTACACATATTGTTTGGGATTTTGGATTACAATCTAGTGTAACCCTGATAATACCTTGGATTAGTGGATCCCACTACAGGATGTTTAATAATGATGCTAAGTCAACTAATGCCAACGTTGGCTATGTCACTTGTTTTATGCAGACCAATCTGATAGTCCCCAGTGAATCCTCTGACACGTGTTCCTTGATAGGGTTCATAGCAGCAAAAGATGATTTCTCCCTCAGATTAATGAGAGACAGCCCTGACATTGGACAACTAGACCATTTACATGCAGCAGAGGCAGCCTACCAGATCGAGAGCATCATCAAAACAGCAACCGACACTGTGAAAAGTGAGATTAATGCTGAACTTGGTGTGGTCCCTAGCTTAAATGCAGTTGAAACAGGTGCAACTTCTAACACTGAACCAGAAGAAGCCATACAAACTCGCACAGTGATAAATCAGCACGGTGTATCCGAGACTCTAGTGGAGAATTTTCTCAGTAGAGCAGCTTTGGTATCAAAGAGAAGTTTTGAATACAAAGATCATACTTCGTCTGCAGCACAAGCAGACAAGAACTTTTTCAAATGGACAATTAACACCAGATCCTTTGTACAGTTAAGAAGAAAATTAGAATTATTCACATACCTTAGATTTGATGCTGAGATCACTATACTCACAACTGTAGCAGTGAATGGTAGTAGTAATAATACATACGTGGGTCTTCCTGACTTGACACTTCAAGCAATGTTTGTACCCACTGGTGCTCTTACCCCAGAAAAGCAGGACTCATTCCACTGGCAGTCAGGCAGTAATGCTAGTGTATTCTTTAAAATCTCTGACCCCCCAGCCAGAATAACCATACCTTTTATGTGCATTAACTCAGCATACTCAGTTTTTTATGATGGCTTTGCCGGATTTGAGAAAAACGGTCTGTATGGAATAAATCCAGCTGATACTATTGGTAACTTATGTGTTAGAATAGTGAATGAACACCAACCAGTTGGTTTCACAGTGACCGTTAGGGTTTACATGAAGCCTAAACACATAAAAGCATGGGCACCACGACCACCACGAACTCTGCCATATATGAGTATTGCAAATGCAAATTACAAAGGTAAAGAAAGAGCACCAAATGCGCTCAGTGCTATAATTGGCAATAGAGACAGTATCAAAACCATGCCTCATAATA------TAGTGAACACTGGTCCAGGCTTCGGAGGAGTTTTTGTAGGGTCTTTCAAAATAATCAACTATCACTTGGCCACTGCAGAAGAAAGACAGTCAGCTATCTATGTGGATTGGCAATCAGACGTCTTGGTTACCCCCATTGCTGCTCATGGAAGGCACCAAATAGCAAGATGCAAGTGCAACACAGGGGTTTACTATTGTAGGCACAAAAACAGAAGTTACCCGATTTGCTTTGAAGGCCCAGGGATTCAATGGATTGAACAAAATGAATATTACCCAGCAAGGTACCAGACCAATGTACTTTTGGCAGTTGGTCCTGCGGAAGCAGGAGATTGCGGTGGTTTACTAGTTTGTCCACATGGGGTAATCGGTCTTCTTACAGCAGGAGGGGGTGGAATTGTAGCTTTCACTGATATTAGGAATTTGCTATGGTTAGATACTGACGCTATGGAACAAGGCATTACTGATTATATTCAAAATCTTGGTAATGCCTTTGGAGCAGGATTTACAGAAACAATCTCTAATAAAGCCAAGGAAGTGCAAGATATGCTAATTGGAGAGAGTTCACTATTAGAAAAATTGTTAAAAGCTCTAATCAAAATCATATCAGCATTAGTAATTGTAATCAGAAACTCAGAAGATTTAGTCACAGTCACAGCCACACTAGCATTGTTGGGATGCCATGATTCACCATGGAGCTACTTGAAACAGAAGGTATGTTCATACTTAGGTATTCCTTATGTACCTAGACAGGGTGAATCGTGGCTCAAGAAGTTCACAGAGGCATGCAATGCTCTTAGAGGTCTGGATTGGCTATCGCAAAAGATAGATAAATTCATCAACTGGCTTAAAACCAAAGTATTACCAGAAGCTAGGGAGAAATATGAATTTGTGCAAAGGCTCAAACAGTTACCGGTGATAGAAAACCAAGTTAGTACAATCGAGCATAGCTGCCCAACAACAGAACAACAACAGGCTTTATTCAACAACGTCCAATACTATTCACACTACTGTAGAAAGTACGCACCACTTTACGCAGTGGAAGCAAAGAGGGTAGTAGCTCTAGAAAAGAAAATAAACAACTACATCCAGTTCAAGTCCAAATCTCGCATTGAACCGGTTTGTTTAATAATACATGGCTCTCCAGGAACTGGCAAGTCAGTGGCTTCAAATTTAATTGCCAGGGCTATCACAGAGAAATTGGGGGGGGACATTTATTCCTTGCCTCCAGATCCTAAATATTTTGATGGATACAAACAGCAAACAGTGGTCCTCATGGATGATTTAATGCAAAATCCAGATGGGAATGACATATCTATGTTCTGCCAAATGGTCTCCACTGTAGATTTCATACCCCCAATGGCTAGTTTGGAGGAAAAGGGAACTCTATACACCAGTCCATTTTTAATAGCTACTACCAATGCTGGCTCAATACATGCACCAACTGTATCAGACTCAAAGGCTTTGTCACGCAGATTTAAATTTGACGTGGACATTGAAGTCACAGACTCATACAAGGACTCAAATAAATTGGATATGTCAAGGGCAGTCGAGATGTGCAAACCAGACGGCTGTGCCCCCACCAATTACAAAAGATGCTGCCCATTGATCTGTGGAAAGGCTATCCAATTCAGAGATCGCAGAACTAATGCAAGATCCACTATTGATATGCTAGTAACTGATATTATAAAGGAATATAGAACCAGAAACAGTACACAGGATAAGCTGGAAGCTCTGTTTCAGGGGCCTCCACAGTTTAAAGAGATCAAAATTTCAGTCACCCCAGATACACCAGCTCCTGATGCTATAAATGACCTTCTTAGGTCAGTGGATTCTCAAGAAGTTAGGGATTATTGCCAAAAGAAAGGATGGATTGTAGTACACCCATCAAATGAGCTAATAGTAGAAAAACACGTTAGTAGAGCTTTTATTACTCTACAAGCCATTGCCACCTTTGTATCAATAGCTGGTGTAGTTTATGTTATATACAAACTTTTTGCTGGCATTCAGGGTCCATACACAGGAATCCCCAATCCTAAACCTAAAGTACCCTCTCTCAGAACAGCTAAAGTGCAAGGACCAGGGTTCGATTTTGCACAAGCCATAATGAAGAAAAATACCGTCATTGCAAGGACTGAAAAGGGTGAGTTCACCATGCTGGGTGTATATGATAGGGTAGCGGTCATCCCCACACACGCATCTGTTGGAGAAACCATTTACATTAATGATGTAGAGACTAAAGTTTTAGATGCGTGTGCACTTAGAGACTTGACTGATACAAATTTAGAGATAACTATAGTCAAATTAGACCGTAACCAAAAATTTAGAGATATCAGACATTTTCTGCCCAGATATGAGGATGATTACAATGACGCTGTGCTTAGCGTACATACATCAAAATTCCCAAATATGTATATCCCAGTTGGACAAGTCACCAATTATGGCTTCTTGAACCTGGGTGGTACACCGACGCACCGCATTTTAATGTATAACTTCCCAACAAGAGCTGGCCAGTGTGGTGGTGTGGTGACAACTACAGGTAAGGTGATAGGAATACATGTAGGTGGAAATGGAGCCCAAGGATTTGCAGCAATGCTACTACACTCTTACTTTACCGATACACAAGGTGAGATAGTTAGTAGTGAAAAGAGTGGGGTGTGCATTAACGCACCGGCAAAGACTAAACTCCAACCCAGTGTTTTCCATCAAGTTTTTGAAGGTTCAAAGGAACCAGCAGTTCTCAATCCAAAAGATCCTAGGCTTAAAACAGATTTCGAGGAGGCCATTTTCTCAAAGTACACAGGTAACAAAATCATGTTAATGGATGAGTACATGGAAGAGGCAGTGGATCATTATGTGGGGTGTTTAGAACCGTTAGACATCAGTGTGGATCCCATACCCCTGGAAAGTGCCATGTATGGAATGGATGGCCTTGAGGCATTAGACTTAACTACCAGTGCAGGATTCCCTTACTTACTACAAGGGAAGAAGAAAAGGGATATATTTAATAGACATACTAGAGACACCAGTGAAATGACAAAAATGTTAGAGAAATATGGAGTTGACCTACCTTTTGTAACCTTTGTGAAAGATGAGCTTAGATCAAGAGAAAAAGTTGAAAAAGGGAAATCACGCCTGATTGAGGCCAGTTCCTTGAATGACTCAGTTGCTATGAGAGTTGCCTTTGGAAACCTTTACGCCACATTTCACAACAATCCAGGTACGGCAACTGGTAGTGCAGTTGGTTGTGATCCAGATATATTTTGGTCAAAAATCCCTATTTTGTTAGATGGAGAAATCTTTGCTTTTGACTACACTGGTTATGATGCTAGTTTGTCACCAGTGTGGTTTGCCTGTTTAAAGAAAGTTCTAATTAAGTTAGGTTATACACATCAAACGTCTTTTATAGATTATTTGTGTCATTCAGTACATTTATATAAGGAC-AAAAAGTACATAGTTAATGGTGGAATGCCCTCTGGTTCTTCAGGCACCAGCATATTCAACACTATGATCAACAATATAATCATAAGAACTTTATTAATTAGGGTTTACAAAGGCATAGACCTGGACCAGTTCAAAATGATTGCCTATGGGGATGATGTTATTGCTAGCTACCCACATAAGATTGATCCAGGTTTGCTGGCAGAAGCAGGTAAACAGTATGGATTAGTAATGACACCAGCAGACAAAGGAACCAGTTTTATTGATACAAATTGGGAAAATGTAACTTTCTTAAAAAGATATTTCAGAGCAGATGATCAATACCCCTTTCTCATACATCCAGTGATGCCAATGAAAGAGATACATGAATCTATTAGATGGACTAAAGATCCCAGAAACACACAGGATCATGTTAGGTCTTTGTGCTACCTCGCATGGCATAATGGAGAGGAGGCTTATAATGAATTTTGCAGAAAAATCAGAAGTGTGCCTGTGGGAAGAGCATTGACACTACCTGCATACTCTAGTCTTAGACGGAAATGGTTAGATTCGTTCTAG
>KT995625.1_Enterovirus_D68_strain_USA/TN/2014-19260_complete_genome
GGCCCACGTGGCGGCTAGTACTCTGGTACTTCGGTACCTTT-GTACGCCTG-TTTTATCTCCCTTCCCAATGTAACTTAGAAGTTCTTAAATCAATGCTCAATAGGTGGGGCGCAAACCAGCGCTCTCATGAGCAAGCACTCCTGTCTCCCCGGTGAGGTTGTATAAACTGTTCCCACGGTTGAAAACAACCTATCCGTTATCCGCTATAGTACTTCGAGAAACCTAGTACCACCTTTGGATTGTTGACGCGTTGCGCTCAGCACACTAACCCGTGTGTAGCTTGGGTCGATGAGTCTGGACATACCTCACTGGCGACAGTGGTCCAGGCTGCGTTGGCGGCCTACTCATGGTGAAAGCCATGAGACGCTAGACATGAACAAGGTGTGAAGAGTCTATTGAGCTACTATAGAGTCCTCCGGCCCCTGAATGCGGCTAATCCTAACCATGGAGCAAGTGCTCACAGGCCAGTGAGTTGCTTGTCGTAATGCGCAAGTCCGTGGCGGAACCGACTACTTTGGGTGTCCGTGTTTCA-CTTTTTACTTTTATGACTGCTTATGGTGACAATTTGATATTGTTACCATTTAGCTTGTCAAATCAATTGCA-AAAGATCCTAAATCTTATTTATCAACTTGCATCTTGATAACTTTA-----------------------ATTCGAAAA------------TTT---TAACAATGGGAGCTCAGGTTACTAGACAACAAACTGGCACTCATGAAAATGCCAACATTGCCACAAATGGATCTCATATCACATACAATCAGATAAACTTTTACAAGGATAGTTATGCGGCTTCAGCCAGCAAGCAGGATTTTTCACAGGACCCATCAAAATTCACTGAACCAGTGGTGGAAGGTTTAAAAGCAGGGGCGCCAGTTTTGAAATCTCCTAGTGCTGAGGCGTGTGGCTACAGTGATAGAGTATTACAGCTCAAATTAGGAAATTCAGCTATTGTCACCCAGGAAGCAGCGAACTACTGCTGCGCTTATGGTGAATGGCCCAATTACTTACCAGACCATGAAGCAGTAGCCATTGATAAACCTACACAACCAGAAACTGCTACAGATAGATTCTACACTTTGAAATCAGTCAAATGGGAAACTGGAAGCACAGGATGGTGGTGGAAACTACCCGATGCACTAAATAATATAGGCATGTTTGGACAGAATGTACAGCATCACTACCTATATAGATCTGGTTTCTTGATTCATGTGCAGTGTAATGCCACAAAATTCCATCAAGGTGCCTTATTAGTGGTAGCAATTCCAGAACATCAGAGGGGAGCGCACAACACCAACACTAGCCCAGGGTTTGATGATATAATGAAAGGTGAAGAAGGAGGGACCTTCAATCATCCATATGTCCTTGATGATGGAACATCATTGGCTTGTGCGACGATATTTCCACATCAGTGGATAAATCTGAGAACCAACAATTCAGCAACAATTGTTCTTCCCTGGATGAATGCTGCCCCAATGGATTTCCCACTTAGACATAATCAGTGGACGCTAGCAATAATACCAGTGGTGCCATTAGGCACGCGTACAACATCAAGTATGGTCCCAATAACAGTTTCAATCGCTCCAATGTGTTGTGAGTTTAATGGACTTAGACACGCCATTACTCAAGGTATCCCAACATACCTTTTACCAGGCTCGGGACAATTCCTAACAACTGATGATCATAGCTCTGCACCAGCTCTCCCGTGTTTCAACCCAACTCCAGAAATGCATATCCCAGGGCAGGTCCGTAACATGCTAGAAGTGGTCCAAGTGGAATCAATGATGGAGATTAATAACACAGAAAGTGCAGTTGGCATGGAGCGTCTTAAGGTTGATATATCAGCATTGACAGACGTCGATCAATTGTTATTCAACATTCCACTGGACATACAGTTGGATGGGCCACTTAGAAACACTTTAGTAGGAAACATATCTAGATATTACACTCATTGGTCTGGATCCCTAGAGATGACGTTTATGTTTTGTGGCAGCTTCATGGCAACGGGAAAATTAATCCTGTGCTATACTCCTCCAGGTGGATCATGCCCGACAACCAGAGAGACCGCCATGTTAGGTACACATATTGTTTGGGATTTTGGATTACAATCTAGTGTAACCCTGATAATACCTTGGATTAGTGGATCCCACTACAGGATGTTTAATAATGATGCTAAGTCAACTAATGCCAACGTTGGCTATGTCACTTGTTTTATGCAGACCAATCTGATAGTCCCCAGTGAATCCTCTGACACGTGTTCCTTGATAGGGTTCATAGCAGCAAAAGATGATTTCTCCCTCAGATTAATGAGAGACAGCCCTGACATTGGACAACTAGACCATTTACATGCAGCAGAGGCAGCCTACCAGATCGAGAGCATCATCAAAACAGCAACCGACACTGTGAAAAGTGAGATTAATGCTGAACTTGGTGTAGTCCCTAGTTTAAATGCAGTTGAAACAGGTGCAACTTCTAACACTGAACCAGAAGAAGCCATACAAACTCGCACAGTGATAAATCAGCACGGTGTATCCGAGACTCTAGTGGAGAATTTTCTCAGTAGAGCAGCTTTGGTATCAAAGAGAAGTTTTGAATACAAAGATCATACTTCGTCTGCAGCACAAGCAGACAAGAACTTTTTCAAATGGACAATTAACACCAGATCCTTTGTACAGTTAAGAAGAAAATTAGAATTATTCACATACCTTAGATTTGATGCTGAGATCACTATACTCACAACTGTAGCAGTGAATGGTAGTAGTAATAATACATATGTGGGTCTTCCTGACTTGACACTTCAAGCAATGTTTGTACCCACTGGTGCTCTTACCCCAGAAAAGCAGGACTCATTCCACTGGCAGTCAGGCAGTAATGCTAGTGTATTCTTTAAAATCTCTGACCCCCCAGCCAGAATAACCATACCTTTTATGTGCATTAACTCAGCATACTCAGTTTTTTATGATGGCTTTGCCGGATTTGAGAAAAACGGTCTGTATGGAATAAATCCAGCTGACACTATTGGTAACTTATGTGTTAGAATAGTGAATGAACACCAACCAGTTGGTTTCACAGTGACCGTTAGGGTTTACATGAAGCCTAAACACATAAAAGCATGGGCACCACGACCACCACGAACTCTGCCATATATGAGTATTGCAAATGCAAATTACAAAGGTAAAGAAAGAGCACCAAATGCGCTCAGTGCTATAATTGGCAATAGAGACAGTGTCAAGACCATGCCTCATAATA------TAGTGAACACTGGTCCAGGCTTCGGAGGAGTTTTTGTAGGGTCTTTCAAAATAATCAACTATCACTTGGCCACTGCAGAAGAGAGACAGTCAGCTATCTATGTGGATTGGCAATCAGACGTCTTGGTTACCCCCATTGCTGCTCATGGAAGGCACCAAATAGCAAGATGCAAGTGCAACACAGGGGTTTACTATTGTAGGCACAAAAACAGAAGTTACCCGATTTGCTTTGAAGGCCCAGGGATTCAATGGATTGAACAAAATGAATATTACCCAGCAAGGTACCAGACCAATGTACTTTTGGCAGTTGGTCCTGCAGAAGCAGGAGATTGCGGTGGTTTACTAGTTTGTCCACATGGGGTAATCGGTCTTCTTACAGCAGGAGGGGGTGGAATTGTAGCTTTCACTGATATCAGGAATTTACTATGGTTAGATACTGATGCTATGGAACAAGGCATCACTGATTATATTCAAAATCTTGGTAATGCCTTTGGAGCAGGATTTACAGAAACAATCTCTAATAAAGCCAAGGAAGTGCAAGATATGCTAATTGGAGAGAGTTCACTATTAGAAAAATTGTTAAAAGCTCTAATCAAAATCATATCAGCATTAGTAATTGTAATCAGAAACTCAGAAGATTTAGTCACAGTCACAGCCACACTAGCATTGTTGGGATGCCATGATTCACCATGGAGCTACTTGAAACAGAAGGTATGTTCATACTTAGGTATTCCTTATGTACCTAGACAGGGTGAATCGTGGCTTAAGAAGTTCACAGAGGCATGCAATGCTCTTAGAGGTCTGGATTGGCTATCGCAAAAGATAGATAAATTCATCAACTGGCTTAAAACCAAAATATTACCAGAAGCTAGGGAGAAATATGAATTTGTGCAAAGGCTCAAACAGTTACCGGTGATAGAAAACCAAGTTAGCACAATCGAGCATAGCTGCCCAACAACAGAACAACAACAGGCCTTATTCAACAACGTCCAATACTATTCACACTACTGTAGAAAGTACGCACCACTTTACGCAGTGGAAGCAAAGAGGGTAGTAGCTCTTGAAAAGAAAATAAACAACTACATCCAGTTCAAGTCCAAATCTCGCATTGAACCGGTTTGTTTAATAATACATGGCTCTCCAGGAACTGGCAAGTCAGTGGCTTCAAATTTAATTGCCAGGGCTATCACAGAGAAATTGGGGGGGGACATTTATTCCTTGCCTCCAGACCCTAAATATTTTGATGGATACAAACAGCAAACAGTGGTCCTCATGGATGATTTAATGCAAAATCCAGATGGGAATGACATATCTATGTTCTGCCAAATGGTCTCCACTGTAGATTTCATACCCCCAATGGCTAGTTTGGAGGAAAAAGGAACTCTATACACCAGTCCATTTTTAATAGCTACTACCAATGCTGGCTCAATACATGCACCAACTGTATCAGACTCGAAGGCTTTGTCACGCAGATTTAAATTTGACGTGGACATTGAAGTCACAGATTCATACAAGGACTCAAATAAATTGGATATGTCAAGGGCAGTCGAGATGTGCAAACCAGACGGCTGTGCCCCCACCAATTACAAAAGATGCTGCCCATTGATCTGTGGAAAGGCTATCCAATTCAGAGATCGCAGAACTAATGCAAGATCCACTATTGATATGCTAGTAACTGATATTATAAAGGAATATAGAACCAGAAACAGTACACAGGATAAGCTGGAAGCTCTGTTTCAGGGGCCTCCACAGTTTAAAGAGATCAAAATTTCAGTCACCCCAGATACACCAGCTCCTGATGCTATAAATGACCTTCTTAGGTCAGTGGATTCTCAAGAAGTTAGGGATTATTGCCAAAAGAAAGGATGGATTGTAGTACACCCATCAAATGAGCTAATAGTAGAAAAACACATCAGTAGAGCTTTTATTACTCTACAAGCCATTGCCACCTTTGTATCGATAGCTGGTGTAGTTTATGTTATATACAAACTTTTTGCTGGCATTCAGGGTCCATACACAGGAATCCCCAATCCTAAACCTAAAGTACCCTCTCTCAGAACAGCTAAAGTGCAAGGACCAGGGTTCGATTTTGCACAAGCCATAATGAAGAAAAATACCGTCATTGCAAGGACTGAAAAGGGTGAGTTTACCATGCTGGGTGTATATGATAGGGTAGCGGTCATCCCCACACACGCATCTGTTGGAGAAACCATTTACATTAATGATGTAGAGACTAAAGTTTTAGATGCGTGTGCACTTAGAGACTTGACTGATACAAACTTAGAGATAACCATAGTCAAATTAGACCGTAATCAAAAATTTAGAGATATCAGACATTTTCTGCCCAGATATGAGGATGATTACAATGACGCTGTGCTTAGCGTACATACATCAAAATTCCCAAATATGTATATCCCAGTTGGACAAGTCACCAATTATGGCTTCTTGAACCTAGGTGGTACACCGACGCACCGCATTTTAATGTATAACTTCCCAACAAGAGCTGGCCAGTGTGGTGGTGTGGTGACAACTACAGGTAAGGTGATAGGAATACATGTAGGTGGAAATGGAGCTCAAGGATTTGCAGCAATGCTACTACACTCTTACTTTACCGATACACAAGGTGAAATAGTTAGTAGTGAAAAGAGTGGGGTGTGCATTAACGCACCGGCAAAGACTAAACTCCAACCCAGTGTTTTCCATCAAGTTTTTGAAGGTTCAAAGGAACCAGCAGTTCTCAATCCAAAAGATCCTAGGCTTAAAACAGATTTCGAGGAGGCCATTTTCTCAAAGTACACAGGTAACAAAATTATGTTAATGGATGAGTACATGGAAGAGGCAGTGGATCATTATGTGGGGTGTTTAGAACCATTAGACATCAGTGTGGATCCCATACCCCTGGAAAGTGCCATGTATGGAATGGATGGCCTTGAGGCATTAGACTTAACTACCAGTGCAGGATTCCCTTACTTACTACAAGGGAAGAAGAAAAGGGATATATTTAATAGACATACTAGAGACACCAGTGAAATGACAAAGATGTTAGAGAAATATGGAGTTGACCTACCTTTTGTAACCTTTGTAAAAGATGAGCTTAGATCAAGAGAAAAAGTTGAAAAAGGGAAATCACGCCTGATTGAGGCCAGTTCCTTGAATGACTCAGTTGCTATGAGAGTTGCCTTTGGAAACCTTTACGCCACATTTCACAACAATCCAGGTACAGCAACTGGTAGTGCAGTTGGTTGTGATCCAGATATATTTTGGTCAAAAATCCCTATTTTGTTAGATGGAGAAATCTTTGCTTTTGACTACACTGGTTATGATGCTAGTTTGTCACCAGTGTGGTTTGCCTGTTTAAAGAAAGTTCTAATTAAGTTAGGTTACACACATCAAACGTCTTTTATAGATTATTTGTGTCATTCAGTACATTTATATAAGGAC-AAAAAATACATAGTTAATGGTGGAATGCCCTCTGGTTCTTCAGGCACCAGCATATTCAACACTATGATCAACAATATAATCATAAGAACTTTATTAATTAGGGTTTACAAAGGCATAGACCTGGACCAGTTCAAAATGATTGCCTATGGGGATGATGTTATTGCTAGCTACCCACATAAGATTGATCCAGGTTTGCTGGCAGAAGTAGGTAAACAGTATGGATTAGTAATGACACCAGCAGACAAAGGAACCAGTTTTATTGACACAAATTGGGAAAATGTAACTTTCTTAAAAAGATATTTCAGAGCAGATGATCAATACCCCTTTCTCATACATCCAGTGATGCCAATGAAAGAGATACATGAATCTATTAGATGGACTAAAGATCCCAGAAACACACAGGATCATGTTAGGTCTTTGTGCTACCTCGCATGGCATAATGGAGAGGAGGCTTATAATGAATTTTGCAGAAAAATCAGAAGTGTGCCTGTGGGAAGAGCATTGACACTACCTGCATACTCTAGTCTTAGACGGAAATGGTTAGATTCGTTCTAG
>KT995624.1_Enterovirus_D68_strain_USA/VT/2014-19259_complete_genome
GGCCCACGTGGCGGCTAGTACTCTGGTACTTCGGTACCTTT-GTACGCCTG-TTTTATCTCCCTTCCCAATGTAACTTAGAAGTTCTTAAATCAATGCTCAATAGGTGGGGCGCAAACCAGCGCTCTCATGAGCAAGCACTCCTGTCTCCCCGGTGAGGTTGTATAAACTGTTCCCACGGTTGAAAACAACCTATCCGTTATCCGCTATAGTACTTCGAGAAACCTAGTACCACCTTTGGATTGTTGACGCGTTGCGCTCAGCACACTAACCCGTGTGTAGCTTGGGTCGATGAGTCTGGACATACCTCACTGGCGACAGTGGTCCAGGCTGCGTTGGCGGCCTACTCATGGTGAAAGCCATGAGACGCTAGACATGAACAAGGTGTGAAGAGTCTATTGAGCTACTATAGAGTCCTCCGGCCCCTGAATGCGGCTAATCCTAACCATGGAGCGAGTGCTCACAGGCCAGTGAGTTGCTTGTCGTAATGCGCAAGTCCGTGGCGGAACCGACTACTTTGGGTGTCCGTGTTTCA-CTTTTTACTTTTATGACTGCTTATGGTGACAATTTGATATTGTTACCATTTAGCTTGTCAAATCAATTGCA-AAAGATCCTAAATCTTATTTATCAACTTGCACCTTGATAACTTTA-----------------------ATTTGAAAA------------TTT---TAACAATGGGAGCTCAGGTTACTAGACAACAAACTGGCACTCATGAAAATGCCAACATTGCCACAAATGGATCTCATATCACATACAATCAGATAAACTTTTACAAGGATAGTTATGCGGCTTCAGCCAGCAAGCAGGATTTTTCACAGGACCCATCAAAATTCACTGAACCAGTAGTGGAAGGTTTAAAAGCAGGGGCGCCAGTTTTGAAATCTCCTAGTGCTGAGGCATGTGGCTACAGTGATAGAGTATTACAGCTCAAATTAGGAAATTCAGCTATTGTCACCCAGGAAGCAGCGAACTACTGCTGCGCTTATGGTGAATGGCCCAATTACTTACCAGACCATGAAGCAGTAGCCATTGATAAACCTACACAACCAGAAACTGCTACAGATAGATTCTACACTTTGAAATCAGTCAAATGGGAAACTGGAAGCACAGGATGGTGGTGGAAACTACCCGATGCACTAAATAATATAGGCATGTTTGGACAGAATGTACAGCATCACTACCTATATAGATCTGGTTTCTTGATTCATGTGCAGTGTAATGCCACAAAATTCCATCAAGGTGCCTTATTAGTGGTAGCAATTCCAGAACATCAGAGGGGAGCGCACAACACCAACACTAGCCCAGGGTTTGATGATATAATGAAAGGTGAAGAAGGAGGGACCTTCAATCATCCATATGTCCTTGATGATGGAACATCATTGGCTTGTGCGACGATATTTCCACATCAGTGGATAAATCTGAGAACCAACAATTCAGCAACAATTGTTCTTCCCTGGATGAATGCTGCTCCAATGGATTTCCCACTTAGACATAATCAGTGGACGCTAGCAATAATACCAGTGGTGCCATTAGGCACGCGTACAACATCAAGTATGGTCCCAATAACAGTTTCAATCGCTCCAATGTGTTGTGAGTTTAATGGACTTAGACACGCCATTACTCAAGGTGTCCCAACATACCTTTTACCAGGCTCAGGACAATTCCTAACAACTGATGATCATAGCTCTGCACCAGCTCTCCCGTGTTTCAACCCAACTCCAGAAATGCATATCCCAGGGCAGGTCCGTAACATGCTAGAAGTGGTCCAAGTGGAATCAATGATGGAGATTAATAACACAGAAAGTGCAGTTGGCATGGAGCGTCTTAAGGTTGATATATCAGCATTGACAGATGTCGATCAATTGTTATTCAACATTCCACTGGACATACAGTTGGATGGGCCACTTAGAAACACTTTAGTAGGAAACATATCTAGATATTACACTCATTGGTCTGGATCCCTAGAAATGACGTTTATGTTTTGTGGCAGCTTCATGGCAACGGGAAAATTAATCCTGTGCTATACTCCTCCAGGTGGATCATGCCCGACAACCAGAGAGACCGCCATGTTAGGTACACATATTGTTTGGGATTTTGGATTACAATCTAGTGTAACCCTGATAATACCTTGGATTAGTGGATCCCACTACAGGATGTTTAATAATGATGCTAAGTCAACTAATGCCAACGTTGGCTATGTCACTTGTTTTATGCAGACCAATCTGATAGTCCCCAGTGAGTCCTCTGACACGTGTTCCTTGATAGGGTTCATAGCAGCAAAAGATGATTTCTCCCTCAGATTAATGAGAGACAGCCCTGACATTGGACAACTAGACCATTTACATGCAGCAGAGGCAGCCTACCAGATCGAGAGCATCATCAAAACAGCAACCGACACTGTGAAAAGTGAGATTAATGCTGAACTTGGTGTGGTCCCTAGCTTAAATGCAGTTGAAACAGGTGCAACTTCTAACACTGAACCAGAAGAAGCCATACAAACTCGCACAGTGATAAATCAGCACGGTGTATCCGAGACTCTAGTGGAGAATTTTCTCAGTAGAGCAGCTTTGGTATCAAAGAGAAGTTTTGAATACAAAGATCATACTTCGTCTGCAGCACAAGCAGACAAGAACTTTTTCAAATGGACAATTAACACCAGATCCTTTGTACAGTTAAGAAGAAAATTAGAATTATTCACATACCTTAGATTTGATGCTGAGATCACTATACTCACAACTGTAGCAGTGAATGGTAGTAGTAATAATACATACGTGGGTCTTCCTGACTTGACACTTCAAGCAATGTTTGTACCCACTGGTGCTCTTACCCCAGAAAAGCAGGACTCATTCCACTGGCAGTCAGGCAGTAATGCTAGTGTATTCTTTAAAATCTCTGACCCCCCAGCCAGAATAACCATACCTTTTATGTGCATTAACTCAGCATACTCAGTTTTTTATGATGGCTTTGCCGGATTTGAGAAAAACGGTCTGTATGGAATAAATCCAGCTGATACTATTGGTAACTTATGTGTTAGAATAGTGAATGAACACCAACCAGTTGGTTTCACAGTGACCGTTAGGGTTTACATGAAGCCTAAACACATAAAAGCATGGGCACCACGACCACCACGAACTCTGCCATATATGAGTATTGCAAATGCAAATTACAAAGGTAAAGAAAGAGCACCAAATGCGCTCAGTGCTATAATTGGCAATAGAGACAGTGTCAAAACCATGCCTCATAACA------TAGTGAACACTGGTCCAGGCTTCGGAGGAGTTTTTGTAGGGTCTTTCAAAATAATTAACTATCACTTGGCCACTGCAGAAGAGAGACAGTCAGCTATCTATGTGGATTGGCAATCAGACGTCTTGGTTACCCCCATTGCTGCTCATGGAAGGCACCAAATAGCAAGATGCAAGTGCAACACAGGGGTTTACTATTGTAGACACAAAAACAGAAGTTACCCGATTTGCTTTGAAGGCCCAGGGATTCAATGGATTGAACAAAATGAATATTACCCAGCAAGGTACCAGACCAATGTACTTTTGGCAGTTGGTCCTGCGGAAGCAGGAGATTGTGGTGGTTTACTAGTTTGTCCACATGGGGTAATCGGTCTTCTTACAGCAGGAGGGGGTGGAATTGTAGCTTTCACTGATATCAGGAATTTGCTATGGTTAGATACTGATGCTATGGAACAAGGCATTACTGATTATATTCAAAATCTTGGTAATGCCTTTGGAGCAGGATTTACAGAAACAATCTCTAATAAAGCCAAGGAAGTGCAAGATATGCTAATTGGAGAGAGTTCACTATTAGAAAAATTGTTAAAAGCTCTAATCAAAATCATATCAGCATTAGTAATTGTAATCAGAAACTCAGAAGATTTAGTCACAGTCACAGCCACACTAGCATTGTTGGGATGCCATGATTCACCATGGAGCTACTTGAAACAGAAGGTATGTTCATACTTAGGTATTCCTTATGTACCTAGACAGGGTGAATCGTGGCTCAAGAAGTTCACAGAGGCATGCAATGCTCTTAGAGGTCTGGATTGGCTATCGCAAAAGATAGATAAATTCATCAACTGGCTTAAAACCAAAATATTACCAGAAGCTAGGGAGAAATATGAATTTGTGCAAAGGCTCAAACAGTTACCAGTGATAGAAAACCAAGTTAGTACAATCGAGCATAGCTGCCCAACAACAGAACAACAACAGGCCTTATTCAACAACGTCCAATACTATTCACACTACTGTAGAAAGTACGCACCACTTTACGCAGTGGAAGCAAAGAGGGTAGTAGCTCTTGAAAAGAAAATAAACAACTACATCCAGTTCAAGTCCAAATCTCGCATTGAACCGGTTTGTTTAATAATACATGGCTCTCCAGGAACTGGCAAGTCAGTGGCTTCAAATTTAATTGCCAGGGCTATCACAGAGAAATTGGGGGGGGACATTTATTCCTTGCCTCCAGACCCTAAATATTTTGATGGATACAAACAGCAAACAGTGGTCCTCATGGATGATTTAATGCAAAATCCAGATGGGAATGACATATCTATGTTCTGCCAAATGGTCTCCACTGTAGATTTCATACCCCCAATGGCTAGTTTGGAGGAAAAAGGAACTCTATACACCAGTCCATTTTTAATAGCTACTACCAATGCTGGCTCAATACATGCACCAACTGTATCAGACTCAAAGGCTTTGTCACGCAGATTTAAATTTGACGTGGACATTGAAGTCACAGATTCATACAAGGACTCAAATAAATTGGATATGTCAAGGGCAGTCGAGATGTGCAAACCAGACGGCTGTGCCCCCACCAATTACAAAAGATGCTGCCCATTGATCTGTGGAAAGGCTATCCAATTCAGAGATCGCAGAACTAATGCAAGATCCACTATTGATATGCTAGTAACTGATATTATAAAAGAATATAGAACCAGAAACAGTACACAGGATAAGCTGGAAGCTCTGTTTCAGGGGCCTCCACAGTTTAAAGAGATCAAAATTTCAGTCACCCCAGATACACCAGCTCCTGATGCTATAAATGACCTTCTTAGGTCAGTGGATTCTCAAGAAGTTAGGGATTATTGCCAAAAGAAAGGATGGATTGTAGTACACCCATCAAATGAGCTAATAGTAGAAAAACACATTAGTAGAGCTTTTATTACTCTACAAGCTATTGCCACCTTTGTATCAATAGCTGGTGTAGTTTATGTTATATACAAACTTTTTGCTGGCATTCAGGGTCCATACACAGGAATCCCCAATCCTAAACCTAAAGTACCCTCTCTCAGAACAGCTAAAGTGCAAGGACCAGGGTTCGATTTTGCACAAGCCATAATGAAGAAAAATACCGTCATTGCAAGGACTGAAAAGGGTGAGTTCACCATGCTGGGTGTATATGATAGGGTAGCGGTCATTCCCACACACGCATCTGTTGGAGAAACCATTTACATTAATGATGTAGAGACTAAAGTTTTAGATGCGTGTGCACTTAGAGACTTGACTGATACAAACTTAGAGATAACCATAGTCAAATTAGACCGTAACCAAAAATTTAGGGATATCAGACATTTTCTGCCCAGATATGAGGATGATTACAATGACGCTGTGCTTAGCGTACATACATCAAAATTCCCAAATATGTATATCCCAGTTGGACAAGTCACCAATTATGGCTTCTTGAACCTAGGTGGTACACCGACGCACCGCATTTTAATGTATAACTTCCCAACAAGAGCTGGCCAGTGTGGTGGTGTGGTGACAACTACAGGTAAGGTGATAGGAATACATGTAGGTGGAAATGGAGCTCAAGGATTTGCAGCAATGCTACTACACTCTTACTTTACCGATACACAAGGTGAGATAGTTAGTAGTGAAAAGAGTGGGGTGTGCATTAACGCACCGGCAAAGACTAAACTCCAACCCAGTGTTTTCCATCAAGTTTTTGAAGGTTCAAAGGAACCAGCAGTTCTCAATCCAAAAGATCCTAGGCTTAAAACAGATTTCGAGGAGGCCATTTTCTCAAAGTACACAGGTAACAAAATCATGTTAATGGATGAGTATATGGAAGAGGCAGTGGATCATTATGTGGGGTGTTTAGAACCATTAGACATCAGTGTGGATCCCATACCCCTGGAAAGTGCCATGTATGGAATGGATGGCCTTGAGGCATTAGACTTAACTACCAGTGCAGGATTCCCTTACTTACTACAAGGGAAGAAGAAAAGGGATATATTTAATAGACATACTAGAGACACCAGTGAAATGACAAAAATGTTAGAGAAATATGGAGTTGACCTACCTTTTGTAACCTTTGTAAAAGATGAGCTTAGATCAAGAGAAAAAGTTGAAAAGGGGAAATCACGCCTGATTGAGGCCAGTTCCTTGAATGACTCAGTTGCTATGAGAGTTGCCTTTGGAAACCTTTACGCCACATTTCACAACAATCCAGGTACAGCAACTGGTAGTGCAGTTGGTTGTGATCCAGATATATTTTGGTCAAAAATCCCTATTTTGTTAGATGGAGAAATCTTTGCTTTTGACTACACTGGTTATGATGCTAGTTTGTCACCAGTGTGGTTTGCCTGTTTAAAGAAAGTTCTAATTAAGTTAGGTTACACACATCAAACGTCTTTTATAGATTATTTGTGTCATTCAGTACATTTATATAAGGAC-AAAAAGTACATAGTTAATGGTGGAATGCCCTCTGGTTCTTCAGGCACCAGCATATTCAACACTATGATCAACAATATAATCATAAGAACTTTATTAATTAGGGTTTACAAAGGCATAGACCTGGACCAGTTCAAAATGATTGCCTATGGGGATGATGTTATTGCTAGCTACCCACATAAGATTGATCCAGGTTTGCTGGCAGAAGCAGGTAAACAGTATGGATTAGTAATGACACCAGCAGACAAAGGAACCAGTTTTATTGACACAAATTGGGAAAATGTAACTTTCTTAAAAAGATATTTCAGAGCAGATGATCAATACCCCTTTCTCATACATCCAGTGATGCCAATGAAAGAGATACATGAATCTATTAGATGGACTAAAGATCCCAGAAACACACAGGATCATGTTAGGTCTTTGTGCTACCTCGCATGGCATAATGGAGAGGAGGCTTATAATGAATTTTGCAGAAAAATCAGAAGTGTGCCTGTGGGAAGAGCATTGACACTACCTGCATACTCTAGTCTTAGACGGAAATGGTTAGATTCGTTCTAG
>KT995623.1_Enterovirus_D68_strain_USA/CO/2014-19258_complete_genome
GGCCCACGTGGCGGCTAGTACTCTGGTACTTCGGTACCTTT-GTACGCCTG-TTTTATCTCCCTTCCCAATGTAACTTAGAAGTTCTTAAATCAATGCTCAATAGGTGGGGCGCAAACCAGCGCTCTCATGAGCAAGCACTCCTGTCTCCCCGGTGAGGTTGTATAAACTGTTCCCACGGTTGAAAACAACCTATCCGTTATCCGCTATAGTACTTCGAGAAACCTAGTACCACCTTTGGATTGTTGACGCGTTGCGCTCAGCACACTAACCCGTGTGTAGCTTGGGTCGATGAGTCTGGACATACCTCACTGGCGACAGTGGTCCAGGCTGCGTTGGCGGCCTACTCATGGTGAAAGCCATGAGACGCTAGACATGAACAAGGTGTGAAGAGTCTATTGAGCTACTATAGAGTCCTCCGGCCCCTGAATGCGGCTAATCCTAACCATGGAGCAAGTGCTCACAGGCCAGTGAGTTGCTTGTCGTAATGCGCAAGTCCGTGGCGGAACCGACTACTTTGGGTGTCCGTGTTTCA-CTTTTTACTTTTATGACTGCTTATGGTGACAATTTGATATTGTTACCATTTAGCTTGTCAAATCAATTGCA-AAAGATCCTAAATCTTATTTATCAACTTGCATCTTGATAACTTTA-----------------------ATTTGAAAA------------TTT---TAACAATGGGAGCTCAGGTTACTAGACAACAAACTGGCACTCATGAAAATGCCAACATTGCCACAAATGGATCTCATATCACATACAATCAGATAAACTTTTACAAGGATAGTTATGCGGCTTCAGCCAGCAAGCAGGATTTTTCACAGGACCCATCAAAATTCACTGAACCAGTAGTGGAAGGTCTAAAAGCAGGGGCGCCAGTTTTGAAATCTCCTAGTGCTGAGGCATGTGGCTACAGTGATAGAGTATTACAGCTCAAGTTAGGAAATTCAGCTATCGTCACCCAGGAAGCAGCGAACTACTGCTGCGCTTATGGTGAATGGCCCAATTACTTACCAGACCATGAAGCAGTAGCCATTGATAAACCTACACAACCAGAAACTGCTACAGATAGATTCTACACTTTGAAATCAGTCAAATGGGAAACTGGAAGCACAGGATGGTGGTGGAAACTACCCGATGCACTAAATAATATAGGCATGTTTGGACAGAATGTACAGCATCACTACCTATATAGATCTGGTTTCTTGATTCATGTGCAGTGTAATGCCACAAAATTCCATCAAGGTGCCTTATTAGTGGTAGCAATTCCAGAACATCAGAGGGGAGCGCACAACACCAACACTAGCCCAGGGTTTGATGATATAATGAAAGGTGAAGAAGGAGGGACCTTCAATCATCCATATGTCCTTGATGATGGAACATCATTGGCTTGTGCGACGATATTTCCACATCAGTGGATAAATCTGAGAACCAACAATTCAGCAACAATTGTTCTTCCCTGGATGAATGCTGCTCCAATGGATTTCCCACTTAGACATAATCAGTGGACGCTAGCAATAATACCAGTGGTGCCATTAGGCACGCGTACAACATCAAGTATGGTCCCAATAACAGTTTCAATCGCTCCAATGTGTTGTGAGTTTAATGGACTTAGACACGCCATTACTCAAGGTGTCCCAACATACCTTTTACCAGGCTCGGGACAATTCCTAACAACTGATGATCATAGCTCTGCACCAGCTCTCCCGTGTTTCAACCCAACTCCAGAAATGCATATCCCAGGGCAGGTCCGTAACATGCTAGAAGTGGTCCAAGTGGAATCAATGATGGAGATTAATAACACAGAAAGTGCAGTTGGCATGGAGCGTCTTAAGGTTGATATATCAGCATTGACAGATGTCGATCAATTGTTATTCAACATTCCACTGGATATACAATTGGATGGGCCACTTAGAAACACTTTAGTAGGAAACATATCTAGATATTACACTCATTGGTCTGGATCCCTAGAAATGACGTTTATGTTTTGTGGCAGCTTCATGGCAACGGGAAAATTAATCCTGTGCTATACTCCTCCAGGTGGATCATGCCCGACAACCAGAGAGACCGCCATGTTAGGTACACATATTGTTTGGGATTTTGGATTACAATCTAGTGTAACCCTGATAATACCTTGGATTAGTGGATCCCACTACAGGATGTTTAATAATGATGCTAAGTCAACTAATGCCAACGTTGGCTATGTCACTTGTTTTATGCAGACCAATCTGATAGTGCCCAGTGAATCCTCTGACACGTGTTCCTTGATAGGGTTCATAGCAGCAAAAGATGATTTCTCCCTCAGATTAATGAGAGACAGCCCTGACATTGGACAACTAGACCATTTACATGCAGCAGAGGCAGCCTATCAGATCGAGAGCATCATCAAAACAGCAACCGACACTGTGAAAAGTGAGATTAATGCTGAACTTGGTGTGGTCCCTAGCTTAAATGCAGTTGAAACAGGTGCAACTTCTAACACTGAACCAGAAGAAGCCATACAAACTCGCACAGTGATAAATCAGCACGGTGTATCCGAGACTCTAGTGGAGAATTTTCTCAGTAGAGCAGCTTTGGTATCAAAGAGAAGTTTTGAATACAAAGATCATACTTCGTCTGCAGCACAAGCAGACAAGAACTTTTTCAAATGGACAATTAACACCAGATCCTTTGTACAGTTAAGAAGAAAATTAGAATTATTCACATACCTTAGATTTGATGCTGAGATCACTATACTCACAACTGTAGCAGTGAATGGTAGTAGTAATAATACATACGTGGGTCTTCCTGACTTGACACTTCAAGCAATGTTTGTACCCACTGGTGCTCTTACTCCAGAAAAGCAGGACTCATTCCACTGGCAGTCAGGCAGTAATGCTAGTGTATTCTTTAAAATCTCTGACCCCCCAGCCAGAATAACCATACCTTTTATGTGCATTAACTCAGCATACTCAATTTTTTATGATGGCTTTGCCGGATTTGAGAAAAACGGTCTGTATGGAATAAACCCAGCTGACACTATTGGTAACTTATGTGTTAGAATAGTGAATGAACACCAACCAGTTGGTTTCACAGTGACCGTTAGGGTTTACATGAAGCCTAAACACATAAAAGCATGGGCACCACGACCACCACGAACTCTGCCATATATGAGTATTGCAAATGCAAATTACAAAGGTAAAGAAAGAGCACCAAATGCGCTCAGTGCTATAATTGGCAATAGAGACAGTGTCAAAACCATGCCTCATAATA------TAGTGAACACTGGTCCAGGCTTCGGAGGAGTTTTCGTAGGGTCTTTCAAAATAATCAACTATCACTTGGCCACTGCAGAAGAGAGACAGTCAGCTATCTATGTGGATTGGCAATCAGACGTCTTGGTTACCCCCATTGCTGCTCATGGAAGGCACCAAATAGCAAGATGCAAGTGCAACACAGGGGTTTACTATTGTAGGCACAAAAACAGAAGTTACCCGATTTGCTTTGAAGGCCCAGGGATTCAATGGATTGAACAAAATGAATATTACCCAGCAAGGTACCAGACCAATGTACTTTTGGCAGTTGGTCCTGCGGAAGCAGGAGATTGCGGTGGTTTACTAGTTTGTCCACATGGGGTAATCGGTCTTCTTACAGCAGGAGGGGGTGGAATTGTAGCTTTCACTGATATCAGGAATTTGCTATGGTTAGATACTGATGCTATGGAACAAGGCATTACTGATTATATTCAAAATCTTGGTAATGCCTTTGGAGCAGGATTTACAGAAACAATCTCTAATAAAGCCAAGGAAGTGCAAGATATGCTAATTGGAGAGAGTTCATTATTAGAAAAATTGTTAAAAGCTCTAATCAAAATCATATCAGCATTAGTAATTGTAATCCGAAACTCAGAAGATTTAGTCACAGTCACAGCCACACTAGCATTGTTGGGATGCCATGATTCACCATGGAGCTACTTGAAACAGAAGGTATGTTCATACTTAGGTATTCCTTATGTACCTAGACAGGGTGAATCGTGGCTTAAGAAGTTCACAGAGGCATGCAATGCTCTTAGAGGTCTGGATTGGCTATCGCAAAAGATAGATAAATTCATCAACTGGCTTAAAACCAAAATATTACCAGAAGCTAGGGAGAAATATGAATTTGTGCAAAGGCTCAAACAGTTACCGGTGATAGAAAACCAAGTTAGTACAATCGAGCATAGCTGCCCAACAACAGAACAACAACAGGCCTTATTCAACAACGTCCAATACTATTCACACTACTGTAGAAAGTACGCACCACTTTACGCAGTGGAAGCAAAGAGGGTAGTAGCTCTTGAAAAGAAAATAAACAACTACATCCAGTTCAAGTCCAAATCTCGCATTGAACCGGTTTGTTTAATAATACATGGCTCTCCAGGAACTGGCAAGTCAGTGGCTTCAAATTTAATTGCCAGGGCTATCACAGAGAAATTGGGGGGGGACATTTATTCCTTGCCTCCAGACCCTAAATATTTTGATGGATACAAACAGCAAACAGTGGTCCTCATGGATGATTTAATGCAAAATCCAGATGGGAATGACATATCTATGTTCTGCCAAATGGTCTCCACTGTAGATTTCATACCCCCAATGGCTAGTTTGGAGGAAAAAGGAACTCTATACACCAGTCCATTTTTAATAGCTACTACCAATGCTGGCTCAATACATGCACCAACTGTATCAGACTCAAAGGCTTTGTCACGCAGATTTAAATTTGACGTGGACATTGAAGTCACAGATTCATACAAGGACTCAAATAAATTGGATATGTCAAGGGCAGTCGAGATGTGCAAACCAGACGGCTGTGCCCCCACCAATTACAAAAGATGCTGCCCATTGATCTGTGGAAAGGCTATCCAATTCAGAGATCGCAGAACTAATGCAAGATCCACTATTGATATGCTAGTAACTGATATTATAAAGGAATATAGAACCAGAAACAGTACACAGGATAAGCTGGAAGCTCTGTTTCAGGGGCCTCCACAGTTTAAAGAGATCAAAATTTCAGTCACCCCAGATACACCAGCTCCTGATGCTATAAATGACCTTCTTAGGTCAGTGGATTCTCAAGAAGTTAGGGATTATTGCCAAAAGAAAGGATGGATTGTAGTACACCCATCAAATGAGCTAATAGTAGAAAAACACATTAGTAGAGCTTTTATTACTCTACAAGCCATTGCCACCTTTGTATCAATAGCTGGTGTAGTTTATGTTATATACAAACTTTTTGCTGGCATTCAGGGTCCATACACAGGAATCCCCAATCCTAAACCTAAAGTACCCTCTCTCAGAACAGCTAAAGTGCAAGGACCAGGGTTCGATTTTGCACAAGCCATAATGAAGAAAAATACCGTCATTGCAAGGACTGAAAAGGGTGAGTTCACCATGCTGGGTGTATATGATAGGGTAGCGGTCATCCCCACACACGCATCTGTTGGAGAAACCATTTACATTAATGATGTAGAGACTAAAGTTTTAGATGCGTGTGCACTTAGAGACTTGACTGATACAAACTTAGAGATAACCATAGTCAAATTAGACCGTAATCAAAAATTTAGAGATATCAGACATTTTCTGCCCAGATATGAGGATGACTACAATGACGCTGTGCTTAGCGTACATACATCAAAATTCCCAAATATGTATATCCCAGTCGGACAAGTCACCAATTATGGCTTCTTGAACCTAGGTGGTACACCGACGCACCGCATTTTAATGTATAACTTCCCAACAAGGGCTGGCCAGTGTGGTGGTGTGGTGACAACTACAGGTAAGGTGATAGGAATACATGTAGGTGGAAATGGAGCTCAAGGATTTGCAGCAATGCTACTACACTCTTACTTTACCGATACACAAGGTGAGATAGTTAGTAGTGAAAAGAGTGGGGTGTGCATTAACGCACCGGCAAAGACTAAACTCCAACCCAGTGTTTTCCATCAAGTTTTTGAAGGTTCAAAGGAACCAGCAGTTCTCAATCCAAAAGATCCTAGGCTTAAAACAGATTTCGAGGAGGCCATTTTCTCAAAGTACACAGGTAACAAAATTATGTTAATGGATGAGTACATGGAAGAGGCAGTGGATCATTATGTGGGGTGTTTAGAACCATTAGACATCAGCGTGGATCCCATACCCCTGGAAAGTGCCATGTATGGAATGGATGGCCTTGAGGCATTAGACTTAACTACCAGTGCAGGATTCCCTTACTTACTACAAGGGAAGAAGAAAAGGGATATATTTAATAGACATACTAGAGACACCAGTGAAATGACAAAAATGTTAGAGAAATATGGAGTTGACCTACCTTTTGTAACCTTTGTAAAAGATGAGCTTAGATCAAGAGAAAAAGTTGAAAAAGGGAAATCACGCCTGATTGAGGCCAGTTCCTTGAATGATTCAGTTGCTATGAGAGTTGCCTTTGGAAACCTTTACGCCACATTTCACAACAATCCAGGTACAGCAACTGGTAGTGCAGTTGGTTGTGATCCAGATATATTTTGGTCAAAAATCCCTATTTTGTTAGATGGAGAAATCTTTGCTTTTGACTACACTGGTTATGATGCTAGTTTGTCACCAGTGTGGTTTGCCTGTTTAAAGAAAGTTCTAATTAAGTTAGGTTACACACATCAAACATCTTTTATAGATTATTTGTGTCATTCAGTACATTTATATAAGGAC-AAAAAATACATAGTTAATGGTGGAATGCCCTCTGGTTCTTCAGGCACCAGCATATTCAACACTATGATCAACAATATAATCATAAGAACTTTATTAATTAGGGTTTACAAAGGCATAGACCTGGACCAGTTCAAAATGATTGCCTATGGGGATGATGTTATTGCTAGCTACCCACACAAGATTGATCCAGGTTTGCTGGCAGAAGCAGGTAAACAGTATGGATTAGTAATGACACCAGCAGACAAAGGAACCAGTTTTATTGACACAAATTGGGAAAATGTAACTTTCTTAAAAAGATATTTCAGAGCAGATGATCAATACCCCTTTCTCATACATCCAGTGATGCCAATGAAAGAGATACATGAATCTATTAGATGGACTAAAGATCCCAGAAACACACAGGATCATGTTAGGTCTTTGTGCTACCTCGCATGGCATAATGGAGAGGAGGCTTATAATGAATTTTGCAGAAAAATCAGAAGTGTGCCTGTGGGAAGAGCATTGACACTACCTGCATACTCTAGTCTTAGACGGAAATGGTTAGATTCGTTCTAG
>KT995622.1_Enterovirus_D68_strain_USA/NE/2014-19257_complete_genome
GGCCCACGTGGCGGCTAGTACTCTGGTACTTCGGTACCTTT-GTACGCCTG-TTTTATCTCCCTTCCCAATGTAACTTAGAAGTTCTTAAATCAATGCTCAATAGGTGGGGCGCAAACCAGCGCTCTCATGAGCAAGCACTCCTGTCTCCCCGGTGAGGTTGTATAAACTGTTCCCACGGTTGAAAACAACCTATCCGTTATCCGCTATAGTACTTCGAGAAACCTAGTACCACCTTTGGATTGTTGACGCGTTGCGCTCAGCACACTAACCCGTGTGTAGCTTGGGTCGATGAGTCTGGACATACCTCACTGGCGACAGTGGTCCAGGCTGCGTTGGCGGCCTACTCATGGTGAAAGCCATGAGACGCTAGACATGAACAAGGTGTGAAGAGTCTATTGAGCTACTATAGAGTCCTCCGGCCCCTGAATGCGGCTAATCCTAACCATGGAGCAAGTGCTCACAGGCCAGTGAGTTGCTTGTCGTAATGCGCAAGTCCGTGGCGGAACCGACTACTTTGGGTGTCCGTGTTTCA-CTTTTTACTTTTATGACTGCTTATGGTGACAATTTGATATTGTTACCATTTAGCTTGTCAAATCAATTGCA-AAAGATCCTAAATCTTATTTGTCAACTTGCATCTTGATAACTTTA-----------------------ATTTGAAAA------------TTT---TAACAATGGGAGCTCAGGTTACTAGACAACAAACTGGCACACATGAAAATGCCAACATTGCCACAAATGGATCTCATATCACATACAATCAGATAAACTTTTACAAGGATAGTTATGCGGCTTCAGCCAGCAAGCAGGATTTTTCACAGGACCCATCAAAATTCACTGAACCAGTAGTGGAAGGTTTAAAAGCAGGGGCGCCAGTTTTGAAATCTCCTAGTGCTGAGGCATGTGGCTACAGTGATAGAGTATTACAGCTCAAATTAGGAAATTCAGCTATTGTCACCCAGGAAGCAGCGAACTACTGCTGCGCTTATGGTGAATGGCCCAATTACTTACCAGACCATGAAGCAGTAGCCATTGATAAACCTACACAACCAGAAACTGCTACAGATAGATTCTACACTTTGAAATCAGTCAAATGGGAAACTGGAAGCACAGGATGGTGGTGGAAACTACCCGATGCACTAAATAATATAGGCATGTTTGGACAGAATGTACAGCATCACTACCTATATAGATCTGGTTTCTTGATTCATGTGCAGTGTAATGCCACAAAATTCCATCAAGGTGCCTTATTAGTGGTAGCAATTCCAGAACATCAGAGGGGAGCGCACAACACCAACACTAGCCCAGGGTTTGATGATATAATGAAAGGTGAAGAAGGAGGGACCTTCAATCATCCATATGTCCTTGATGATGGAACATCATTGGCTTGTGCGACGATATTTCCACATCAGTGGATAAATCTGAGAACCAACAATTCAGCAACAATTGTTCTTCCCTGGATGAATGCTGCTCCAATGGATTTCCCACTTAGACATAATCAGTGGACGCTAGCAATAATACCAGTGGTGCCATTAGGCACGCGTACAACATCAAGTATGGTCCCAATAACAGTTTCAATCGCTCCAATGTGTTGTGAGTTTAATGGACTTAGACACGCCATTACTCAAGGTGTCCCAACATACCTTTTACCAGGCTCGGGACAATTCCTAACAACTGATGATCATAGCTCTGCACCAGCTCTCCCGTGTTTCAACCCAACTCCAGAAATGCATATCCCAGGGCAGGTCCGTAACATGCTAGAAGTGGTCCAAGTGGAATCAATGATGGAGATTAATAACACAGAAAGTGCAGTTGGCATGGAGCGTCTTAAGGTTGATATATCAGCATTGACAGATGTCGATCAATTGTTATTCAACATTCCACTGGACATACAGTTGGATGGGCCACTTAGAAACACTTTAGTAGGAAACATATCTAGATATTACACTCATTGGTCTGGATCCCTAGAAATGACGTTTATGTTTTGTGGCAGCTTCATGGCAACGGGAAAACTAATCCTGTGCTATACTCCTCCAGGTGGATCATGCCCGACAACCAGAGAGACCGCCATGTTAGGTACACATATTGTTTGGGATTTTGGATTACAATCTAGTGTAACCCTGATAATACCTTGGATTAGTGGATCCCACTACAGGATGTTTAATAATGATGCTAAGTCAACTAATGCCAACGTTGGCTACGTCACTTGTTTTATGCAGACCAATCTGATAGTCCCCAGTGAATCCTCTGACACGTGTTCCTTGATAGGGTTCATAGCAGCAAAAGATGATTTCTCTCTCAGATTAATGAGAGACAGCCCTGACATCGGACAACTAGACCATTTACATGCAGCAGAGGCAGCCTACCAGATCGAGAGCATCATCAAAACAGCAACCGACACTGTGAAAAGTGAGATTAATGCTGAACTTGGTGTGGTCCCTAGCTTAAATGCAGTTGAAACAGGTGCAACTTCTAACACTGAACCAGAAGAAGCCATACAAACTCGCACAGTGATAAATCAGCACGGTGTATCCGAGACTCTAGTGGAGAATTTTCTCAGTAGAGCAGCTTTGGTATCAAAGAGAAGTTTTGAATACAAAGATCATACTTCGTCTACAGCACAAGCAGACAAGAACTTTTTCAAATGGACAATTAATACCAGATCCTTTGTACAGTTAAGAAGAAAATTAGAATTATTCACATACCTTAGATTTGATGCTGAGATCACTATACTCACAACTGTAGCAGTGAATGGTAGTAGTAATAATACATACGTGGGTCTTCCTGACTTGACACTTCAAGCAATGTTTGTACCCACTGGTGCTCTTACCCCAGAAAAGCAGGACTCATTCCACTGGCAGTCAGGCAGTAATGCTAGTGTATTCTTTAAAATCTCTGACCCCCCAGCCAGAATAACCATACCTTTTATGTGCATTAACTCAGCATACTCAGTTTTTTATGATGGCTTTGCCGGATTTGAGAAAAACGGTCTGTATGGAATAAATCCAGCTGATACTATTGGTAACTTATGTGTTAGAATAGTGAATGAACACCAACCAGTTGGTTTCACAGTGACCGTTAGGGTTTACATGAAGCCTAAACACATAAAAGCATGGGCACCACGACCACCACGAACTCTGCCATATATGAGTATTGCAAATGCAAATTACAAAGGTAAAGAAAGAGCACCAAATGCGCTCAGTGCTATAATTGGCAATAGAGACAGTGTCAAAACCATGCCTCATAATA------TAGTGAACACTGGTCCAGGCTTCGGAGGAGTTTTTGTAGGGTCTTTCAAAATAATCAACTATCACTTGGCCACTGCAGAAGAGAGACAGTCAGCTATCTATGTGGATTGGCAATCAGACGTCTTGGTTACCCCCATTGCTGCTCATGGAAGGCACCAAATAGCAAGATGCAAGTGCAACACAGGGGTTTACTATTGTAGGCACAAAAACAGAAGTTACCCGATTTGCTTTGAAGGCCCAGGGATTCAATGGATTGAACAAAATGAATATTACCCAGCAAGGTACCAGACCAATGTACTTTTGGCAGTTGGTCCTGCGGAAGCAGGAGATTGTGGTGGTTTACTAGTTTGTCCACATGGGGTAATCGGTCTTCTTACAGCAGGAGGGGGTGGAATTGTAGCTTTCACTGATATCAGGAATTTGCTATGGTTAGATACTGATGCTATGGAACAAGGCATTACTGATTATATTCAAAATCTTGGTAATGCCTTTGGAGCAGGATTTACAGAAACAATCTCTAATAAAGCCAAGGAAGTGCAAGATATGCTAATTGGAGAGAGTTCACTATTAGAAAAATTGTTAAAAGCTCTAATCAAAATCATATCAGCATTAGTAATTGTAATCAGAAATTCAGAAGATTTAGTCACAGTCACAGCCACACTAGCATTGTTGGGATGCCATGATTCACCATGGAGCTACTTGAAACAGAAGGTATGTTCATACTTAGGTATTCCTTATGTACCTAGACAGGGTGAATCGTGGCTCAAGAAGTTCACAGAGGCATGCAATGCCCTTAGAGGTCTGGATTGGCTATCACAAAAGATAGATAAATTCATCAACTGGCTTAAAACCAAAATATTACCAGAAGCTAGGGAGAAATATGAATTTGTGCAAAGGCTCAAACAGTTACCGGTGATAGAAAACCAAGTTAGTACAATCGAGCATAGCTGCCCAACAACAGAACAACAACAGGCCTTATTCAACAACGTCCAATACTATTCACACTACTGTAGAAAGTACGCACCACTTTACGCAGTGGAAGCAAAGAGGGTAGTAGCTCTTGAAAAGAAAATAAACAACTACATCCAGTTCAAGTCCAAATCTCGCATTGAACCGGTTTGTTTAATAATACATGGTTCTCCAGGAACTGGCAAGTCAGTGGCTTCAAATTTAATTGCCAGGGCTATCACAGAGAAATTGGGGGGGGACATTTATTCCTTGCCTCCAGACCCTAAATATTTTGATGGATACAAACAGCAAACAGTGGTCCTCATGGATGATTTAATGCAAAATCCAGATGGGAATGACATATCTATGTTCTGCCAAATGGTCTCCACTGTAGATTTCATACCCCCAATGGCTAGTTTGGAGGAAAAAGGAACTCTATACACCAGTCCATTTTTAATAGCTACTACCAATGCTGGCTCAATACATGCACCAACTGTATCAGACTCAAAGGCTTTGTCACGCAGATTTAAATTTGACGTGGACATTGAAGTCACAGATTCATACAAGGACTCAAATAAATTGGATATGTCAAGGGCAGTCGAGATGTGCAAGCCAGACGGCTGTGCCCCCACCAATTACAAAAGATGCTGCCCATTGATCTGTGGAAAGGCTATCCAATTCAGAGATCGCAGAACTAATGCAAGATCCACTATTGATATGCTAGTAACTGATATTATAAAGGAATATAGAACCAGAAACAGTACACAGGATAAGCTGGAAGCTCTGTTTCAGGGGCCTCCACAGTTTAAAGAGATCAAAATTTCAGTCACCCCAGATACACCAGCTCCTGATGCTATAAATGACCTTCTTAGGTCAGTGGATTCTCAAGAAGTTAGGGATTATTGCCAAAAGAAAGGATGGATTGTAGTACACCCATCAAATGAGCTAATAGTAGAAAAACACATTAGTAGAGCTTTTATTACTCTACAAGCCATTGCCACCTTTGTATCAATAGCTGGTGTAGTTTATGTTATATACAAACTTTTTGCTGGCATTCAGGGTCCATACACAGGAATCCCCAATCCTAAACCTAAAGTACCCTCTCTCAGAACAGCTAAAGTGCAAGGACCAGGGTTCGATTTTGCACAAGCCATAATGAAGAAAAATACCGTCATTGCAAGGACTGAAAAGGGTGAGTTCACCATGCTGGGTGTATATGATAGGGTAGCGGTCATCCCCACACACGCATCTGTTGGAGAAACCATTTACATTAATGATGTAGAGACTAAAGTTTTAGATGCGTGTGCACTTAGAGACTTGACTGATACAAACTTAGAGATAACCATAGTCAAATTAGACCGTAACCAAAAATTTAGAGATATCAGACATTTTCTGCCCAGATATGAGGATGATTACAATGACGCTGTGCTTAGCGTACATACATCAAAATTCCCAAATATGTATATCCCAGTTGGACAAGTCACCAATTATGGCTTCTTGAACCTAGGTGGTACACCGACGCACCGCATTTTAATGTATAACTTCCCAACAAGAGCTGGCCAGTGTGGTGGTGTGGTGACAACTACAGGTAAGGTGATAGGAATACATGTAGGTGGAAATGGAGCTCAAGGATTTGCAGCAATGCTACTACACTCTTACTTTACCGATACACAAGGTGAGATAGTTAGTAGTGAAAAGAGTGGGGTGTGCATTAACGCACCGGCAAAGACTAAACTCCAACCCAGTGTTTTCCATCAAGTTTTTGAAGGTTCAAAGGAACCAGCAGTTCTCAATCCAAAAGATCCTAGGCTTAAAACAGATTTCGAGGAGGCCATTTTCTCAAAGTACACAGGTAACAAAATCATGTTAATGGATGAGTACATGGAAGAGGCAGTGGATCATTATGTGGGGTGTTTAGAACCATTAGACATCAGTGTGGATCCCATACCCCTGGAAAGTGCCATGTATGGAATGGATGGCCTTGAGGCATTAGACTTAACTACCAGTGCAGGATTCCCTTACTTACTACAAGGGAAGAAGAAAAGGGATATATTTAATAGACATACTAGAGACACCAGTGAAATGACAAAAATGTTAGAGAAATATGGAGTTGACCTACCTTTTGTAACCTTTGTAAAAGATGAGCTTAGATCAAGAGAAAAAGTTGAAAAAGGGAAATCACGCCTGATTGAGGCCAGTTCCTTGAATGACTCAGTTGCTATGAGAGTTGCCTTTGGAAACCTTTACGCCACATTTCACAACAATCCAGGTACAGCAACTGGTAGTGCAGTTGGTTGTGATCCAGATATATTTTGGTCAAAAATCCCTATTTTGTTAGATGGAGAAATCTTTGCTTTTGACTACACTGGATATGATGCTAGTTTGTCACCAGTGTGGTTTGCCTGTTTAAAGAAAGTTCTAATTAAGTTAGGTTACACACATCAAACGTCTTTTATAGATTATTTGTGTCATTCAGTACATTTATATAAGGAC-AAAAAGTACATAGTTAATGGTGGAATGCCCTCTGGTTCTTCAGGCACCAGCATATTCAACACTATGATCAACAATATAATCATAAGAACTTTATTAATTAGGGTTTACAAAGGCATAGACCTGGACCAGTTCAAAATGATTGCCTATGGGGATGATGTTATTGCTAGCTACCCACATAAGATTGATCCAGGTTTGCTGGCAGAAGCAGGTAAACAGTATGGATTAGTAATGACACCAGCAGACAAAGGAACCAGTTTTATTGACACAAATTGGGAAAATGTAACTTTCTTGAAAAGATATTTCAGAGCAGATGATCAATACCCCTTTCTCATACATCCAGTGATGCCAATGAAAGAGATACATGAATCTATTAGATGGACTAAAGATCCCAGAAACACACAAGATCATGTTAGGTCTTTGTGCTACCTCGCATGGCATAATGGAGAGGAGGCTTATAATGAATTTTGCAGAAAAATCAGAAGTGTGCCTGTGGGAAGAGCATTGACACTACCTGCATACTCTAGTCTTAGACGGAAATGGTTAGATTCGTTCTAG
>KT995621.1_Enterovirus_D68_strain_USA/ID/2014-19256_complete_genome
GGCCCACGTGGCGGCTAGTACTCTGGTACTTCGGTACCTTT-GTACGCCTG-TTTTATCTCCCTTCCCAATGTAACTTAGAAGTTCTTAAATCAATGCTCAATAGGTGGGGCGCAAACCAGCGCTCTCATGAGCAAGCACTCCTGTCTCCCCGGTGAGGTTGTATAAACTGTTCCCACGGTTGAAAACAACCTATCCGTTATCCGCTATAGTACTTCGAGAAACCTAGTACCACCTTTGGATTGTTGACGCGTTGCGCTCAGCACACTAACCCGTGTGTAGCTTGGGTCGATGAGTCTGGACATACCTCACTGGCGACAGTGGTCCAGGCTGCGTTGGCGGCCTACTCATGGTGAAAGCCATGAGACGCTAGACATGAACAAGGTGTGAAGAGTCTATTGAGCTACTATAGAGTCCTCCGGCCCCTGAATGCGGCTAATCCTAACCATGGAGCAAGTGCTCACAGGCCAGTGAGTTGCTTGTCGTAATGCGCAAGTCCGTGGCGGAACCGACTACTTTGGGTGTCCGTGTTTCA-CTTTTTACTTTTATGACTGCTTATGGTGACAATTTGATATTGTTACCATTTAGCTTGTCAAATCAATTGCA-AAAGATCCTAAATCTTATTTATCAACTTGCATCTTGATAACTTTA-----------------------ATTTGAAAA------------TTT---TAACAATGGGAGCTCAGGTTACTAGACAACAAACTGGCACTCATGAAAATGCCAACATTGCCACAAATGGATCTCATATCACATACAATCAGATAAACTTTTACAAGGATAGTTATGCGGCTTCAGCCAGCAAGCAGGATTTTTCACAGGACCCATCAAAATTCACTGAACCAGTAGTGGAAGGTTTAAAAGCAGGGGCGCCAGTTTTGAAATCTCCTAGTGCTGAGGCATGTGGCTACAGTGATAGAGTATTACAGCTCAAATTAGGAAATTCAGCTATTGTCACCCAGGAAGCAGCGAACTACTGCTGCGCTTATGGTGAATGGCCCAATTACTTACCAGACCATGAAGCAGTAGCCATTGATAAACCTACACAACCAGAAACTGCTACAGATAGATTCTACACTTTGAAATCAGTCAAATGGGAAACTGGAAGCACAGGATGGTGGTGGAAACTACCCGATGCACTAAATAATATAGGCATGTTTGGACAGAATGTACAGCATCACTACCTATATAGATCCGGTTTCTTGATTCATGTACAGTGTAATGCTACAAAATTCCATCAAGGTGCCTTATTAGTGGTAACAATTCCAGAACATCAGAGGGGAGCGCACAACACCAACACTAGCCCAGGGTTTGATGATATAATGAAAGGTGAAGAAGGAGGGACCTTCAATCATCCATATGTCCTTGATGATGGAACATCATTGGCTTGTGCGACGATATTTCCACATCAGTGGATAAATCTGAGAACCAACAATTCAGCAACAATTGTTCTTCCCTGGATGAATGCTGCTCCAATGGATTTCCCACTTAGACATAATCAGTGGACGCTAGCAATAATACCAGTGGTGCCATTAGGCACGCGTACAACATCAAGTATGGTCCCAATAACAGTTTCAATCGCCCCAATGTGTTGTGAGTTTAATGGACTTAGACACGCCATTACTCAAGGTGTCCCAACATACCTTTTACCAGGCTCGGGACAATTCCTAACAACTGATGATCATAGCTCTGCACCAGCTCTCCCGTGTTTCAACCCAACTCCAGAAATGCATATTCCAGGGCAGGTCCGTAACATGCTAGAAGTGGTCCAAGTGGAATCAATGATGGAGATTAATAATACAGAAAGTGCAGTTGGCATGGAGCGTCTTAAGGTTGATATATCAGCATTGACAGATGTCGATCAATTGTTATTTAACATTCCACTGGACATACAGTTAGATGGGCCACTTAGAAACACTTTAGTAGGAAACATATCTAGATATTACACTCATTGGTCTGGATCCCTAGAAATGACGTTTATGTTTTGTGGCAGCTTCATGGCAACGGGAAAATTAATCCTGTGCTATACTCCTCCAGGTGGATCATGCCCGACAACCAGAGAGACCGCCATGTTAGGTACACATATTGTTTGGGATTTTGGATTACAATCTAGTGTAACCCTGATAATACCTTGGATTAGTGGATCCCACTACAGGATGTTTAATAATGATGCTAAGTCAACTAATGCCAACGTTGGCTATGTCACTTGTTTTATGCAGACCAATCTGATAGTCCCCAGTGAATCCTCTGACACGTGTTCCTTGATAGGGTTCATAGCAGCAAAAGATGATTTCTCCCTCAGATTAATGAGAGACAGCCCTGACATTGGACAACTAGACCATTTACATGCAGCAGAGGCAGCCTACCAGATCGAGAGCATCATCAAAACAGCAACCGACACTGTGAAAAGTGAGATTAATGCTGAACTTGGTGTGGTCCCTAGCTTAAATGCAGTTGAAACAGGTGCAACTTCTAACACTGAACCAGAAGAAGCCATACAAACTCGCACAGTGATAAATCAGCACGGTGTATCTGAGACTCTAGTGGAAAATTTTCTCAGTAGAGCAGCTTTGGTATCAAAGAGAAGTTTTGAATACAAAGATCATACTTCGTCTGCAGCACAAGCAGACAAGAACTTTTTCAAATGGACAATTAACACCAGATCCTTTGTACAGTTAAGAAGAAAATTAGAATTATTCACATACCTTAGATTTGATGCTGAGATCACTATACTCACAACTGTAGCAGTGAATGGTAGTAGTAATAACACATACGTGGGTCTTCCTGACTTGACACTTCAAGCAATGTTTGTACCCACTGGTGCTCTTACCCCAGAAAAGCAGGACTCATTCCACTGGCAGTCAGGCAGTAATGCTAGTGTATTCTTTAAAATCTCTGACCCCCCAGCCAGAATAACCATACCTTTTATGTGCATTAACTCAGCATACTCAGTTTTTTATGATGGCTTTGCCGGATTTGAGAAAAACGGTCTATATGGAATAAATCCAGCTGACACTATTGGTAACTTATGTGTTAGAATAGTGAATGAACACCAACCAGTTGGTTTCACAGTGACCGTTAGGGTTTACATGAAGCCTAAACACATAAAAGCATGGGCACCACGACCACCACGAACTCTGCCATATATGAGTATTGCAAATGCAAATTACAAAGGTAAAGAAAGAGCACCAAATGCGCTCAGTGCTATAATTGGCAATAGAGACAGTGTCAAAACCATGCCTCATAATA------TAGTGAACACTGGTCCAGGCTTCGGAGGAGTTTTTGTAGGGTCTTTCAAAATAATCAACTATCACTTGGCCACTGCAGAAGAGAGACAGTCAGCTATCTATGTGGATTGGCAATCAGACGTCTTGGTTACCCCCATTGCTGCTCATGGAAGGCACCAAATAGCAAGATGCAAGTGCAACACAGGGGTTTACTATTGTAGGCACAAAAACAGAAGTTACCCGATTTGCTTTGAAGGCCCAGGGATTCAATGGATTGAACAAAATGAATATTACCCAGCAAGGTACCAGACCAATGTACTTTTGGCAGTTGGTCCTGCGGAAGCAGGAGATTGCGGTGGTTTACTAGTTTGTCCACATGGGGTAATCGGTCTTCTTACAGCAGGAGGGGGTGGAATTGTAGCTTTCACTGACATCAGGAATTTGCTATGGTTAGATACTGATGCTATGGAACAAGGCATTACTGATTATATTCAAAATCTTGGTAATGCCTTTGGAGCAGGATTTACAGAAACAATCTCTAATAAAGCCAAGGAAGTGCAAGATATGCTAATTGGAGAGAGTTCACTATTAGAAAAATTGTTAAAAGCTCTAATCAAAATCATATCAGCATTAGTAATTGTAATCAGAAACTCAGAAGATTTAGTCACAGTCACAGCCACACTAGCATTGTTGGGATGCCATGATTCACCATGGAGCTACTTGAAACAGAAGGTATGTTCATACTTAGGTATTCCTTATGTACCTAGACAGGGTGAATCGTGGCTTAAGAAGTTCACAGAGGCATGCAATGCTCTTAGAGGTCTGGATTGGCTATCGCAAAAGATAGATAAATTCATCAACTGGCTTAAAACCAAAATATTACCAGAAGCTAGGGAGAAATATGAATTTGTGCAAAGGCTCAAACAGTTACCGGTGATAGAAAACCAAGTTAGTACAATCGAGCATAGCTGCCCAACAACAGAACAACAACAGGCCTTATTCAACAACGTCCAATACTATTCACACTACTGTAGAAAGTACGCACCGCTTTACGCAGTGGAAGCAAAGAGGGTAGTAGCTCTTGAAAAGAAAATAAACAACTACATCCAGTTCAAGTCCAAATCTCGCATTGAACCGGTTTGTTTAATAATACATGGCTCTCCAGGAACTGGCAAGTCAGTGGCTTCAAATTTAATTGCCAGGGCTATCACAGAGAAATTGGGAGGGGACATTTATTCCTTGCCTCCAGACCCTAAATATTTTGATGGATACAAACAGCAAACAGTGGTCCTCATGGATGATTTAATGCAAAATCCAGATGGGAATGACATATCTATGTTCTGCCAAATGGTCTCCACTGTAGATTTCATACCCCCAATGGCTAGTTTGGAGGAAAAAGGAACTCTATACACCAGTCCATTTTTAATAGCTACTACCAATGCTGGCTCGATACATGCACCAACTGTATCAGACTCAAAGGCTTTGTCACGCAGATTTAAATTTGACGTGGACATTGAAGTCACAGATTCATACAAGGACTCAAATAAATTGGATATGTCAAGGGCAGTCGAGATGTGCAAACCAGACGGCTGTGCCCCCACCAATTACAAAAGATGCTGCCCATTGATCTGTGGAAAGGCTATCCAATTCAGAGATCGCAGAACTAATGCAAGATCCACTATTGATATGCTAGTAACTGATATTATAAAGGAATATAGAACCAGAAACAGTACACAGGATAAGCTGGAAGCTCTGTTTCAGGGGCCTCCACAGTTTAAAGAGATCAAAATTTCAGTCACCCCAGATACACCAGCTCCTGATGCTATAAACGACCTTCTTAGGTCAGTGGATTCTCAAGAAGTTAGGGATTATTGCCAAAAGAAAGGATGGATTGTGGTACACCCATCAAATGAGCTAATAGTAGAAAAACACATTAGTAGAGCTTTTATTACTCTACAAGCCATTGCCACCTTTGTATCAATAGCTGGTGTAGTTTATGTTATATACAAACTTTTTGCTGGCATTCAGGGTCCATACTCAGGAATCCCCAATCCTAAACCTAAAGTACCCTCTCTCAGAACAGCTAAAGTGCAAGGACCAGGGTTCGATTTTGCACAAGCCATAATGAAGAAAAATACCGTCATTGCAAGGACTGAAAAGGGTGAGTTCACCATGCTGGGTGTATATGATAGGGTAGCGGTCATCCCCACACACGCATCTGTTGGAGAAACCATTTACATTAATGATGTAGAGACTAAAGTTTTAGATGCGTGTGCACTTAGAGACTTGACTGATACAAACTTAGAAATAACCATAGTCAAATTAGACCGTAATCAAAAATTTAGAGATATCAGACATTTTCTGCCCAGATATGAGGATGATTACAATGACGCTGTGCTCAGCGTACATACATCAAAATTCCCAAATATGTATATCCCAGTTGGACAAGTCACCAATTATGGCTTCTTGAACCTAGGTGGTACACCGACGCACCGCATTTTAATGTATAACTTCCCAACAAGAGCTGGCCAGTGTGGTGGTGTGGTGACAACTACAGGTAAGGTGATAGGAATACATGTAGGTGGAAATGGAGCTCAAGGATTTGCAGCAATGCTACTACACTCTTACTTTACCGATACACAAGGTGAGATAGTTAGTAGTGAAAAGAGTGGGGTGTGCATTAACGCACCGGCAAAGACTAAACTCCAACCCAGTGTTTTCCATCAAGTTTTTGAAGGTTCAAAGGAACCAGCAGTTCTCAATCCAAAAGATCCTAGGCTTAAAACAGATTTCGAGGAGGCCATTTTCTCAAAGTACACAGGTAACAAAATTATGTTAATGGATGAGTACATGGAAGAGGCAGTGGATCATTATGTGGGGTGTTTAGAACCATTAGACATCAGTGTGGATCCCATACCCCTGGAAAGTGCCATGTATGGAATGGATGGCCTTGAGGCATTAGACTTAACTACCAGTGCGGGATTCCCTTACTTACTACAAGGGAAGAAGAAAAGGGATATATTTAATAGACATACTAGAGACACCAGTGAAATGACAAAGATGTTAGAGAAATATGGAGTTGACCTACCTTTTGTAACCTTTGTAAAAGATGAGCTTAGATCAAGAGAAAAAGTTGAAAAAGGGAAATCACGCCTGATTGAGGCCAGTTCCTTGAATGACTCAGTTGCTATGAGAGTTGCCTTTGGAAACCTTTACGCCACATTTCACAACAATCCAGGTATAGCAACTGGTAGTGCAGTTGGTTGTGATCCAGATATATTTTGGTCAAAAATCCCTATTTTGTTAGATGGAGAAATCTTTGCTTTTGACTACACTGGTTATGATGCTAGTTTGTCACCAGTGTGGTTTGCCTGTTTAAAGAAAGTTCTAGTTAAGTTAGGTTACACACATCAAACGTCTTTTATAGATTATTTGTGTCATTCAGTACATTTATATAAGGAC-AAAAAATACATAGTTAATGGTGGAATGCCCTCTGGTTCTTCAGGCACCAGCATATTCAACACTATGATCAACAATATAATCATAAGAACTTTATTAATTAGGGTTTACAAAGGCATAGACCTGGACCAGTTCAAAATGATTGCCTATGGGGATGATGTTATTGCTAGCTACCCACATAAGATTGATCCAGGTTTGTTGGCAGAAGCAGGTAAACAGTATGGATTAGTAATGACACCAGCAGATAAAGGAACCAGTTTTATTGACACAAATTGGGAAAATGTAACTTTCTTAAAAAGATATTTCAGAGCAGATGATCAATACCCCTTTCTCATACATCCAGTGATGCCAATGAAAGAGATACATGAATCTATTAGATGGACTAAAGATCCCAGAAACACACAGGATCATGTTAGGTCTTTGTGCTACCTCGCATGGCATAATGGAGAGGAGGCTTATAATGAATTTTGCAGAAAAATCAGAAGTGTGCCTGTGGGAAGAGCATTGACACTACCTGCATACTCTAGTCTTAGACGGAAATGGTTAGATTCGTTCTAG
>KT995620.1_Enterovirus_D68_strain_USA/VA/2014-19255_complete_genome
GGCCCACGTGGCGGCTAGTACTCTGGTACTTCGGTACCTTT-GTACGCCTGTTTTTATCTCCCTTCCCAATGTAACTTAGAAGTTTTTAAATCAATGCTCAATAGGTGGGGCGCAAACCAGCGCTCTCATGAGCAAGCACTCCTGTCTCCCCGGTGAGGTTGTATAAACTGTTCCCACGGTTGAAAACAACCTATCCGTTATCCGCTATAGTACTTCGAGAAACCTAGTACCACCTTTGGATTGTTGACGCGTTGCGCTCAGCACACTAACCCGTGTGTAGCTTGGGTCGATGAGTCTGGACATACCCCACTGGCGACAGTGGTCCAGGCTGCGTTGGCGGCCTACTCATGGTGAAAGCCATGAGACGCTAGACATGAACAAGGTGTGAAGAGTCTATTGAGCTACTATAGAGTCCTCCGGCCCCTGAATGCGGCTAATCCTAACCATGGAGCAAGTGCTCACAGGCCAGTGAGTTACTTGTCGTAATGCGCAAGTCCGTGGCGGAACCGACTACTTTGGGTGTCCGTGTTTCA-CTTTTTACTTTTATGACTGCTTATGGTGACAATTTGATATTGTTACCATTTAGCTTGTCAAATCAATTGCA-AAAGATCCTAAATCTTATTTATCAACTTGCATCTTGATAACTTTA-----------------------ATTTGAAAA------------TTT---TAACAATGGGAGCTCAGGTTACTAGACAACAAACTGGCACTCATGAAAATGCCAACATTGCCACAAATGGATCTCACATCACATACAATCAGATAAACTTTTACAAGGATAGTTATGCGGCTTCAGCCAGCAAGCAGGATTTTTCACAGGACCCATCAAAATTCACTGAACCAGTAGTGGAAGGTTTAAAAGCAGGGGCGCCAGTTTTGAAATCTCCTAGTGCTGAGGCATGTGGCTACAGTGATAGAGTATTACAGCTCAAATTAGGAAATTCAGCTATTGTCACCCAGGAAGCAGCGAACTACTGCTGCGCTTATGGTGAATGGCCCAATTACTTACCAGACCATGAAGCAGTAGCCATTGATAAACCTACACAACCAGAAACTGCTACAGATAGATTCTACACTTTGAAGTCAGTCAAATGGGAAACTGGAAGCACAGGATGGTGGTGGAAACTACCCGATGCACTAAATAATATAGGCATGTTTGGACAGAATGTACAGCATCACTACCTATATAGATCTGGTTTCTTGATTCATGTGCAGTGTAATGCCACAAAATTCCATCAAGGTGCCTTACTAGTGGTAGCAATTCCAGAACATCAGAGGGGAGCGCACAACACCAACACTAGCCCAGGGTTTGATGATATAATGAAAGGTGAAGAAGGAGGGACCTTCAATCATCCATATGTCCTTGATGATGGAACATCATTGGCTTGTGCGACGATATTTCCACATCAGTGGATAAATCTGAGAACCAACAATTCAGCAACAATTGTTCTTCCCTGGATGAATGCTGCTCCAATGGATTTCCCACTCAGACATAATCAGTGGACGCTAGCAATAATACCAGTGGTGCCATTAGGCACGCGTACAACATCAAGTATGGTCCCAATAACAGTTTCAATCGCTCCAATGTGTTGTGAGTTTAATGGACTTAGACACGCCATTACTCAAGGTGTCCCAACATACCTTTTACCAGGCTCGGGACAATTCCTAACAACTGATGATCATAGCTCTGCACCAGCTCTCCCGTGTTTCAACCCAACTCCAGAAATGCATATCCCAGGGCAGGTCCGTAACATGCTAGAAGTGGTCCAAGTGGAATCAATGATGGAGATTAATAACACAGAAAGTGCAGTTGGCATGGAGCGTCTTAAGGTTGATATATCAGCATTGACAGATGTCGATCAATTGTTATTCAACATTCCACTGGACATACAGTTGGATGGGCCACTTAGAAACACTTTAGTAGGAAACATATCTAGATATTACACTCATTGGTCTGGATCCCTAGAAATGACGTTTATGTTTTGTGGCAGCTTCATGGCAACGGGAAAATTAATCCTGTGCTATACTCCTCCAGGTGGATCATGCCCGACAACCAGAGAGACCGCCATGTTAGGTACACATATTGTTTGGGATTTTGGATTACAATCTAGTGTAACCCTGATAATACCTTGGATTAGTGGATCCCACTACAGGATGTTTAATAATGATGCTAAGTCAACTAATGCCAACGTTGGCTATGTCACTTGTTTTATGCAGACCAATCTGATAGTCCCCAGTGAATCCTCTGACACGTGTTCCTTGATAGGGTTCATAGCAGCAAAAGATGATTTCTCCCTCAGATTAATGAGAGACAGCCCTGACATTGGACAACTAGACCATTTACATGCAGCAGAGGCAGCCTACCAGATCGAGAGCATCATCAAAACAGCAACCGACACTGTGAAAAGTGAGATTAATGCTGAACTTGGTGTGGTCCCTAGCTTAAATGCAGTTGAAACAGGTGCAACTTCTAACACTGAACCAGAAGAAGCCATACAAACTCGCACAGTGATAAATCAGCACGGTGTATCCGAGACTCTAGTGGAGAATTTTCTCAGTAGAGCAGCTTTGGTATCAAAGAGAAGTTTTGAATACAAAGATCATACTTCGTCTGCAGCACAAGCAGACAAGAACTTTTTCAAATGGACAATTAACACCAGATCCTTTGTACAGTTAAGAAGAAAATTAGAATTATTCACATACCTTAGGTTTGATGCTGAGATCACTATACTCACAACTGTAGCAGTGAATGGTAGTAGTAATAATACATACGTGGGTCTTCCTGACTTGACACTTCAAGCAATGTTTGTACCCACTGGTGCTCTTACCCCAGAAAAGCAGGACTCATTCCACTGGCAGTCAGGCAGTAATGCTAGTGTATTCTTTAAAATCTCTGACCCCCCAGCCAGAATAACCATACCTTTTATGTGCATTAACTCAGCATACTCAGTTTTTTATGATGGCTTTGCCGGATTTGAGAAAAACGGTCTGTATGGAATAAATCCAGCTGATACTATTGGTAACTTATGTGTTAGAATAGTGAATGAACACCAACCAGTTGGTTTCACAGTGACCGTTAGGGTTTACATGAAGCCTAAACACATAAAAGCATGGGCACCACGACCACCACGAACTCTGCCATATATGAGTATTGCAAATGCAAATTACAAAGGTAAAGAAAGAGCACCAAATGCGCTCAGTGCTATAATTGGCAATAGAGACAGTGTCAAAACCATGCCTCATAATA------TAGTGAACACTGGTCCAGGCTTCGGAGGAGTTTTTGTAGGGTCTTTCAAAATAATCAACTATCACTTGGCCACTGCAGAAGAGAGACAGTCAGCTATCTATGTGGATTGGCAATCAGACGTCTTGGTTACCCCCATTGCTGCTCATGGAAGGCACCAAATAGCAAGATGCAAGTGCAACACAGGGGTTTACTATTGTAGGCACAAAAACAGAAGTTACCCGATTTGCTTTGAAGGCCCAGGGATTCAATGGATTGAACAAAATGAATATTACCCAGCAAGGTACCAGACCAATGTACTTTTGGCAGTTGGTCCTGCGGAAGCAGGAGATTGCGGTGGTTTACTAGTTTGTCCACATGGGGTAATCGGTCTTCTTACAGCAGGAGGGGGTGGAATTGTAGCTTTCACTGATATCAGGAATTTGCTATGGTTAGATACTGATGCTATGGAACAAGGTATTACTGATTATATTCAAAATCTTGGTAATGCCTTTGGAGCAGGATTTACAGAAACAATCTCTAATAAAGCCAAGGAAGTGCAAGATATGCTAATTGGAGAGAGTTCACTATTAGAAAAATTGTTAAAAGCTCTAATCAAAATCATATCAGCATTAGTAATTGTAATCAGAAACTCAGAAGATTTAGTCACAGTCACAGCCACACTAGCATTGTTGGGATGCCATGATTCACCATGGAGCTACTTGAAACAGAAGGTATGTTCATACTTAGGTATTCCTTATGTACCTAGACAGGGTGAATCGTGGCTCAAGAAGTTCACAGAGGCATGCAATGCTCTTAGAGGTCTGGATTGGCTATCGCAGAAGATAGATAAATTCATCAACTGGCTTAAAACCAAAATATTACCAGAAGCTAGGGAGAAATATGAATTTGTGCAAAGGCTCAAACAGTTACCGGTGATAGAAAACCAAGTTAGTACAATCGAGCATAGCTGCCCAACAACAGAACAACAACAGGCCTTATTCAACAACGTCCAATACTATTCACACTACTGTAGAAAGTACGCACCACTTTACGCAGTGGAAGCAAAGAGGGTAGTAGCTCTTGAAAAGAAAATAAACAACTACATCCAGTTCAAGTCCAAATCTCGCATTGAACCGGTTTGTTTAATAATACATGGCTCTCCAGGAACTGGCAAGTCAGTGGCTTCAAATTTAATTGCCAGGGCTATCACAGAGAAATTGGGGGGGGACATTTATTCCTTGCCTCCAGACCCTAAATATTTTGATGGATACAAACAGCAAACAGTGGTCCTCATGGATGATTTAATGCAAAATCCAGATGGGAATGACATATCTATGTTCTGCCAAATGGTCTCCACTGTAGATTTCATACCCCCAATGGCTAGTTTGGAGGAAAAAGGAACTCTATACACCAGTCCATTTTTAATAGCTACTACCAATGCTGGCTCAATACATGCACCAACTGTATCAGACTCAAAGGCTTTGTCACGCAGATTTAAATTTGACGTGGACATTGAAGTCACAGATTCATACAAGGACTCAAATAAATTGGATATGTCAAGGGCAGTCGAGATGTGCAAACCAGACGGCTGTGCCCCCACCAATTATAAAAGATGCTGCCCATTGATCTGTGGAAAGGCTATCCAATTCAGAGATCGCAGAACTAATGCAAGATCCACTATTGATATGCTAGTAACTGATATTATAAAGGAATATAGAACCAGAAACAGTACACAGGATAAGCTGGAAGCTCTGTTTCAGGGGCCTCCACAGTTTAAAGAGATCAAAATTTCAGTCACCCCAGATACACCAGCTCCTGATGCTATAAATGACCTTCTTAGGTCAGTGGATTCTCAAGAAGTTAGGGATTATTGCCAAAAGAAAGGATGGATTGTAGTACACCCATCAAATGAGCTAATAGTAGAAAAACACATTAGTAGAGCTTTTATTACTCTACAAGCCATTGCCACCTTTGTATCAATAGCTGGTGTAGTTTATGTTATATACAAACTTTTTGCTGGCATTCAGGGTCCATACACAGGAATCCCCAATCCTAAACCTAAAGTACCCTCTCTCAGAACAGCTAAAGTGCAAGGACCAGGGTTCGATTTTGCACAAGCCATAATGAAGAAAAATACCGTCATTGCAAGGACTGAAAAGGGTGAGTTCACCATGCTGGGTGTATATGATAGGGTAGCGGTCATCCCCACACACGCATCTGTTGGAGAAACCATTTACATTAATGATGTAGAGACTAAAGTTTTAGATGCGTGTGCACTTAGAGACTTGACTGATACAAACTTAGAGATAACCATAGTCAAATTAGACCGTAACCAAAAATTTAGAGATATCAGACATTTTCTGCCCAGATATGAGGATGATTACAATGACGCTGTGCTTAGCGTACATACATCAAAATTCCCAAATATGTATATCCCAGTTGGACAAGTCACCAATTATGGCTTCTTGAACCTAGGTGGTACACCGACGCACCGCATTTTAATGTATAACTTCCCAACAAGAGCTGGCCAGTGTGGTGGTGTGGTGACAACTACAGGTAAGGTGATAGGAATACATGTAGGTGGAAATGGAGCTCAAGGATTTGCAGCAATGCTACTACACTCTTACTTTACCGATACACAAGGTGAGATAGTTAGTAGTGAAAAGAGTGGGGTGTGCATTAACGCACCGGCAAAGACTAAACTCCAACCCAGTGTTTTCCATCAAGTTTTTGAAGGTTCAAAGGAACCAGCAGTTCTCAATCCAAAAGATCCTAGGCTTAAAACAGATTTCGAGGAGGCCATTTTCTCAAAGTACACAGGTAACAAAATCATGTTAATGGATGAGTACATGGAAGAGGCAGTGGATCATTATGTGGGGTGTTTAGAACCATTAGACATCAGTGTGGATCCCATACCCCTGGAAAGTGCCATGTATGGAATGGATGGCCTTGAGGCATTAGACTTAACTACCAGTGCAGGATTCCCTTACTTACTACAAGGGAAGAAGAAAAGGGATATATTTAATAGACATACTAGAGACACCAGTGAAATGACAAAAATGTTAGAGAAATATGGAGTTGACCTACCTTTTGTAACCTTTGTAAAAGATGAGCTTAGATCAAGAGAAAAAGTTGAAAAAGGGAAATCACGCCTGATTGAGGCCAGTTCCTTGAATGACTCAGTTGCTATGAGAGTTGCCTTTGGAAACCTTTACGCCACATTTCACAACAATCCAGGTACAGCAACTGGTAGTGCAGTTGGTTGTGATCCAGATATATTTTGGTCAAAAATCCCTATTTTGTTAGATGGAGAGATCTTTGCTTTTGACTACACTGGTTATGATGCTAGTTTGTCACCAGTGTGGTTTGCCTGTTTAAAGAAAGTTCTAATTAAGTTAGGTTACACACATCAAACGTCTTTTATAGATTATTTGTGTCATTCAGTACATTTATATAAGGAC-AAAAAGTACATAGTTAATGGTGGAATGCCCTCTGGTTCTTCAGGCACCAGCATATTCAACACTATGATCAACAATATAATCATAAGAACTTTATTAATTAGGGTTTACAAAGGCATAGACCTGGACCAGTTCAAAATGATTGCCTATGGGGATGATGTTATTGCTAGCTACCCACATAAGATTGATCCAGGTTTGCTGGCAGAAGCAGGTAAACAGTATGGATTAGTAATGACACCAGCAGACAAAGGAACTAGTTTTATTGACACAAATTGGGAAAATGTAACTTTCTTAAAAAGATATTTCAGAGCAGATGATCAATACCCCTTTCTCATACATCCAGTGATGCCAATGAAAGAGATACATGAATCTATTAGATGGACTAAAGATCCCAGAAACACACAGGATCATGTTAGGTCTTTGTGCTACCTCGCATGGCATAATGGAGAGGAGGCTTATAATGAATTTTGCAGAAAAATCAGAAGTGTGCCTGTGGGAAGAGCATTGACACTACCTGCATACTCTAGTCTTAGACGGAAATGGTTAGATTCGTTCTAG
>KT995619.1_Enterovirus_D68_strain_USA/NC/2014-19254_complete_genome
GGCCCACGTGGCGGCTAGTACTCTGGTACTTCGGTACCTTT-GTACGCCTG-TTTTATCTCCCTTCCCAATGTAACTTAGAAGTTCTTAAATCAATGCTCAATAGGTGGGGCGCAAACCAGCGCTCTCATGAGCAAGCACTCCTGTCTCCCCGGTGAGGTTGTATAAACTGTTCCCACGGTTGAAAACAACTTATCCGTTATCCGCTATAGTACTTCGAGAAACCTAGTACCACCTTTGGATTGTTGACGCGTTGCGCTCAGCACACTAACCCGTGTGTAGCTTGGGTCGATGAGTCTGGACATACCTCACTGGCGACAGTGGTCCAGGCTGCGTTGGCGGCCTACTCATGGTGAAAGCCATGAGACGCTAGACATGAACAAGGTGTGAAGAGTCTATTGAGCTACTATAGAGTCCTCCGGCCCCTGAATGCGGCTAATCCTAACCATGGAGCAAGTGCTCACAGGCCAGTGAGTTGCTTGTCGTAATGCGCAAGTCCGTGGCGGAACCGACTACTTTGGGTGTCCGTGTTTCA-CTTTTTACTTTTATGACTGCTTATGGTGACAATTTGATATTGTTACCATTTAGCTTGTCAAATCAATTGCA-AAAGATCCTAAATCTTATTTATCAACTTGCATCTTGATAACTTTA-----------------------ATTTGAAAA------------TTT---TAACAATGGGAGCTCAGGTTACTAGACAACAAACTGGCACTCATGAAAATGCCAACATTGCCACAAATGGATCTCATATCACATACAATCAGATAAACTTTTACAAGGATAGTTATGCGGCTTCAGCCAGCAAGCAGGATTTTTCACAGGACCCATCAAAATTCACTGAACCAGTAGTGGAAGGTTTAAAAGCAGGGGCGCCAGTTTTGAAATCTCCTAGTGCTGAGGCATGTGGCTACAGTGATAGAGTATTACAGCTCAAATTAGGAAATTCAGCTATTGTCACCCAGGAAGCAGCGAACTACTGCTGCGCTTATGGTGAATGGCCCAATTACTTACCAGACCATGAAGCAGTAGCCATTGATAAACCTACACAACCAGAAACTGCTACAGATAGATTCTACACTTTGAAATCAGTCAAATGGGAAACTGGAAGCACAGGATGGTGGTGGAAACTACCCGATGCACTAAATAATATAGGCATGTTTGGACAGAATGTACAGCATCACTACCTATATAGATCTGGTTTCTTGATTCATGTGCAGTGTAATGCCACAAAATTCCATCAAGGTGCCTTATTAGTGGTAGCAATTCCAGAACATCAGAGGGGAGCGCACAACACCAACACTAGCCCAGGGTTTGATGATATAATGAAAGGTGAAGAAGGAGGGACCTTCAATCATCCATATGTCCTTGATGATGGAACATCATTGGCTTGTGCGACGATATTTCCACATCAGTGGATAAATCTGAGAACCAACAATTCAGCAACAATTGTTCTTCCCTGGATGAATGCTGCTCCAATGGATTTCCCACTTAGACATAATCAGTGGACGCTAGCAATAATACCAGTGGTGCCATTAGGCACGCGTACAACATCAAGTATGGTCCCAATAACAGTTTCAATCGCTCCAATGTGTTGTGAGTTTAATGGACTTAGACACGCCATTACTCAAGGTGTCCCAACATACCTTTTACCAGGCTCGGGACAATTCCTAACAACTGATGATCATAGCTCTGCACCAGCTCTCCCGTGTTTCAACCCAACTCCAGAAATGCATATCCCAGGGCAGGTCCGTAACATGCTAGAAGTGGTCCAAGTGGAATCAATGATGGAGATTAATAACACAGAAAGTGCAGTTGGCATGGAGCGTCTTAAGGTTGATATATCAGCATTGACAGATGTCGATCAATTGTTATTCAACATTCCACTGGACATACAGTTGGATGGGCCACTTAGAAACACTTTAGTAGGAAACATATCTAGATATTACACTCATTGGTCTGGATCCCTAGAAATGACATTTATGTTTTGTGGCAGCTTCATGGCAACGGGAAAATTAATCCTGTGCTATACTCCTCCAGGTGGATCATGCCCGACAACCAGAGAGACCGCCATGTTAGGTACACATATTGTTTGGGATTTTGGATTACAATCTAGTGTAACCCTGATAATACCTTGGATTAGTGGATCCCACTACAGGATGTTTAATAATGATGCTAAGTCAACTAATGCCAACGTTGGCTATGTCACTTGTTTTATGCAGACCAATCTGATAGTCCCCAGTGAATCCTCTGACACGTGTTCCTTGATAGGGTTCATAGCAGCAAAAGATGATTTCTCCCTCAGATTAATGAGAGACAGCCCTGACATTGGACAACTAGACCATTTACATGCAGCAGAGGCAGCCTACCAGATCGAGAGCATCATCAAAACAGCAACCGACACTGTGAAAAGTGAGATTAATGCTGAACTTGGTGTGGTCCCTAGCTTAAACGCAGTTGAAACAGGTGCAACTTCTAACACTGAACCAGAAGAAGCCATACAAACTCGCACAGTGATAAATCAGCACGGTGTATCCGAGACTCTAGTGGAGAATTTTCTCAGTAGAGCAGCTTTGGTATCAAAGAGAAGTTTTGAATACAAAGATCATACTTCGTCTGCAGCACAAGCAGACAAGAACTTTTTCAAATGGACAATTAACACCAGATCCTTTGTACAGTTAAGAAGAAAATTAGAATTATTCACATACCTTAGATTTGATGCTGAGATCACTATACTCACAACTGTAGCAGTGAATGGTAGTAGTAATAATACATACGTGGGTCTTCCTGACTTGACACTTCAAGCAATGTTTGTACCCACTGGTGCTCTTACCCCAGAAAAGCAGGACTCATTCCACTGGCAGTCAGGCAGTAATGCTAGTGTATTCTTTAAAATCTCTGACCCCCCAGCCAGAATAACCATACCTTTTATGTGCATTAACTCAGCATACTCAGTTTTTTATGATGGCTTTGCCGGATTTGAGAAAAACGGTCTGTATGGAATAAATCCAGCTGATACTATTGGTAACTTATGTGTTAGAATAGTGAATGAACACCAACCAGTTGGTTTCACAGTGACCGTTAGGGTTTACATGAAGCCTAAACATATAAAAGCATGGGCACCACGACCACCACGAACTCTGCCATATATGAGTATTGCAAATGCAAATTACAAAGGTAAAGAAAGAGCACCAAATGCGCTCAGTGCTATAATTGGCAATAGAGACAGTGTCAAAACCATGCCTCATAATA------TAGTGAACACTGGTCCAGGCTTCGGAGGAGTTTTTGTAGGGTCTTTCAAAATAATCAACTATCACTTGGCCACTGCAGAAGAGAGACAGTCAGCTATCTATGTGGATTGGCAATCAGACGTCTTGGTTACCCCCATTGCTGCTCATGGAAGGCACCAAATAGCAAGATGCAAGTGCAACACAGGGGTTTACTATTGTAGGCACAAAAACAGAAGTTACCCGATTTGCTTTGAAGGCCCAGGGATTCAATGGATTGAACAAAATGAATATTACCCAGCAAGGTACCAGACCAACGTACTTTTGGCAGTTGGTCCTGCGGAAGCAGGAGATTGCGGTGGTTTACTAGTTTGTCCACATGGGGTAATCGGTCTTCTTACAGCAGGAGGGGGTGGAATTGTAGCTTTCACTGATATCAGGAATTTGCTATGGTTAGATACTGATGCTATGGAACAAGGCATTACCGATTATATTCAAAATCTTGGTAATGCCTTTGGAGCAGGATTTACAGAAACAATCTCTAATAAAGCCAAGGAAGTGCAAGATATGCTAATTGGAGAGAGTTCACTATTAGAAAAATTGTTAAAAGCTCTAATCAAAATCATATCAGCATTAGTAATTGTAATCAGAAACTCAGAAGATTTAGTCACAGTCACAGCCACACTAGCATTGTTGGGATGCCATGATTCACCATGGAGCTACTTGAAACAGAAGGTATGTTCATACTTAGGTATTCCTTATGTACCTAGACAGGGTGAATCGTGGCTCAAGAAGTTCACAGAGGCATGCAATGCTCTTAGAGGTCTGGATTGGCTATCGCAAAAGATAGATAAATTCATCAATTGGCTTAAAACCAAAATATTACCAGAAGCTAGGGAGAAATATGAATTTGTGCAAAGGCTCAAACAGTTACCGGTGATAGAAAACCAAGTTAGTACAATCGAGCATAGCTGCCCAACAACAGAACAACAACAGGCCTTATTCAACAACGTCCAATACTATTCACACTACTGTAGAAAGTACGCACCACTTTACGCAGTGGAAGCAAAGAGGGTAGTAGCTCTTGAAAAGAAAATAAACAACTACATCCAGTTCAAGTCCAAATCTCGCATTGAACCGGTTTGTTTAATAATACATGGCTCTCCAGGAACTGGCAAGTCAGTGGCTTCAAATTTAATTGCTAGGGCTATCACAGAGAAATTGGGGGGGGACATTTATTCCTTGCCTCCAGACCCTAAATATTTTGATGGATACAAACAGCAAACAGTGGTCCTCATGGATGATTTAATGCAAAATCCAGATGGGAATGACATATCTATGTTCTGCCAAATGGTCTCCACTGTAGATTTCATACCCCCAATGGCTAGTTTGGAGGAAAAAGGAACTCTATACACCAGTCCATTTTTAATAGCTACTACCAATGCTGGCTCAATACATGCACCAACTGTATCAGACTCAAAGGCTTTGTCACGCAGATTTAAATTTGACGTGGACATTGAAGTCACAGATTCATACAAGGACTCAAATAAATTGGATATGTCAAGGGCAGTCGAGATGTGCAAACCAGACGGCTGTGCCCCCACCAATTACAAAAGATGCTGCCCATTGATCTGTGGAAAGGCTATCCAATTCAGAGATCGCAGAACTAATGCAAGATCCACTATTGATATGCTAGTAACTGATATTATAAAGGAATATAGAACCAGAAACAGTACACAGGATAAGCTGGAAGCTCTGTTTCAGGGGCCTCCACAGTTTAAAGAGATCAAAATTTCAGTCACCCCAGATACACCAGCTCCTGATGCTATAAATGACCTTCTTAGGTCAGTGGATTCTCAAGAAGTTAGGGATTATTGCCAAAAGAAAGGATGGATTGTAGTACACCCATCAAATGAGCTAATAGTAGAAAAACACATTAGTAGAGCTTTTATTACTCTACAAGCCATTGCCACCTTTGTATCAATAGCTGGTGTAGTTTATGTTATATACAAACTTTTTGCTGGCATTCAGGGTCCATACACAGGAATCCCCAATCCTAAACCTAAAGTACCCTCTCTCAGAATAGCTAAAGTGCAAGGACCAGGGTTCGATTTTGCACAAGCCATAATGAAGAAAAATACCGTCATTGCAAGGACTGAAAAGGGTGAGTTCACCATGCTGGGTGTATATGATAGGGTAGCGGTCATCCCCACACACGCATCTGTTGGAGAAACCATTTACATTAATGATGTAGAGACTAAAGTTTTAGATGCGTGTGCACTTAGAGACTTGACTGATACAAACTTAGAGATAACCATAGTCAAATTAGACCGTAACCAAAAATTTAGAGATATCAGACATTTTCTGCCCAGATATGAGGATGATTACAATGACGCTGTGCTTAGCGTACATACATCAAAATTCCCAAATATGTATATCCCAGTTGGACAAGTCACCAATTATGGCTTCTTGAACCTAGGTGGTACACCGACGCACCGCATTTTAATGTATAACTTCCCAACAAGAGCTGGCCAGTGTGGTGGTGTGGTGACAACTACAGGTAAGGTGATAGGAATACATGTAGGTGGAAATGGAGCTCAAGGATTTGCAGCAATGCTACTACACTCTTACTTTACCGATACACAAGGTGAGATAGTTAGTAGTGAAAAGAGTGGGGTGTGCATTAACGCACCGGCAAAGACTAAACTCCAACCCAGTGTTTTCCATCAAGTTTTTGAAGGTTCAAAGGAACCAGCAGTTCTCAATCCAAAAGATCCTAGGCTTAAAACAGATTTCGAGGAGGCCATTTTCTCAAAGTACACAGGTAACAAAATCATGTTAATGGATGAGTACATGGAGGAGGCAGTGGATCATTATGTGGGGTGTTTAGAACCATTAGACATCAATGTGGATCCCATACCCCTGGAAAGTGCCATGTATGGAATGGATGGCCTTGAGGCATTAGACTTAACTACCAGTGCAGGATTCCCTTACTTACTACAAGGGAAGAAGAAAAGGGATATATTTAATAGACATACTAGAGACACCAGTGAAATGACAAAAATGTTAGAGAAATATGGAGTTGACCTACCTTTTGTAACCTTTGTAAAAGATGAGCTTAGATCAAGAGAAAAAGTTGAAAAAGGGAAATCACGCCTGATTGAGGCCAGTTCCTTGAATGACTCAGTTGCTATGAGAGTTGCCTTTGGAAACCTTTACGCCACATTTCACAACAATCCAGGTACAGCAACTGGTAGTGCAGTTGGTTGTGATCCAGATATATTTTGGTCAAAAATCCCTATTTTGTTAGATGGAGAAATCTTTGCTTTTGACTACACTGGTTATGATGCTAGTTTGTCACCAGTGTGGTTTGCCTGTTTAAAGAAAGTTCTAATTAAGTTAGGTTACACACATCAAACGTCTTTTATAGATTACTTGTGTCATTCAGTACATTTATATAAGGAC-AAAAAGTACATAGTTAATGGTGGAATGCCCTCTGGTTCTTCAGGTACCAGCATATTCAACACTATGATCAACAATATAATCATAAGAACTTTATTAATTAGGGTTTACAAAGGCATAGACCTGGACCAGTTCAAGATGATTGCCTATGGGGATGATGTTATTGCTAGCTACCCACATAAGATTGATCCAGGTTTGCTGGCAGAAGCAGGTAAACAGTATGGATTAGTAATGACACCAGCAGACAAAGGAACCAGTTTTATTGACACAAATTGGGAAAATGTAACTTTCTTAAAAAGATATTTCAGAGCAGATGATCAATACCCCTTTCTCATACATCCAGTGATGCCAATGAAAGAGATACATGAATCTATTAGATGGACTAAAGATCCCAGAAACACACAGGATCATGTTAGGTCTTTGTGCTACCTCGCATGGCATAATGGAGAGGAGGCTTATAATGAATTTTGCAGAAAAATCAGAAGTGTGCCTGTGGGAAGAGCATTGACACTACCTGCATACTCTAGTCTTAGACGGAAATGGTTAGATTCGTTCTAG
>KT995618.1_Enterovirus_D68_strain_USA/WY/2014-19253_complete_genome
GGCCCACGTGGCGGCTAGTACTCTGGTACTTCGGTACCTTT-GTACGCCTG-TTTTATCTCCCTTCCCAATGTAACTTAGAAGTTCTTAAATCAATGCTCAATAGGTGGGGCGCAAACCAGCGCTCTCATGAGCAAGCACTCCTGTCTCCCCGGTGAGGTTGTATAAACTGTTCCCACGGTTGAAAACAACCTATCCGTTATCCGCTATAGTACTTCGAGAAACCTAGTACCACCTTTGGATTGTTGACGCGTTGCGCTCAGCACACTAACCCGTGTGTAGCTTGGGTCGATGAGTCTGGACATACCCCACTGGCGACAGTGGTCCAGGCTGCGTTGGCGGCCTACTCATGGTGAAAGCCATGAGACGCTAGACATGAACAAGGTGTGAAGAGTCTATTGAGCTACTATAGAGTCCTCCGGCCCCTGAATGCGGCTAATCCTAACCATGGAGCAAGTGCTCACAGGCCAGTGAGTTGCTTGTCGTAATGCGCAAGTCCGTGGCGGAACCGACTACTTTGGGTGTCCGTGTTTCA-CTTTTTACTTTTATGACTGCTTATGGTGACAATTTGATATTGTTACCATTTAGCTTGTCAAATCAATTGCA-AAAGATCCTAAATCTTATTTATCAACTTGCATCTTGATAACTTTA-----------------------ATTTGAAAA------------TTT---TAACAATGGGAGCTCAGGTTACTAGACAACAAACTGGCACTCATGAAAATGCCAACATTGCCACAAATGGATCTCATATCACATACAATCAGATAAACTTTTACAAGGATAGTTATGCGGCTTCAGCCAGCAAGCAGGATTTTTCACAGGACCCATCAAAATTCACTGAACCAGTAGTGGAAGGTTTAAAAGCAGGGGCGCCAGTTTTGAAATCTCCTAGTGCTGAGGCATGTGGCTACAGTGATAGAGTATTACAGCTCAAATTAGGAAATTCAGCTATTGTCACCCAGGAAGCAGCGAACTACTGCTGCGCTTATGGTGAATGGCCCAATTACTTACCAGACCATGAAGCAGTAGCCATTGATAAACCTACACAACCAGAAACTGCTACAGATAGATTCTACACTTTGAAGTCAGTCAAATGGGAAACTGGAAGCACAGGATGGTGGTGGAAACTACCCGATGCACTAAATAATATAGGCATGTTTGGACAGAATGTACAGCATCACTACCTATATAGATCTGGTTTCTTGATTCATGTGCAGTGTAATGCCACAAAATTCCATCAAGGTGCCTTATTAGTGGTAGCAATTCCAGAACATCAGAGGGGAGCGCACAACACCAACACTAGCCCAGGGTTTGATGATATAATGAAAGGTGAAGAAGGAGGGACCTTCAATCATCCATATGTCCTTGATGATGGAACATCATTGGCTTGTGCGACGATATTTCCACATCAGTGGATAAATCTGAGAACCAACAATTCAGCAACAATTGTTCTTCCCTGGATGAATGCTGCTCCAATGGATTTCCCACTCAGACATAATCAGTGGACGCTAGCAATAATACCAGTGGTGCCATTAGGCACGCGTACAACATCAAGTATGGTCCCAATAACAGTTTCAATCGCTCCAATGTGTTGTGAGTTTAATGGACTTAGACACGCCATTACTCAAGGTGTCCCAACATACCTTTTACCAGGCTCGGGACAATTCCTAACAACTGATGATCATAGCTCTGCACCAGCTCTCCCGTGTTTCAACCCAACTCCAGAAATGCATATCCCAGGGCAGGTCCGTAACATGTTAGAAGTGGTCCAAGTGGAATCAATGATGGAGATTAATAACACAGAAAGTGCAGTTGGCATGGAGCGTCTTAAGGTTGATATATCAGCATTGACAGATGTCGATCAATTGTTATTCAACATTCCACTGGACATACAGTTGGATGGGCCACTTAGAAACACTTTAGTAGGAAACATATCTAGATATTACACTCATTGGTCTGGATCCCTAGAAATGACGTTTATGTTTTGTGGCAGCTTCATGGCAACGGGAAAATTAATCCTGTGCTATACTCCTCCAGGTGGATCATGCCCGACAACCAGAGAGACCGCCATGTTAGGTACACATATTGTTTGGGATTTTGGATTACAATCTAGTGTAACCCTGATAATACCTTGGATTAGTGGATCCCACTACAGGATGTTTAATAATGATGCTAAGTCAACTAATGCCAACGTTGGCTATGTCACTTGTTTTATGCAGACCAATCTGATAGTCCCCAGTGAATCCTCTGACACGTGTTCCTTGATAGGGTTCATAGCAGCAAAAGATGATTTCTCCCTCAGATTAATGAGAGACAGCCCTGACATTGGACAACTAGACCATTTACATGCAGCAGAGGCAGCCTACCAGATCGAGAGCATCATCAAAACAGCAACCGACACTGTGAAAAGTGAGATTAATGCTGAACTTGGTGTGGTCCCTAGCTTAAATGCAGTTGAAACAGGTGCAACTTCTAACACTGAACCAGAAGAAGCCATACAAACTCGCACAGTGATAAATCAGCACGGTGTATCCGAGACCCTAGTGGAGAATTTTCTCAGTAGAGCAGCTTTGGTATCAAAGAGAAGTTTTGAATACAAAGATCATACTTCGTCTGCAGCACAAGCAGACAAGAACTTTTTCAAATGGACAATTAACACCAGATCCTTTGTACAGTTAAGAAGAAAATTAGAATTATTCACATACCTTAGATTTGATGCTGAGATCACTATACTCACAACTGTAGCAGTGAATGGTAGTAGTAATAATACATACGTGGGTCTTCCTGACTTGACACTTCAAGCAATGTTTGTACCCACTGGTGCTCTTACCCCAGAGAAGCAGGACTCATTCCACTGGCAGTCAGGCAGTAATGCTAGTGTATTCTTTAAAATCTCTGACCCCCCAGCCAGAATAACCATACCTTTTATGTGCATTAACTCAGCATACTCAGTTTTTTATGATGGCTTTGCCGGATTTGAGAAAAACGGTCTGTATGGAATAAATCCAGCTGATACTATTGGTAACTTATGTGTTAGAATAGTGAATGAACACCAACCAGTTGGTTTCACAGTGACCGTTAGGGTTTACATGAAGCCTAAACACATAAAAGCATGGGCACCACGACCACCACGAACTCTGCCATATATGAGTATTGCAAATGCAAATTACAAAGGTAAAGAAAGAGCACCAAATGCGCTCAGTGCTATAATTGGCAATAGAGACAGTGTCAAAACCATGCCTCATAATA------TAGTGAACACTGGTCCAGGCTTCGGAGGAGTTTTTGTAGGGTCTTTCAAAATAATCAACTATCACTTGGCCACTGCAGAAGAGAGACAGTCAGCTATCTATGTGGATTGGCAATCAGACGTCTTGGTTACCCCCATTGCTGCTCATGGAAGGCACCAAATAGCAAGATGCAAGTGCAACACAGGGGTTTACTATTGTAGGCACAAAAACAGAAGTTACCCGATTTGCTTTGAAGGCCCAGGGATTCAGTGGATTGAACAAAATGAATATTACCCAGCAAGGTACCAGACCAATGTACTTTTGGCAGTTGGTCCTGCGGAAGCAGGAGATTGCGGTGGTCTACTAGTTTGTCCACATGGGGTAATCGGTCTTCTTACAGCAGGAGGGGGTGGAATTGTAGCTTTCACTGATATCAGGAATTTGCTATGGTTAGATACTGATGCTATGGAACAAGGTATTACTGATTATATTCAAAATCTTGGTAATGCCTTTGGAGCAGGATTTACAGAAACAATCTCTAATAAAGCCAAGGAAGTGCAAGATATGCTAATTGGAGAGAGTTCACTATTAGAAAAATTGTTAAAAGCTCTAATCAAAATCATATCAGCATTAGTGATTGTAATCAGAAACTCAGAAGATTTAGTCACAGTCACAGCCACACTAGCATTGTTGGGATGCCATGATTCGCCATGGAGCTACTTGAAACAGAAGGTATGTTCATACTTAGGTATTCCTTATGTACCTAGACAGGGTGAATCGTGGCTCAAGAAGTTCACAGAGGCATGCAATGCTCTTAGAGGTCTGGATTGGCTATCGCAGAAGATAGATAAATTCATCAACTGGCTTAAAAACAAAATATTACCAGAAGCTAGGGAGAAATATGAATTTGTGCAAAGGCTCAAACAGTTACCGGTGATAGAAAACCAAGTTAGTACAATCGAGCATAGCTGCCCAACAACAGAACAACAACAGGCCTTATTCAACAACGTCCAATACTATTCACACTACTGTAGAAAGTACGCACCACTTTACGCAATGGAAGCAAAGAGGGTAGTAGCTCTTGAAAAGAAAATAAACAACTACATCCAGTTCAAGTCCAAATCTCGCATTGAACCGGTTTGTTTAATAATACATGGCTCTCCAGGAACTGGCAAGTCAGTGGCTTCAAATTTAATTGCCAGGGCTATCACAGAGAAATTGGGGGGGGACATTTATTCCTTGCCTCCAGACCCTAAATATTTTGATGGATACAAACAGCAAACAGTGGTCCTCATGGATGATTTAATGCAAAATCCAGATGGGAATGACATATCTATGTTCTGCCAAATGGTCTCCACTGTAGATTTCATACCCCCAATGGCTAGTTTGGAGGAAAAAGGAACTCTATACACCAGTCCATTTTTAATAGCTACTACCAATGCTGGCTCAATACATGCACCAACTGTATCAGACTCAAAGGCTTTGTCACGCAGATTTAAATTTGACGTGGACATTGAAGTCACAGATTCATACAAGGACTCAAATAAATTGGATATGTCAAGGGCAGTCGAGATGTGCAAACCAGACGGCTGTGCCCCCACCAATTACAAAAGATGCTGCCCATTGATCTGTGGAAAGGCTATCCAATTCAGAGATCGCAGAACTAATGCAAGATCCACTATTGATATGCTAGTAACTGATATTATAAAGGAATATAGAACCAGAAACAGTACACAGGATAAGCTGGAAGCTCTGTTTCAGGGGCCTCCACAGTTTAAAGAGATCAAAATTTCAGTCACCCCAGATACACCAGCTCCTGATGCTATAAATGACCTTCTTAGGTCAGTGGATTCTCAAGAAGTTAGGGATTATTGCCAAAAGAAAGGATGGATTGTAGTACACCCATCAAATGAGCTAATAGTAGAAAAACACATTAGTAGAGCTTTTATTACTCTACAAGCCATTGCCACCTTTGTATCAATAGCTGGTGTAGTTTATGTTATATACAAACTTTTTGCTGGCATTCAGGGTCCATACACAGGAATCCCCAATCCTAAACCTAAAGTACCCTCTCTCAGAACAGCTAAAGTGCAAGGACCAGGGTTCGATTTTGCACAAGCCATAATGAAGAAAAATACCGTCATTGCAAGGACTGAAAAGGGTGAGTTCACCATGCTGGGTGTATATGATAGGGTAGCGGTCATCCCCACACACGCATCTGTTGGAGAAACCATTTACATTAATGATGTAGAGACTAAAGTTTTAGATGCGTGTGCACTTAGAGACTTGACTGATACAAACTTAGAGATAACCATAGTCAAATTAGACCGTAACCAAAAATTTAGAGATATCAGACATTTTCTGCCCAGATATGAGGATGATTACAATGACGCTGTGCTTAGCGTACATACATCAAAATTCCCAAATATGTATATCCCAGTTGGACAAGTCACCAATTATGGCTTCTTGAACCTAGGTGGTACACCGACGCACCGCATTTTAATGTATAACTTCCCAACAAGAGCTGGCCAGTGTGGTGGTGTGGTGACAACTACAGGTAAGGTGATAGGAATACATGTAGGTGGAAATGGAGCTCAAGGATTTGCAGCAATGCTACTACACTCTTACTTTACCGATACACAAGGTGAGATAGTTAGTAGTGAAAAGAGTGGGGTGTGCATTAACGCACCGGCAAAGACTAAACTCCAACCCAGTGTTTTCCATCAAGTTTTTGAAGGTTCAAAGGAACCAGCAGTTCTCAATCCAAAAGATCCTAGGCTCAAAACAGATTTCGAGGAGGCCATTTTCTCAAAGTACACAGGTAACAGAATCATGTTAATGGATGAGTACATGGAAGAGGCAGTGGATCATTATGTGGGGTGTTTAGAACCATTAGACATCAGTGTGGATCCCATACCCCTGGAAAGTGCCATGTATGGAATGGATGGCCTTGAGGCATTAGACTTAACTACCAGTGCAGGATTCCCTTACTTACTACAAGGGAAGAAGAAAAGGGATATATTTAATAGACATACTAGAGACACCAGTGAAATGACAAAAATGTTAGAGAAATATGGAGTTGACCTACCTTTTGTAACCTTTGTAAAAGATGAGCTTAGATCAAGAGAAAAAGTTGAAAAAGGGAAATCACGCCTGATTGAGGCCAGTTCCTTGAATGACTCAGTTGCTATGAGAGTTGCCTTTGGAAACCTTTACGCCACATTTCACAACAATCCAGGTACAGCAACTGGTAGTGCAGTTGGTTGTGATCCAGATATATTTTGGTCAAAAATCCCTATTTTGTTAGATGGAGAAATCTTTGCTTTTGACTACACTGGTTATGATGCTAGTTTGTCACCAGTGTGGTTTGCCTGTTTAAAGAAAGTTCTAATTAAGTTAGGTTACACACATCAAACGTCTTATATAGATTATTTGTGTCATTCAGTACATTTATATAAGGAC-AAAAAGTACATAGTTAATGGTGGAATGCCCTCTGGTTCTTCAGGCACCAGCATATTCAACACTATGATCAACAATATAATCATAAGAACTTTATTAATTAGGGTTTACAAAGGCATAGACCTGGACCAGTTCAAAATGATTGCCTATGGGGATGATGTTATTGCTAGTTACCCACATAAGATTGATCCAGGTTTGCTGGCAGAAGCAGGTAAACAGTATGGATTAGTAATGACACCAGCAGACAAAGGAACCAGTTTTATTGACACAAATTGGGAAAATGTAACTTTCTTAAAAAGATATTTCAGAGCAGATGATCAATACCCATTTCTCATACATCCAGTGATGCCAATGAAAGAGATACATGAATCTATTAGATGGACTAAAGATCCCAGAAACACACAGGATCATGTTAGGTCTTTGTGCTACCTCGCATGGCATAATGGAGAGGAGGCTTATAATGAATTTTGCAGAAAAATCAGAAGTGTGCCTGTGGGAAGAGCATTGACACTACCTGCATACTCTAGTCTTAGACGGAAATGGTTAGATTCGTTCTAG
>KT995617.1_Enterovirus_D68_strain_USA/ND/2014-19252_complete_genome
GGCCCACGTGGCGGCTAGTACTCTGGTACTTCGGCACCTTT-GTACGCCTG-TTTTATCTCCCTTCCCAATGTAACTTAGAAGTTCTTAAATCAATGCTCAATAGGTGGGGCGCAAACCAGCGTTCTCATGAGCAAGCACTCCTGTCTCCCCGGTGAGGTTGTATAAACTGTTCCCACGGTTGAAAACGACCTATCCGTTATCCGCTATAGTACTTCGAGAAACCTAGTACCACCTTTGGATTGTTGACGCGTTGCGCTCAGCACACTAACCCGTGTGTAGCTTGGGTCGATGAGTCTGGACATACCTCACTGGCGACAGTGGTCCAGGCTGCGTTGGCGGCCTACTCATGGCGAAAGCCATGAGACGCTAGACATGAACAAGGTGTGAAGAGTCTATTGAGCTACTATAGAGTCCTCCGGCCCCTGAATGCGGCTAATCCTAACCATGGAGCAAGTGCTCACAGGCCAGTGAGTTGCTTGTCGTAATGCGCAAGTCTGTGGCGGAACCGACTACTTTGGGTGTCCGTGTTTCA-CTTTTTACTTTTATGACTGCTTATGGTGACAATTTGATATTGTTACCATTTAGCTTGTCAAATCAATTGCA-AAAGATCCTAAATCTTATTTATCAACTTGCATCTTGATAACTTTA-----------------------ATTTGAAAA------------TTT---TAACAATGGGAGCTCAGGTTACTAGACAACAAACTGGCACTCATGAAAATGCCAACATTGCCACAAATGGATCTCATATTACATACAATCAGATAAACTTTTACAAGGATAGTTATGCGGCTTCAGCCAGCAAGCAGGATTTTTCACAGGACCCATCAAAATTCACTGAACCAGTAGTGGAAGGTTTAAAAGCAGGGGCGCCAGTTTTGAAATCTCCTAGTGCTGAGGCATGTGGCTACAGTGATAGAGTATTACAGCTCAAATTAGGAAATTCAGCTATTGTCACCCAGGAAGCAGCGAACTACTGCTGCGCTTATGGTGAATGGCCCAATTACTTACCAGACCATGAAGCAGTAGCCATTGATAAACCTACACAACCAGAAACTGCTACAGATAGATTCTACACTTTGAAATCAGTCAAATGGGAAACTGGAAGCACAGGATGGTGGTGGAAACTACCCGATGCACTAAATAATATAGGCATGTTTGGACAGAATGTACAGCATCACTACCTATATAGATCTGGTTTCTTGATTCATGTGCAGTGTAATGCCACAAAATTCCATCAAGGTGCCTTATTAGTGGTAGCAATTCCAGAACATCAGAGGGGAGCGCACAACACTAACACTAGCCCAGGGTTTGATGATATAATGAAAGGTGAAGAAGGAGGGACCTTCAATCATCCATATGTCCTTGATGATGGAACATCATTGGCTTGTGCGACGATATTTCCACATCAGTGGATAAATCTGAGAACCAACAATTCAGCAACAATTGTTCTTCCCTGGATGAATGCTGCTCCAATGGATTTCCCACTTAGACATAATCAGTGGACGCTAGCAATAATACCAGTGGTGCCATTAGGCACGCGTACAACATCAAGTATGGTCCCAATAACAGTTTCAATTGCTCCAATGTGTTGTGAGTTTAATGGACTTAGACACGCCATTACTCAAGGTGTCCCAACATACCTTTTACCAGGCTCGGGACAGTTCCTAACAACTGATGATCATAGCTCTGCACCAGCTCTCCCGTGTTTCAACCCAACTCCAGAAATGCATATCCCAGGGCAGGTCCGTAACATGCTAGAAGTGGTCCAAGTGGAATCAATGATGGAGATTAATAACACAGAAAGTGCAGTTGGCATGGAGCGTCTTAAGGTTGATATATCAGCATTGACAGATGTCGATCAATTGTTATTCAACATTCCACTGGACATACAGTTGGATGGGCCACTTAGAAACACTTTAGTAGGAAACATATCTAGATATTACACTCATTGGTCTGGATCCCTAGAAATGACGTTTATGTTTTGTGGCAGCTTCATGGCAACGGGAAAATTAATCCTGTGCTATACTCCTCCAGGTGGATCATGCCCGACAACCAGAGAGACCGCCATGTTAGGTACACATATTGTTTGGGATTTTGGATTACAATCTAGTGTAACCCTGATAATACCTTGGATTAGTGGATCCCACTACAGGATGTTTAATAATGATGCTAAGTCAACTAATGCCAACGTTGGCTATGTCACTTGTTTTATGCAGACCAATCTGATAGTCCCCAGTGAATCCTCTGACACGTGTTCCTTGATAGGGTTCATAGCAGCAAAAGATGATTTCTCCCTCAGATTAATGAGAGACAGCCCTGACATTAGACAACTAGACCATTTACATGCAGCAGAAGCAGCCTACCAGATCGAGAGCATCATCAAAACAGCAACCGACACTGTGAAAAGTGAGATTAATGCTGAACTTGGTGTGGTCCCTAGCTTAAATGCAGTTGAAACAGGTGCAACTTCTAACACTGAACCAGAAGAAGCCATACAAACTCGCACAGTGATAAATCAGCACGGTGTATCCGAGACTCTAGTGGAGAATTTTCTCAGTAGAGCAGCTTTGGTATCAAAGAGAAGTTTTGAGTACAAAGATCATACTTCGTCTGCAGCACAAGCAGACAAGAACTTTTTCAAATGGACAATTAACACCAGATCCTTTGTACAGTTAAGAAGAAAATTAGAATTATTCACATACCTTAGATTTGATGCTGAGATCACTATACTCACAACTGTAGCAGTGAATGGTAGTAGTAATAATACATACGTGGGTCTTCCTGACTTGACACTTCAAGCAATGTTTGTACCCACTGGTGCTCTTACCCCAGAAAAGCAGGACTCATTCCATTGGCAGTCAGGCAGTAATGCTAGTGTATTCTTTAAAATCTCTGACCCCCCAGCCAGAATAACCATACCTTTTATGTGCATTAACTCAGCATACTCAGTTTTTTATGATGGCTTTGCCGGATTTGAGAAAAACGGTCTGTATGGAATAAATCCAGCTGACACTATTGGTAACTTATGTGTTAGAATAGTGAATGAACACCAACCAGTTGGTTTCACAGTGACCGTTAGGGTTTACATGAAGCCTAAACACATAAAAGCATGGGCACCACGACCACCACGAACTCTGCCATATATGAGTATTGCAAATGCAAATTACAAAGGTAAAGAAAGAGCACCAAATGCGCTCAGTGCTATAATTGGCAATAGAGACAGTGTCAAAACCATGCCTCATAATA------TAGTGAACACTGGTCCAGGCTTCGGAGGAGTTTTTGTAGGGTCTTTCAAAATAATCAACTATCACTTGGCCACTACAGAAGAGAGACAGTCAGCTATCTATGTGGATTGGCAATCAGACGTCTTGGTTACCCCCATTGCTGCTCATGGAAGGCACCAAATAGCAAGATGCAAGTGCAACACAGGGGTTTACTATTGTAGGCACAAAAACAGAAGTTACCCGATTTGCTTTGAAGGCCCAGGGATTCAATGGATTGAACAAAATGAATATTACCCAGCAAGGTACCAGACCAATGTACTTTTGGCAGTTGGTCCTGCGGAAGCAGGAGATTGCGGTGGTTTACTAGTTTGTCCACATGGGGTAATCGGTCTTCTTACAGCAGGAGGGGGTGGAATTGTAGCTTTCACTGATATCAGGAATTTGCTATGGTTAGATACTGATGCTATGGAACAAGGCATTACTGATTATATTCAAAATCTTGGTAATGCCTTTGGAGCAGGATTTACAGAAACAATCTCTAATAAAGCCAAGGAAGTGCAAGATATGCTAATTGGAGAGAGTTCACTATTAGAAAAATTGTTAAAAGCTCTAATCAAAATCATATCAGCATTAGTAATTGTAATCAGAAACTCAGAAGATTTAGTCACAGTCACGGCCACACTAGCATTGTTGGGATGCCATGATTCACCATGGAGCTACTTGAAACAGAAGGTATGTTCATACTTAGGTATTCCTTATGTACCTAGACAAGGTGAATCGTGGCTTAAGAAGTTCACAGAGGCATGCAATGCTCTTAGAGGTCTGGATTGGCTATCGCAAAAGATAGATAAATTCATCAACTGGCTTAAAACCAAAATATTACCAGAAGCTAGGGAGAAATATGAATTTGTGCAAAGGCTCAAACAGTTACCGGTGATAGAAAACCAAGTTAGTACAATCGAGCATAGCTGCCCAACAACAGAACAACAACAGGCCTTATTCAACAACGTCCAATACTATTCACACTACTGTAGAAAGTACGCACCACTTTACGCAGTGGAAGCAAAGAGGGTAGTAGCTCTTGAAAAGAAAATTAACAACTACATCCAGTTCAAGTCCAAATCTCGCATTGAACCGGTTTGTTTAATAATACATGGCTCTCCAGGAACTGGCAAGTCAGTGGCTTCAAATTTAATTGCCAGGGCTATCACAGAGAAATTGGGGGGGGACATTTATTCCTTGCCTCCAGACCCTAAATATTTTGATGGATACAAACAGCAAACAGTGGTCCTCATGGATGATTTAATGCAAAATCCAGATGGGAATGACATATCTATGTTCTGCCAAATGGTCTCCACTGTGGATTTCATACCCCCAATGGCTAGTTTGGAGGAAAAAGGAACTCTATACACCAGTCCATTTTTAATAGCTACTACCAATGCTGGCTCAATACATGCACCAACTGTATCAGACTCAAAGGCTTTGTCACGCAGATTTAAATTTGACGTGGACATTGAAGTCACAGATTCATACAAGGACTCAAATAAATTGGATATGTCAAGGGCAGTTGAGATGTGCAAACCAGACGGCTGTGCCCCCACCAATTACAAAAGATGCTGCCCATTGATCTGCGGAAAGGCTATCCAATTCAGAGATCGCAGAACTAATGCAAGATCCACTATTGATATGCTAGTAACTGATATTATAAAGGAATATAGAACCAGAAACAGTACACAGGATAAGCTGGAAGCTCTGTTTCAGGGGCCTCCACAGTTTAAAGAGATCAAAATTTCAGTCACCCCAGATACACCAGCTCCTGATGCTATAAATGACCTTCTTAGGTCAGTGGATTCTCAAGAAGTTAGGGATTATTGCCAAAAGAAAGGATGGATTGTAGTACACCCATCAAATGAGCTAATAGTAGAAAAACACATTAGTAGAGCTTTTATTACTCTACAAGCCATTGCCACCTTTGTATCAATAGCTGGTGTAGTTTATGTTATATACAAACTTTTTGCTGGCATTCAGGGTCCATACACAGGGATCCCCAATCCTAAACCTAAAGTACCCTCTCTCAGAACAGCTAAGGTGCAAGGACCAGGGTTCGATTTTGCACAAGCCATAATGAAGAAAAATACCGTCATTGCAAGGACTGAAAAGGGTGAGTTCACCATGCTGGGTGTATATGATAGGGTAGCGGTCATCCCCACACACGCATCTGTTGGAGAAACCATTTACATTAATAATGTAGAGACTAAAGTTTTAGATGCGTGTGCACTTAGAGACTTGACTGATACAAACTTAGAGATAACCATAGTCAAATTAGACCGTAATCAAAAATTTAGAGATATCAGACATTTTCTGCCCAGATATGAGGATGATTACAATGACGCTGTGCTTAGCGTACATACATCAAAATTCCCAAATATGTATATCCCAGTTGGACAAGTCACCAATTATGGCTTCTTGAACCTAGGTGGTACACCGACGCACCGCATTTTAATGTATAACTTCCCAACAAGAGCTGGCCAGTGTGGTGGTGTGGTGACAACTACAGGTAAGGTGATAGGAATACATGTAGGTGGAAATGGAGCTCAAGGATTTGCAGCAATGCTACTACACTCTTACTTTACCGATACACAAGGTGAGATAGTTAGTAGTGAAAAGAGTGGGGTGTGCATTAACGCACCGGCAAAGACTAAACTCCAACCCAGTGTTTTCCATCAAGTTTTTGAAGGTTCAAAGGAACCAGCAGTTCTCAATCCAAAAGATCCTAGGCTTAAAACAGATTTCGAGGAGGCCATTTTCTCAAAGTACACAGGTAACAAAATTATGTTAATGGATGAGTACATGGAAGAGGCAGTGGATCATTATGTGGGGTGTTTAGAACCATTAGACATCAGTGTGGATCCCATACCCCTGGAAAGTGCCATGTATGGAATGGATGGCCTTGAGGCATTAGACTTAACTACCAGTGCAGGATTCCCTTACTTACTACAAGGGAAGAAGAAAAGGGATATATTTAATAGACATACTAGAGACACCAGTGAAATGACAAAAATGTTAGAGAAATATGGAGTTGACCTGCCTTTTGTAACCTTTGTAAAAGATGAGCTTAGATCAAGAGAAAAAGTTGAAAAAGGGAAATCACGCCTGATTGAGGCCAGTTCCTTGAATGACTCAGTTGCTATGAGAGTTGCCTTTGGAAACCTTTATGCCACATTTCACAACAATCCAGGTACAGCAACTGGTAGTGCAGTTGGTTGTGATCCAGATATATTTTGGTCAAAAATCCCTATTTTGTTAGATGGAGAAATCTTTGCTTTTGACTACACTGGTTATGATGCTAGTTTGTCACCAGTGTGGTTTGCCTGTTTAAAGAAAGTTCTAATTAAGTTAGGTTACACACATCAAACGTCTTTTATAGATTATTTGTGTCATTCAGTACATTTATATAAGGAC-AAAAAATACATAGTTAATGGTGGAATGCCCTCTGGTTCTTCAGGCACCAGCATATTCAACACTATGATCAACAATATAATCATAAGAACTTTATTAATTAGGGTTTACAAAGGCATAGACCTGGACCAGTTCAAAATGATTGCCTATGGGGATGATGTTATTGCTAGCTACCCACATAAGATTGATCCAGGTTTGCTGGCAGAAGCAGGTAAACAGTATGGATTAGTAATGACACCAGCAGACAAAGGAACCAGTTTTATTGACACAAATTGGGAAAATGTAACTTTCTTAAAAAGATATTTCAGAGCAGATGATCAATACCCCTTTCTCATACATCCAGTGATGCCAATGAAAGAGATACATGAATCTATTAGATGGACTAAAGATCCCAGAAACACACAGGATCATGTTAGGTCTTTGTGCTACCTCGCATGGCATAATGGAGAGGAGGCTTATAATGAATTTTGCAGAAAAATCAGAAGTGTGCCTGTGGGAAGAGCATTGACACTACCTGCATACTCTAGTCTTAGACGGAAATGGTTAGATTCGTTCTAG
>KT995616.1_Enterovirus_D68_strain_USA/MI/2014-19251_complete_genome
GGCCCACGTGGCGGCTAGTACTCTGGTACTTCGGTACCTTT-GTACGCCTG-TTTTATCTCCCTTCCCAATGTAACTTAGAAGTTCTTAAATCAATGCTCAATAGGTGGGGCGCAAACCAGCGCTCTCATGAGCAAGCACTCCTGTCTCCCCGGTGAGGTTGTATAAACTGTTCCCACGGTTGAAAACAACCTATCCGTTATCCGCTATAGTACTTCGAGAAACCTAGTACCACCTTTGGATTGTTGACGCGTTGCGCTCAGCACACTAACCCGTGTGTAGCTTGGGTCGATGAGTCTGGACATACCCCACTGGCAACAGTGGTCCAGGCTGCGTTGGCGGCCTACTCATGGTGAAAGCCATGAGACGCTAGACATGAACAAGGTGTGAAGAGTCTATTGAGCTACTATAGAGTCCTCCGGCCCCTGAATGCGGCTAATCCTAACCATGGAGCAAGTGCTCACAGGCCAGTGAGTTGCTTGTCGTAATGCGCAAGTCCGTGGCGGAACCGACTACTTTGGGTGTCCGTGTTTCA-CTTTTTACTTTTATGACTGCTTATGGTGACAATTTGATATTGTTACCATTTAGCTTGTCAAATCAATTGCA-AAAGATCCTAAATCTTATTTATCAACTTGCATCTTGATAACTTTA-----------------------ATTTGAAAA------------TTT---TAACAATGGGAGCTCAGGTTACTAGACAACAAACTGGCACTCATGAAAATGCCAACATTGCCACAAATGGATCTCATATCACATATAATCAGATAAACTTTTACAAGGATAGTTATGCGGCTTCAGCCAGCAAGCAGGATTTTTCACAGGACCCATCAAAATTCACTGAACCAGTAGTGGAAGGTTTAAAAGCAGGGGCGCCAGTTTTGAAATCTCCTAGTGCTGAGGCATGTGGCTACAGTGATAGAGTATTACAGCTCAAATTAGGAAATTCAGCTATTGTCACCCAGGAAGCGGCGAACTACTGCTGCGCTTATGGTGAATGGCCCAATTACTTACCAGACCATGAAGCAGTAGCCATTGATAAACCTACACAACCAGAAACTGCTACAGATAGATTCTACACTTTGAAATCAGTCAAATGGGAAACTGGAAGCACAGGATGGTGGTGGAAACTACCCGATGCACTAAATAATATAGGCATGTTTGGACAGAATGTACAGCATCACTACCTATATAGATCTGGTTTCTTGATTCATGTGCAGTGTAATGCCACAAAATTCCATCAAGGTGCCTTATTAGTGGTAGCAATTCCAGAACATCAGAGGGGAGCGCACAACACCAACACTAGCCCAGGGTTTGATGATATAATGAAAGGTGAAGAAGGAGGGACCTTCAATCATCCATATGTCCTTGATGATGGAACATCATTGGCTTGTGCGACGATATTTCCACATCAGTGGATAAATCTGAGAACCAACAATTCAGCAACAATTGTTCTTCCCTGGATGAATGCTGCTCCAATGGATTTCCCACTTAGACATAATCAGTGGACGCTAGCAATAATACCAGTGGTGCCATTAGGCACGCGTACAACATCAAGTATGGTCCCAATAACAGTTTCAATCGCTCCAATGTGTTGTGAGTTTAATGGACTTAGACACGCCATTACTCAAGGTGTCCCAACATACCTTTTACCAGGCTCGGGACAATTCCTAACAACTGATGATCATAGCTCTGCACCAGCTCTCCCGTGTTTCAACCCAACTCCAGAAATGCATATCCCAGGGCAGGTCCGTAACATGCTAGAAGTGGTCCAAGTGGAATCAATGATGGAGATTAATAACACAGAAAGTGCAGTTGGCATGGAGCGTCTTAAGGTTGATATATCAGCATTGACAGATGTCGATCAATTGTTATTCAACATTCCACTGGACATACAGTTGGATGGGCCACTTAGAAACACTTTAGTAGGAAACATATCTAGATATTACACTCATTGGTCTGGATCCCTAGAAATGACGTTTATGTTTTGTGGCAGCTTCATGGCAACGGGAAAATTAATCCTGTGCTATACTCCTCCAGGTGGATCATGCCCGACAACCAGAGAGACCGCCATGTTAGGTACACATATTGTTTGGGATTTTGGATTACAATCTAGTGTAACCCTGATAATACCTTGGATTAGTGGATCCCACTACAGGATGTTTAATAATGATGCTAAGTCAACTAATGCCAACGTTGGCTATGTCACTTGTTTTATGCAGACCAATCTGATAGTCCCCAGTGAATCCTCTGACACGTGTTCCTTGATAGGGTTCATAGCAGCAAAAGATGATTTCTCCCTCAGATTAATGAGAGACAGCCCTGACATTGGACAACTAGACCATTTACATGCAGCAGAGGCAGCCTACCAGATCGAGAGCATCATCAAAACAGCAACCGACACTGTGAAAAGTGAGATTAATGCTGAACTTGGTGTGGTCCCTAGCTTAAATGCAGTTGAAACAGGTGCAACTTCTAACACTGAACCAGAAGAAGCCATACAAACTCGCACAGTGATAAATCAGCACGGTGTATCCGAGACTCTAGTGGAGAATTTTCTCAGTAGAGCAGCTTTGGTATCAAAGAGAAGTTTTGAATACAAAGATCATACTTCGTCTGCAGCACAAGCAGACAAGAACTTTTTCAAATGGACAATTAACACCAGATCCTTTGTACAGTTAAGAAGAAAATTAGAATTATTCACATATCTTAGATTTGATGCTGAGATCACTATACTCACAACTGTAGCAGTGAATGGTAGTAGTAATAATACATACGTGGGTCTTCCTGACTTGACACTTCAAGCAATGTTTGTACCCACTGGTGCTCTTACCCCAGAAAAGCAGGACTCATTCCACTGGCAGTCAGGCAGTAATGCTAGTGTATTCTTTAAAATCTCTGACCCCCCAGCCAGAATAACCATACCTTTTATGTGCATTAACTCAGCATACTCAGTTTTTTATGATGGCTTTGCCGGATTTGAGAAAAACGGTCTGTATGGAATAAATCCAGCTGATACTATTGGTAACTTATGTGTTAGAATAGTGAATGAACACCAACCAGTTGGTTTCACAGTGACCGTTAGGGTTTACATGAAGCCTAAACACATAAAAGCATGGGCACCACGACCACCACGAACTCTGCCATATATGAGTATTGCAAATGCAAATTACAAAGGTAAAGAAAGAGCACCAAATGCGCTCAGTGCTATAATTGGCAATAGAGACAGTGTCAAAACCATGCCTCATAATA------TAGTGAACACTGGTCCAGGCTTCGGAGGGGTTTTTGTAGGGTCTTTCAAAATAATCAACTATCACTTGGCCACTGCAGAAGAGAGACAGTCAGCTATCTATGTGGATTGGCAATCAGACGTCTTGGTTACCCCCATTGCTGCTCATGGAAGGCACCAAATAGCAAGATGCAAGTGCAACACAGGGGTTTACTATTGTAGGCACAAAAACAGAAGTTACCCGATTTGCTTTGAAGGCCCAGGGATTCAATGGATTGAACAAAATGAATATTACCCAGCAAGGTACCAGACCAATGTACTTTTGGCAGTTGGTCCTGCGGAAGCAGGAGATTGCGGTGGTTTACTAGTTTGTCCGCATGGGGTAATCGGTCTTCTTACAGCAGGAGGGGGTGGAATTGTAGCTTTCACTGATATCAGGAATTTGCTATGGTTAGATACTGATGCTATGGAACAAGGCATTACTGATTATATTCAAAATCTTGGTAATGCCTTTGGAGCAGGATTTACAGAAACAATCTCTAATAAAGCCAAGGAAGTGCAAGATATGCTAATTGGAGAGAGTTCACTATTAGAAAAATTGTTAAAAGCTCTAATCAAAATCATATCAGCATTAGTAATTGTAATCAGAAACTCAGAAGATTTAGTCACAGTCACAGCCACACTAGCATTGTTGGGATGTCATGATTCACCATGGAGCTACTTGAAACAGAAGGTATGTTCATACTTAGGTATTCCTTATGTACCTAGACAGGGTGAATCGTGGCTCAAGAAGTTCACAGAGGCATGCAATGCTCTTAGAGGTCTGGATTGGCTATCGCAAAAGATAGATAAATTCATCAACTGGCTTAAAACCAAAATATTACCAGAAGCTAGGGAGAAATATGAATTTGTGCAAAGGCTCAAACAGTTACCGGTGATAGAAAACCAAGTTAGTACAATCGAGCATAGCTGCCCAACAACAGAACAACAACAGGCCTTATTCAACAACGTCCAATACTATTCACACTACTGTAGAAAGTACGCACCACTTTACGCAGTGGAAGCAAAGAGGGTAGTAGCTCTTGAAAAGAAAATAAATAACTACATCCAGTTCAAGTCCAAATCTCGCATTGAACCGGTTTGTTTAATAATACATGGCTCTCCAGGAACTGGCAAGTCAGTGGCTTCAAATTTAATTGCCAGGGCTATCACAGAGAAATTGGGGGGGGACATTTATTCCTTGCCTCCAGACCCTAAATATTTTGATGGATACAAACAGCAAACAGTGGTCCTCATGGATGATTTAATGCAAAATCCAGATGGGAATGACATATCTATGTTCTGCCAAATGGTCTCCACTGTAGATTTCATACCCCCAATGGCTAGTTTGGAGGAAAAAGGAACTCTATACACCAGTCCATTTTTAATAGCTACTACCAATGCTGGCTCAATACATGCACCAACTGTATCAGACTCAAAGGCTTTGTCACGCAGATTTAAATTTGACGTGGACATTGAAGTCACAGATTCATACAAGGACTCAAATAAATTGGATATGTCAAGGGCAGTCGAGATGTGCAAACCAGACGGCTGTGCCCCCACCAATTACAAAAGATGCTGCCCATTGATCTGTGGAAAGGCTATCCAATTCAGAGATCGCAGAACTAATGCAAGATCCACTATTGATATGCTAGTAACTGATATTATAAAGGAATATAGAACCAGAAACAGTACACAGGACAAGCTGGAAGCTCTGTTTCAGGGGCCTCCACAGTTTAAAGAGATCAAAATTTCAGTCACCCCAGATACACCAGCTCCTGATGCTATAAATGACCTTCTTAGGTCAGTGGATTCTCAAGAAGTTAGGGATTATTGCCAAAAGAAAGGATGGATTGTAGTACACCCATCAAATGAGCTAATAGTAGAAAAACACATTAGTAGAGCTTTTATCACTCTACAAGCCATTGCCACCTTTGTATCAATAGCTGGTGTAGTTTATGTTATATACAAACTTTTTGCTGGCATTCAGGGTCCATACACAGGAATCCCCAATCCTAAACCTAAAGTACCCTCTCTCAGAACAGCTAAAGTGCAAGGACCAGGGTTCGATTTTGCACAAGCCATAATGAAGAAAAATACCGTCATTGCAAGGACTGAAAAGGGTGAGTTCACCATGCTGGGTGTATATGATAGGGTAGCGGTCATCCCCACACACGCATCTGTTGGAGAAACCATTTACATTAATGATGTAGAGACTAAAGTTTTAGATGCGTGTGCACTTAGAGACTTGACTGATACAAACTTAGAGATAACCATAGTCAAATTAGACCGTAACCAAAAATTTAGAGATATCAGACATTTTCTGCCCAGATATGAGGATGATTACAATGACGCTGTGCTTAGCGTACATACATCAAAATTCCCAAATATGTATATCCCAGTTGGACAAGTCACCAATTATGGCTTCTTGAACCTAGGTGGTACACCGACGCACCGCATTTTAATGTATAACTTCCCAACAAGAGCTGGCCAGTGTGGTGGTGTGGTGACAACTACAGGTAAGGTGATAGGAATACATGTAGGTGGAAATGGAGCTCAAGGATTTGCAGCAATGCTACTACACTCTTACTTTACCGATACACAAGGTGAGATAGTTAGTAGTGAAAAGAGTGGGGTGTGCATTAACGCACCGGCAAAGACTAAACTCCAACCCAGTGTTTTCCATCAAGTTTTTGAAGGTTCAAAGGAACCAGCAGTTCTCAATCCAAAAGATCCTAGGCTTAAAACAGATTTCGAGGAGGCCATTTTCTCAAAGTACACAGGTAACAAAATCATGTTAATGGATGAGTACATGGAAGAGGCAGTGGATCATTATGTGGGGTGTTTAGAACCATTAGACATCAGTGTGGATCCCATACCCCTGGAAAGTGCCATGTATGGAATGGATGGCCTTGAGGCATTAGACTTAACTACCAGTGCAGGATTCCCTTACTTACTACAAGGGAAGAAGAAAAGGGATATATTTAATAGACATACTAGAGACACCAGTGAAATGACAAAAATGTTAGAGAAATATGGAGTTGACCTACCTTTTGTAACCTTTGTAAAAGATGAGCTTAGATCAAGAGAAAAAGTTGAAAAAGGGAAATCACGCCTGATTGAGGCCAGTTCCTTGAATGACTCAGTTGCTATGAGAGTTGCCTTTGGAAACCTTTACGCCACATTTCACAATAATCCAGGTACAGCAACTGGTAGTGCAGTTGGTTGTGATCCAGATATATTTTGGTCAAAAATCCCTATTTTGTTAGATGGAGAAATCTTTGCTTTTGACTACACTGGTTATGATGCTAGTTTGTCACCAGTGTGGTTTGCCTGTTTAAAGAAAGTTCTAATTAAGTTAGGTTACACACATCAAACGTCTTTTATAGATTATTTGTGTCATTCAGTACATTTATATAAGGAC-AAAAAGTACATAGTTAATGGTGGAATGCCCTCTGGTTCTTCAGGCACCAGCATATTCAACACTATGATCAACAATATAATCATAAGAACTTTATTAATTAGGGTTTACAAAGGCATAGACCTGGACCAGTTCAAAATGATTGCCTATGGGGATGATGTTATTGCTAGCTACCCACATAAGATTGATCCAGGTTTGCTGGCAGAAGCAGGTAAACAGTATGGATTAGTAATGACACCAGCAGACAAAGGAACCAGTTTTATTGACACAAATTGGGAAAATGTAACTTTCTTAAAAAGATATTTCAGAGCAGATGATCAATACCCCTTTCTCATACATCCAGTGATGCCAATGAAAGAGATACATGAATCTATTAGATGGACTAAAGATCCCAGAAACACACAGGACCATGTTAGGTCTTTGTGCTACCTCGCATGGCATAATGGAGAGGAGGCTTATAATGAATTTTGCAGAAAAATCAGAAGTGTGCCTGTGGGAAGAGCATTGACACTACCTGCATACTCTAGTCTTAGACGGAAATGGTTAGATTCGTTCTAG
>KT995615.1_Enterovirus_D68_strain_USA/NJ/2014-19250_complete_genome
GGCCCACGTGGCGGCTAGTACTCTGGTACTTCGGTACCTTT-GTACGCCTG-TTTTATCTCCCTTCCCAATGTAACTTAGAAGTTCTTAAATCAATGCTCAATAGGTGGGGCGCAAACCAGCGTTCTCATGAGCAAGCACTCCTGTCTCCCCGGTGAGGTTGTATAAACTGTTCCCACGGTTGAAAACGACCTATCCGTTATCCGCTATAGTACTTCGAGAAACCTAGTACCACCTTTGGATTGTTGACGCGTTGCGCTCAGCACACTAACCCGTGTGTAGCTTGGGTCGATGAGTCTGGACACACCTCACTGGCGACAGTGGTCCAGGCTGCGTTGGCGGCCTACTCATGGCGAAAGCCATGAGACGCTAGACATGAACAAGGTGTGAAGAGTCTATTGAGCTACTATAGAGTCCTCCGGCCCCTGAATGCGGCTAATCCTAACCATGGAGCAAGTGCTCACAGGCCAGTGAGTTGCTTGTCGTAATGCGCAAGTCCGTGGCGGAACCGACTACTTTGGGTGTCCGTGTTTCA-CTTTTTACTTTTATGACTGCTTATGGTGACAATTTGATATTGTTACCATTTAGCTTGTCAAATCAATTGCA-AAAGATCCTAAATCTTATTTATCAACTTGCATCTTGATAACTTTA-----------------------ATTTGAAAA------------TTT---TAACAATGGGAGCTCAGGTTACTAGACAACAAACTGGCACTCATGAAAATGCCAACATTGCCACAAATGGATCTCATATCACATACAATCAGATAAACTTCTACAAGGATAGTTATGCGGCTTCAGCCAGCAAGCAGGATTTTTCACAGGACCCATCAAAATTCACTGAACCAGTAGTGGAAGGTTTAAAAGCAGGGGCGCCAGTTTTGAAATCTCCTAGTGCTGAGGCATGTGGCTACAGTGATAGAGTATTACAGCTCAAATTAGGAAATTCAGCTATTGTCACCCAGGAAGCAGCGAACTACTGCTGCGCTTATGGTGAATGGCCCAATTACTTACCAGACCATGAAGCAGTAGCCATTGATAAACCTACACAACCAGAAACTGCTACAGATAGATTCTACACTTTGAAATCAGTCAAATGGGAAACTGGAAGCACAGGATGGTGGTGGAAACTACCCGATGCACTAAATAATATAGGCATGTTTGGACAGAATGTACAGCATCACTACCTATATAGATCTGGTTTCTTGATTCATGTGCAGTGTAATGCCACAAAATTCCATCAAGGTGCCTTATTAGTGGTAGCAATTCCAGAACATCAGAGGGGAGCGCACAACACCAATACTAGCCCAGGGTTTGATGATATAATGAAAGGTGAAGAAGGAGGGACCTTCAATCATCCATATGTCCTTGATGATGGAACATCATTGGCTTGTGCGACGATATTTCCACATCAGTGGATAAATCTGAGAACCAACAATTCAGCAACAATTGTTCTTCCCTGGATGAATGCTGCTCCAATGGATTTCCCACTTAGACATAATCAGTGGACGCTAGCAATAATACCAGTGGTGCCATTAGGCACGCGTACAACATCAAGTATGGTCCCAATAACAGTTTCAATTGCTCCAATGTGTTGTGAGTTTAATGGACTTAGACACGCCATTACTCAAGGTGTCCCAACATACCTTTTACCAGGCTCGGGACAATTCCTAACAACTGATGATCATAGCTCTGCACCAGCTCTCCCGTGTTTCAACCCAACTCCAGAAATGCATATCCCAGGGCAGGTCCGTAACATGCTAGAAGTGGTCCAAGTGGAATCAATGATGGAGATTAATAACACAGAAAGTGCAGTTGGCATGGAGCGTCTTAAGGTTGATATATCAGCATTGACAGATGTCGATCAATTGTTATTCAACATTCCACTGGACATACAGTTGGATGGGCCACTTAGAAACACTTTAGTAGGAAACATATCTAGATATTACACTCATTGGTCTGGATCCCTAGAAATGACGTTTATGTTTTGTGGCAGCTTCATGGCAACGGGAAAATTAATCCTGTGCTATACTCCTCCAGGTGGATCATGCCCGACAACCAGAGAGACCGCCATGTTAGGTACACATATTGTTTGGGATTTTGGATTACAATCTAGTGTAACCCTGATAATACCTTGGATTAGTGGATCCCACTACAGGATGTTTAATAATGATGCTAAGTCAACTAATGCCAACGTTGGCTATGTCACTTGTTTTATGCAGACCAATCTGATAGTCCCCAGTGAATCCTCTGACACGTGTTCCTTGATAGGGTTCATAGCAGCAAAAGATGATTTCTCCCTCAGATTAATGAGAGACAGCCCTGACATTGGACAACTAGACCATTTACATGCAGCAGAGGCAGCCTACCAGATCGAGAGCATCATCAAAACAGCAACCGACACTGTGAAAAGTGAGATTAATGCTGAACTTGGTGTGGTCCCTAGCTTAAATGCAGTTGAAACAGGTGCAACTTCTAACACTGAACCAGAAGAAGCCATACAAACTCGCACAGTGATAAATCAGCACGGTGTATCCGAGACTCTAGTGGAGAATTTTCTCAGTAGAGCAGCTTTGGTATCAAAGAGAAGTTTTGAATACAAAGATCATACTTCGTCTGCAGCACAAGCAGACAAGAACTTTTTCAAATGGACAATTAACACCAGATCCTTTGTACAGTTAAGAAGAAAATTAGAATTATTCACATACCTTAGATTTGATGCTGAGATCACTATACTCACAACTGTAGCAGTGAATGGTAGTAGTAATAATACATACGTGGGTCTTCCTGACTTGACACTTCAAGCAATGTTTGTACCCACTGGTGCTCTTACCCCAGAAAAGCAGGACTCATTCCACTGGCAGTCAGGCAGTAATGCTAGTGTATTCTTTAAAATCTCTGACCCCCCAGCCAGAATAACCATACCTTTTATGTGCATTAACTCAGCATACTCAGTTTTTTATGATGGCTTTGCCGGATTTGAGAAAAACGGTCTGTATGGAATAAATCCAGCTGACACTATTGGTAACTTATGTGTTAGAATAGTGAATGAACACCAACCAGTTGGTTTCACAGTGACCGTTAGGGTTTACATGAAGCCTAAACACATAAAAGCATGGGCACCACGACCACCACGAACTCTGCCATATATGAGTATTGCAAATGCAAATTACAAAGGTAAAGAAAGAGCACCAAATGCGCTCAGTGCTATAATTGGCAATAGAGACAGTGTCAAAACCATGCCTCATAATA------TAGTGAACACTGGTCCAGGCTTCGGAGGAGTTTTTGTAGGGTCTTTCAAAATAATCAACTATCACTTGGCCACTACAGAAGAGAGACAGTCAGCTATCTATGTGGATTGGCAATCAGACGTCTTGGTTACCCCCATTGCTGCTCATGGAAGGCACCAAATAGCAAGATGCAAGTGCAACACAGGGGTTTACTATTGTAGGCACAAAAACAGAAGTTACCCGGTTTGCTTTGAAGGCCCAGGGATTCAATGGATTGAACAAAATGAATATTACCCAGCAAGGTACCAGACCAATGTACTTTTGGCAGTTGGTCCTGCGGAAGCAGGAGATTGCGGTGGTTTACTAGTTTGTCCACATGGGGTAATCGGTCTTCTTACAGCAGGAGGGGGTGGAATTGTAGCTTTCACTGATATCAGGAATTTGCTATGGTTAGATACTGATGCTATGGAACAAGGCATTACTGATTATATTCAAAATCTTGGTAATGCCTTTGGAGCAGGATTTACAGAAACAATCTCTAATAAAGCCAAGGAAGTGCAAGATATGCTAATTGGAGAGAGTTCACTATTAGAAAAATTGTTAAAAGCTCTAATCAAAATCATATCAGCATTAGTAATTGTAATCAGAAACTCAGAAGATTTAGTCACAGTCACAGCCACACTAGCATTGTTGGGATGCCATGATTCACCATGGAGCTACTTGAAACAGAAGGTATGTTCATACTTAGGTATTCCTTATGTACCTAGACAGGGTGAATCGTGGCTTAAGAAGTTCACAGAGGCATGCAATGCTCTTAGAGGTCTGGATTGGCTATCGCAAAAGATAGATAAATTCATCAACTGGCTTAAAACCAAAATATTACCAGAAGCTAGGGAGAAATATGAATTTGTGCAAAGGCTCAAACAGTTACCGGTGATAGAAAACCAAGTTAGTACAATCGAGCATAGCTGCCCAACAACAGAACAACAACAGGCCTTATTCAACAACGTCCAATACTATTCACACTACTGTAGAAAGTACGCACCACTTTACGCAGTGGAAGCAAAGAGGGTAGTAGCTCTTGAAAAGAAAATTAACAACTATATCCAGTTCAAGTCCAAATCTCGCATTGAACCGGTTTGTTTAATAATACATGGCTCTCCAGGAACTGGCAAGTCAGTGGCTTCAAATTTAATTGCCAGGGCTATCACAGAGAAATTGGGGGGGGACATTTATTCCTTGCCTCCAGACCCTAAATATTTTGATGGATACAAACAGCAAACAGTGGTCCTCATGGATGATTTAATGCAAAATCCAGATGGGAATGACATATCTATGTTCTGCCAAATGGTCTCCACTGTGGATTTCATACCCCCAATGGCTAGTTTGGAGGAAAAAGGAACTCTATACACCAGTCCATTTTTAATAGCTACTACCAATGCTGGCTCAATACATGCACCAACTGTATCAGACTCAAAGGCTTTGTCACGCAGATTTAAATTTGACGTGGACATTGAAGTCACAGATTCATACAAGGACTCAAATAAATTGGATATGTCAAGGGCAGTTGAGATGTGCAAACCAGACGGCTGTGCCCCCACCAATTACAAAAGATGCTGCCCATTGATCTGTGGAAAGGCTATCCAATTCAGAGATCGCAGAACTAATGCAAGATCCACTATTGATATGCTAGTAACTGATATTATAAAGGAATATAGAACCAGAAACAGTACACAGGATAAGCTGGAAGCTCTGTTTCAGGGGCCTCCACAGTTTAAAGAGATCAAAATTTCAGTCACCCCAGATACACCAGCTCCTGATGCTATAAATGACCTTCTTAGGTCAGTGGATTCTCAAGAAGTTAGGGATTATTGCCAAAAGAAAGGATGGATTGTAGTACACCCATCAAATGAGCTAATAGTAGAAAAACACATTAGTAGAGCTTTTATTACTCTACAAGCCATTGCCACCTTTGTATCAATAGCTGGTGTAGTTTATGTTATATACAAACTTTTTGCTGGCATTCAGGGTCCATACACAGGGATCCCCAATCCTAAACCTAAAGTACCCTCTCTCAGAACAGCTAAAGTGCAAGGACCAGGGTTCGATTTTGCACAAGCCATAATGAAGAAAAATACCGTCATTGCAAGGACTGAAAAGGGTGAGTTCACCATGCTGGGTGTATATGATAGGGTAGCGGTCATCCCCACACACGCATCTGTTGGAGAAACCATTTACATTAATGATGTAGAGACTAAAGTTTTAGATGCGTGTGCACTTAGAGACTTGACTGATACAAACTTAGAGATAACCATAGTCAAATTAGACCGTAATCAAAAATTTAGAGATATCAGACATTTTCTGCCCAGATATGAGGATGATTACAATGACGCTGTGCTTAGCGTACATACATCAAAATTCCCAAATATGTATATCCCAGTTGGACAAGTCACCAATTATGGCTTCTTAAACCTAGGTGGTACACCGACGCACCGCATTTTAATGTATAACTTCCCAACAAGAGCTGGCCAGTGTGGTGGTGTGGTGACAACTACAGGTAAGGTGATAGGAATACATGTAGGTGGAAATGGAGCTCAAGGATTTGCGGCAATGCTACTACACTCTTACTTTACCGATACACAAGGTGAGATAGTTAGTAGTGAAAAGAGTGGGGTGTGCATTAACGCACCGGCAAAGACTAAACTCCAACCCAGTGTTTTCCATCAAGTTTTTGAAGGTTCAAAGGAACCAGCAGTTCTCAATCCAAAAGATCCTAGGCTTAAAACAGATTTCGAGGAGGCCATTTTCTCAAAGTACACAGGTAACAAAATTATGTTAATGGATGAGTACATGGAAGAGGCAGTGGATCATTATGTGGGGTGTTTAGAACCATTAGACATCAGTGTGGATCCCATACCCCTGGAAAGTGCCATGTATGGAATGGATGGCCTTGAGGCATTAGACTTAACTACCAGTGCAGGATTCCCTTACTTACTACAAGGGAAGAAGAAAAGGGATATATTTAATAGACATACTAGAGACACCAGTGAAATGACAAAAATGTTAGAGAAATATGGAGTTGACCTACCTTTTGTAACCTTTGTAAAAGATGAGCTTAGATCAAGAGAAAAAGTTGAAAAAGGGAAATCACGCCTGATTGAGGCCAGTTCCTTGAATGACTCAGTTGCTATGAGAGTTGCCTTTGGAAACCTTTATGCCACATTTCACAACAATCCAGGTACAGCAACTGGTAGTGCAGTTGGTTGTGATCCAGATATATTTTGGTCAAAAATCCCTATTTTGTTAGACGGAGAAATCTTTGCTTTTGACTACACTGGTTATGATGCTAGTTTGTCACCAGTGTGGTTTGCCTGTTTAAAGAAAGTTCTAATTAAGTTAGGTTACACACATCAAACGTCTTTTATAGATTATTTGTGTCATTCAGTACATTTATATAAGGAC-AAAAAATACATAGTTAATGGTGGAATGCCCTCTGGTTCTTCAGGCACCAGCATATTCAACACTATGATCAACAATATAATCATAAGAACTTTATTAATTAGGGTTTACAAAGGCATAGACCTGGACCAGTTCAAAATGATTGCCTATGGGGATGATGTTATTGCTAGCTACCCACATAAGATTGATCCAGGTTTGCTGGCAGAAGCAGGTAAACAGTATGGATTAGTAATGACACCAGCAGACAAAGGAACCAGTTTTATTGACACAAATTGGGAAAACGTAACTTTCTTAAAAAGATATTTCAGAGCAGATGATCAATACCCCTTTCTCATACATCCAGTGATGCCAATGAAAGAGATACATGAATCTATTAGATGGACTAAAGATCCCAGAAACACACAGGATCATGTTAGGTCTTTGTGCCACCTCGCATGGCATAATGGAGAGGAGGCTTATAATGAATTTTGCAGAAAAATCAGAAGTGTGCCTGTGGGAAGAGCATTGACACTACCTGCATACTCTAGTCTTAGACGGAAATGGTTAGATTCGTTCTAG
>KT995614.1_Enterovirus_D68_strain_USA/SD/2014-19249_complete_genome
GGCCCACGTGGCGGCTAGTACTCTGGTACTTCGGTACCTTT-GTACGCCTG-TTTTATCTCCCTTCCCAATGTAACTTAGAAGTTCTTAAATCAATGCTCAATAGGTGGGGCGCAAACCAGCGCTCTCATGAGCAAGCACTCCTGTCTCCCCGGTGAGGTTGTATAAACTGTTCCCACGGTTGAAAACAACCTATCCGTTATCCGCTATAGTACTTCGAGAAACCTAGTACCACCTTTGGATTGTTGACGCGTTGCGCTCAGCACACTAACCCGTGTGTAGCTTGGGTCGATGAGTCTGGATATACCTCACTGGCGACAGTGGTCCAGGCTGCGTTGGCGGCCTACTCATGGTGAAAGCCATGAGACGCTAGACATGAACAAGGTGTGAAGAGTCTATTGAGCTACTATAGAGTCCTCCGGCCCCTGAATGCGGCTAATCCTAACCATGGAGCAAGTGCTCACAGGCCAGTGAGTTGCTTGTCGTAATGCGCAAGTCCGTGGCGGAACCGACTACTTTGGGTGTCCGTGTTTCA-CTTTTTACTTTTATGACTGCTTATGGTGACAATTTGATATTGTTACCATTTAGCTTGTCAAATCAATTGCA-AAAGACCCTAAATCTTATTTATCAACTTGCATCTTGATAACTTTA-----------------------ATTTGAAAA------------TTT---TAACAATGGGAGCTCAGGTTACTAGACAACAAACTGGCACTCATGAAAATGCCAACATTGCCACAAATGGATCTCATATCACATACAATCAGATAAACTTTTACAAGGATAGTTATGCGGCTTCAGCCAGCAAGCAGGATTTTTCACAGGACCCATCAAAATTCACTGAACCAGTAGTGGAAGGTTTAAAAGCAGGGGCGCCAGTTTTGAAATCTCCTAGTGCTGAGGCATGTGGCTACAGTGATAGAGTATTACAGCTCAAATTAGGAAATTCAGCTATTGTCACCCAGGAAGCAGCGAACTATTGCTGCGCTTATGGTGAATGGCCCAATTACTTACCAGACCATGAAGCAGTAGCCATTGATAAACCTACACAACCAGAAACTGCTACAGATAGATTCTACACTTTGAAATCAGTCAAATGGGAAACTGGAAGCACAGGATGGTGGTGGAAACTACCCGATGCACTAAATAATATAGGCATGTTTGGACAGAATGTACAGCATCACTACCTATATAGATCTGGTTTCTTGATTCATGTGCAGTGTAATGCCACAAAATTCCATCAAGGTGCCTTATTAGTGGTAGCAATTCCAGAACATCAGAGGGGAGCGCACAACACCAACACTAGCCCAGGGTTTGATGATATAATGAAAGGTGAAGAAGGAGGGACCTTCAATCATCCATATGTCCTTGATGATGGAACATCATTGGCTTGTGCGACGATATTTCCACATCAGTGGATAAATCTGAGAACCAACAATTCAGCAACAATTGTTCTTCCCTGGATGAATGCTGCCCCAATGGATTTCCCACTCAGACATAATCAGTGGACGCTAGCAATAATACCAGTGGTGCCATTAGGCACGCGTACAACATCAAGTATGGTCCCAATAACAGTTTCAATCGCTCCAATGTGTTGTGAGTTTAATGGACTTAGACACGCCATTACTCAAGGTGTCCCAACATACCTTTTACCAGGCTCGGGACAATTCCTAACAACTGATGATCATAGCTCTGCACCAGCTCTCCCGTGTTTCAACCCAACTCCAGAAATGCATATCCCAGGGCAGGTCCGTAACATGCTAGAAGTAGTCCAAGTGGAATCAATGATGGAGATTAATAACACAGAAAGTGCAGTTGGCATGGAGCGTCTTAAGGTTGATATATCAGCATTGACAGATGTTGATCAATTGTTATTCAACATTCCACTGGACATACAGTTGGATGGGCCACTTAGAAACACTTTAGTAGGAAACATATCTAGATATTACACTCATTGGTCTGGATCCCTAGAAATGACGTTTATGTTTTGTGGCAGCTTCATGGCAACGGGAAAATTAATCCTGTGCTATACTCCTCCAGGTGGATCATGCCCGACAACCAGAGAGACTGCCATGTTAGGTACACATATTGTTTGGGATTTTGGATTACAATCTAGTGTAACCCTGATAATACCTTGGATTAGTGGATCCCACTACAGGATGTTTAATAATGATGCTAAGTCAACTAATGCCAACGTTGGCTATGTCACTTGTTTTATGCAGACCAATCTGATAGTCCCCAGTGAATCCTCTGACACGTGTTCCTTGATAGGGTTCATAGCAGCAAAAGATGATTTCTCCCTCAGATTAATGAGAGACAGCCCTGACATTGGACAACTAGACCATTTACATGCAGCAGAGGCAGCCTACCAGATCGAGAGCATCATCAAAACAGCAACCGACACTGTGAAAAGTGAGATTAATGCTGAACTTGGTGTGGTCCCTAGCTTAAATGCAGTTGAAACAGGTGCAACTTCTAACACTGAACCAGAAGAAGCCATACAAACTCGCACAGTGATAAATCAGCACGGTGTATCCGAGACTCTAGTGGAGAATTTTCTCAGTAGAGCAGCTTTGGTATCAAAGAGAAGTTTTGAATACAAAGATCATACTTCGTCTGCAGCACAAGCAGACAAGAACTTTTTCAAATGGACAATTAACACCAGATCCTTTGTACAGTTAAGAAGAAAGTTAGAATTATTCACATACCTTAGATTTGATGCTGAGATCACTATACTCACAACTGTAGCAGTGAATGGTAGTAGTAATAATACATACGTGGGTCTTCCTGACTTGACACTTCAAGCAATGTTTGTACCCACTGGTGCTCTTACTCCAGAAAAGCAGGACTCATTCCACTGGCAGTCAGGCAGTAATGCTAGTGTATTCTTTAAAATCTCTGACCCCCCAGCCAGAATAACCATACCTTTTATGTGCATTAACTCAGCATACTCAGTTTTTTATGATGGCTTTGCCGGATTTGAGAAAAACGGTCTGTATGGAATAAATCCAGCTGATACTATTGGTAACTTATGTGTTAGAATAGTGAATGAACACCAACCAGTTGGTTTCACAGTGACCGTTAGGGTTTACATGAAGCCTAAACACATAAAAGCATGGGCACCACGACCACCACGAACTCTGCCATATATGAGTATTGCAAATGCAAATTACAAAGGTAAAGAAAGAGCACCAAATGCGCTCAGTGCTATAATTGGCAATAGAGACAGTGTCAAAACCATGCCTCATAATA------TAGTGAACACTGGTCCAGGCTTCGGAGGAGTTTTTGTAGGGTCTTTCAAAATAATCAACTATCACTTGGCCACTGCAGAAGAGAGACAGTCAGCTATCTATGTGGATTGGCAATCAGACGTCTTGGTTACCCCCATTGCTGCTCATGGAAGGCACCAAATAGCAAGATGCAAGTGCAACACAGGGGTTTACTATTGTAGGCACAAAAACAGAAGTTACCCGATTTGCTTTGAAGGCCCAGGGATTCAATGGATTGAACAAAATGAATATTACCCAGCAAGGTACCAGACCAATGTACTTTTGGCAGTTGGTCCTGCGGAAGCAGGAGATTGCGGTGGTTTACTAGTTTGTCCACATGGGGTAATCGGTCTTCTTACAGCAGGAGGGGGTGGAATTGTAGCTTTCACTGATATCAGGAATTTGCTATGGTTAGATACTGATGCTATGGAACAAGGCATTACTGATTATATTCAAAATCTTGGTAATGCCTTTGGAGCAGGATTTACAGAAACAATCTCTAATAAAGCCAAGGAAGTGCAAGATATGCTAATTGGAGAGAGTTCACTATTAGAAAAATTGTTAAAAGCTCTAATCAAAATCATATCAGCATTAGTAATTGTAATCAGAAACTCAGAAGATTTAGTCACAGTTACAGCCACACTAGCATTGTTGGGATGCCATGATTCACCATGGAGCTACTTGAAACAGAAGGTATGTTCATACTTAGGTATTCCTTATGTACCTAGACAGGGTGAATCGTGGCTCAAGAAGTTCACAGAGGCATGCAATGCTCTTAGAGGCCTGGATTGGCTATCGCAAAAGATAGATAAATTCATCAACTGGCTTAAAACCAAAATATTACCAGAAGCTAGGGAGAAATATGAATTTGTGCAAAGGCTCAAACAGTTACCGGTGATAGAAAACCAAGTTAGTACAATCGAGCATAGCTGCCCAACAACAGAACAACAACAGGCCTTATTCAACAACGTCCAATACTATTCACACTACTGTAGAAAGTACGCACCACTTTACGCAGTGGAAGCAAAGAGGGTAGTAGCTCTTGAAAAGAAAATAAACAACTACATCCAGTTCAAGTCCAAATCTCGCATTGAACCGGTTTGTTTAATAATACATGGCTCTCCAGGAACTGGCAAGTCAGTGGCTTCAAATTTAATTGCCAGGGCTATCACAGAGAAATTGGGGGGGGACATTTATTCCTTGCCTCCAGACCCTAAATATTTTGATGGATACAAACAGCAAACAGTGGTCCTCATGGATGATTTAATGCAAAATCCAGATGGGAATGACATATCTATGTTCTGCCAAATGGTCTCCACTGTAGATTTCATACCCCCAATGGCTAGTTTGGAGGAAAAAGGAACTCTATACACCAGTCCATTTTTAATAGCTACTACCAATGCTGGCTCAATACATGCACCAACTGTATCAGACTCAAAGGCTTTGTCACGCAGATTTAAATTTGACGTGGACATTGAAGTCACAGATTCATACAAGGACTCAAATAAATTGGATATGTCAAGGGCAGTCGAGATGTGCAAACCAGACGGCTGTGCCCCCACCAACTACAAAAGATGCTGCCCATTGATTTGTGGAAAGGCTATCCAATTCAGAGATCGCAGAACTAATGCAAGATCCACTATTGATATGCTAGTAACTGATATTATAAAGGAATATAGAACCAGAAACAGTACACAGGATAAGCTGGAAGCTCTGTTTCAGGGGCCTCCACAGTTTAAAGAGATCAAAATTTCAGTCACCCCAGATACACCAGCTCCTGATGCTATAAATGACCTTCTTAGGTCAGTGGATTCTCAAGAAGTTAGGGATTATTGCCAAAAGAAAGGATGGATTGTAGTACACCCATCAAATGAGCTAATAGTAGAAAAACACATTAGTAGAGCTTTTATTACTCTACAAGCCATTGCCACCTTTGTATCAATAGCTGGTGTAGTTTATGTTATATATAAACTTTTTGCTGGCATTCAGGGTCCATACACAGGAATCCCCAATCCTAAACCTAAAGTACCCTCTCTCAGAACAGCTAAAGTGCAAGGACCAGGGTTCGATTTTGCACAAGCCATAATGAAGAAAAATACCGTCATTGCAAGGACTGAAAAGGGTGAGTTCACCATGCTGGGTGTATATGATAGGGTAGCGGTCATCCCCACACACGCATCTGTTGGAGAAACCATTTACATTAATGATGTAGAGACTAAAGTTTTAGATGCGTGTGCACTTAGAGACTTGACTGATACAAACTTAGAGATAACCATAGTCAAATTAGACCGTAACCAAAAATTTAGAGATATCAGACATTTTCTGCCCAGATATGAGGATGATTACAATGACGCTGTGCTTAGCGTACATACATCAAAATTCCCAAATATGTATATCCCAGTTGGACAAGTCACCAATTATGGCTTCTTGAACCTAGGTGGTACACCGACGCACCGCATTTTAATGTATAACTTCCCAACAAGAGCTGGCCAGTGTGGTGGTGTGGTGACAACTACAGGTAAGGTGATAGGAATACATGTAGGTGGAAATGGAGCTCAAGGATTTGCAGCAATGCTACTACACTCTTACTTTACCGATACACAAGGTGAGATAGTTAGTAGTGAAAAGAGTGGGGTGTGCATTAACGCACCGGCAAAGACTAAACTCCAACCCAGTGTTTTCCATCAAGTTTTTGAAGGTTCAAAGGAACCAGCAGTTCTCAATCCAAAAGATCCTAGGCTTAAAACAGATTTCGAGGAGGCCATTTTCTCAAAGTACACAGGTAACAAAATCATGTTAATGGATGAGTACATGGAAGAGGCAGTGGATCATTATGTGGGGTGTTTAGAACCATTAGACATCAGTGTGGATCCCATACCCCTGGAAAGTGCCATGTATGGAATGGATGGCCTTGAGGCATTAGACTTAACTACCAGTGCAGGATTCCCTTACTTACTACAAGGGAAGAAGAAAAGGGATATATTTAATAGACATACTAGAGACACCAGTGAAATGACAAAAATGTTAGAGAAATATGGAGTTGACCTACCTTTTGTAACCTTTGTAAAAGATGAGCTTAGATCAAGAGAAAAAATTGAAAAAGGGAAATCACGCCTGATTGAGGCCAGTTCCTTGAATGACTCAGTTGCTATGAGAGTTGCCTTTGGAAACCTTTACGCCACATTTCACAACAATCCAGGTACAGCAACTGGTAGTGCAGTTGGTTGTGATCCAGATATATTTTGGTCAAAAATCCCTATTTTGTTAGATGGAGAAATCTTTGCTTTTGACTACACTGGTTATGATGCTAGTTTGTCACCAGTGTGGTTTGCCTGTTTAAAGAAAGTTCTAATTAAGTTAGGTTACACACATCAAACGTCTTTTATAGATTATTTGTGTCATTCAGTACATTTATATAAGGAC-AAAAAGTACATAGTTAATGGTGGAATGCCCTCTGGTTCTTCAGGCACCAGCATATTCAACACTATGATCAACAATATAATCATAAGAACTTTATTAATTAGGGTTTACAAAGGCATAGACCTGGACCAGTTCAAAATGATTGCCTATGGGGATGATGTTATTGCTAGCTACCCACATAAGATTGATCCAGGTTTGCTGGCAGAAGCAGGTAAACAGTATGGATTAGTAATGACACCAGCAGACAAAGGAACCAGTTTTATTGACACAAATTGGGAAAATGTAACTTTCTTAAAAAGATATTTCAGAGCAGATGATCAATACCCCTTTCTCATACATCCAGTGATGCCAATGAAAGAGATACATGAATCTATTAGATGGACTAAAGATCCCAGAAACACACAGGATCATGTTAGGTCTTTGTGCTACCTCGCATGGCATAATGGAGAAGAGGCTTATAATGAATTTTGCAGAAAAATCAGAAGTGTGCCTGTGGGAAGAGCATTGACACTACCTGCATACTCTAGTCTTAGACGGAAATGGTTAGATTCGTTCTAG
>KT995613.1_Enterovirus_D68_strain_USA/NC/2014-19248_complete_genome
GGCCCACGTGGCGGCTAGTACTCTGGTACTTCGGTACCTTT-GTACGCCTG-TTTTATCTCCCTTCCCAATGTAACTTAGAAGTTCTTAAATCAATGCTCAATAGGTGGGGCGCAAACCAGCGCTCTCATGAGCAAGCACTCCTGTCTCCCCGGTGAGGTTGTATAAACTGTTCCCACGGTTGAAAACAACCTATCCGTTATCCGCTATAGTACTTCGAGAAACCTAGTACCACCTTTGGATTGTTGACGCGTTGCGCTCAGCACACTAACCCGTGTGTAGCTTGGGTCGATGAGTCTGGACATACCTCACTGGCGACAGTGGTCCAGGCTGCGTTGGCGGCCTACTCATGGTGAAAGCCATGAGACGCTAGACATGAACAAGGTGTGAAGAGTCTATTGAGCTACTATAGAGTCCTCCGGCCCCTGAATGCGGCTAATCCTAACCATGGAGCAAGTGCTCACAGGCCAGTGAGTTGCTTGTCGTAATGCGCAAGTCCGTGGCGGAACCGACTACTTTGGGTGTCCGTGTTTCA-CTTTTTACTTTTATGACTGCTTATGGTGACAATTTGATATTGTTACCATTTAGCTTGTCAAATCAATTGCA-AAAGATCCTAAATCTTATTTATCAACTTGCATCTTGATAACTTTA-----------------------ATTTGAAAA------------TTT---TAACAATGGGAGCTCAGGTTACTAGACAACAAACTGGCACTCATGAAAATGCCAACATTGCCACAAATGGATCTCATATCACATACAATCAGATAAACTTTTACAAGGATAGCTATGCGGCTTCAGCCAGCAAGCAGGATTTTTCACAGGACCCATCAAAATTCACTGAACCAGTAGTGGAAGGTTTAAAAGCAGGGGCGCCAGTTTTGAAATCTCCTAGTGCTGAGGCATGTGGCTACAGTGATAGAGTATTACAGCTCAAATTAGGAAATTCAGCTATTGTCACCCAGGAAGCAGCGAACTACTGCTGCGCTTATGGTGAATGGCCCAATTACTTACCAGACCATGAAGCAGTAGCCATTGATAAACCTACACAACCAGAAACTGCTACAGATAGATTCTACACTTTGAAATCAGTCAAATGGGAAACTGGAAGCACAGGATGGTGGTGGAAACTACCCGATGCACTGAATAATATAGGCATGTTTGGACAGAATGTGCAGCATCACTACCTATATAGATCTGGTTTCTTGATTCATGTGCAGTGTAATGCCACAAAATTCCATCAAGGTACCTTATTAGTGGTAGCAATTCCAGAACATCAGAGGGGAGCGCACAACACCAACACTAGCCCAGGGTTTGATGATATAATGAAAGGTGAAGAAGGAGGGACTTTCAATCATCCATATGTCCTTGATGATGGAACATCGTTGGCTTGTGCGACGATATTTCCACATCAGTGGATAAATCTGAGAACCAACAATTCAGCAACAATTGTTCTTCCCTGGATGAATGCTGCTCCAATGGATTTCCCACTTAGACATAATCAGTGGACACTAGCAATAATACCAGTGGTGCCATTAGGCACGCGTACAACATCAAGTATGGTCCCAATAACAGTTTCAATCGCTCCAATGTGTTGTGAGTTTAATGGACTTAGACACGCCATTACTCAAGGTGTCCCAACATACCTTTTACCAGGCTCGGGACAATTCCTAACAACTGATGATCATAGCTCTGCACCAGCTCTCCCGTGTTTCAACCCAACTCCAGAAATGCATATCCCAGGGCAGGTCCGTAACATGCTAGAAGTGGTCCAAGTGGAATCAATGATGGAGATTAATAACACAGAAAGTGCAGTTGGCATGGAGCGTCTTAAGGTTGATATATCAGCATTGACAGATGTCGATCAATTGTTATTCAACATTCCACTGGACATACAGTTGGATGGGCCACTTAGAAACACTTTAGTAGGAAACATATCTAGATATTACACTCATTGGTCTGGATCCCTAGAAATGACGTTTATGTTTTGTGGCAGCTTCATGGCAACGGGAAAATTAATCCTGTGCTATACTCCTCCAGGTGGATCATGCCCGACAACCAGAGAGACCGCCATGTTAGGTACACATATTGTTTGGGACTTTGGATTACAATCTAGTGTAACCCTGATAATACCTTGGATTAGTGGATCCCACTACAGGATGTTTAATAATGATGCTAAGTCAACTAATGCCAACGTTGGCTATGTCACTTGTTTTATGCAGACCAATCTGATAGTCCCCAGTGAATCCTCTGACACGTGTTCCTTGATAGGGTTCATAGCAGCAAAAGATGATTTCTCCCTCAGATTAATGAGAGACAGCCCTGATATTGGACAACTAGACCATTTACATGCAGCAGAGGCAGCCTACCAGATCGAGAGCATCATCAAAACAGCGACCGACACTGTGAAAAGTGAGATTAATGCTGAACTTGGTGTGGTCCCTAGCTTAAATGCAGTTGAAACAGGTGCAACTTCTAACACTGAACCAGAAGAAGCCATACAAACTCGCACAGTGATAAATCAGCACGGTGTATCCGAGACTCTAGTGGAAAATTTTCTCAGTAGAGCAGCTTTGGTATCAAAGAGAAGTTTTGAATACAAAGATCATACTTCGTCTGCAGCACAAGCAGACAAGAACTTTTTCAAATGGACAATTAACACCAGATCCTTTGTACAGTTAAGAAGAAAATTAGAATTATTCACATACCTTAGATTTGATGCTGAGATCACTATACTCACAACTGTAGCAGTGAATGGTAGTGGTAATAATACATACGTGGGTCTTCCTGACTTGACACTTCAAGCAATGTTTGTACCCACTGGTGCTCTTACCCCAGAAAAGCAGGACTCATTCCACTGGCAGTCAGGCAGTAATGCTAGTGTATTCTTTAAAATCTCCGACCCCCCAGCCAGAATAACCATACCTTTTATGTGCATTAACTCAGCATACTCAGTTTTTTATGATGGCTTTGCCGGATTTGAGAAAAACGGTCTGTATGGAATAAATCCAGCTGACACTATTGGTAACTTATGTGTTAGAATAGTGAATGAACACCAACCAGTTGGTTTCACAGTGACTGTTAGGGTTTACATGAAGCCTAAACACATAAAAGCATGGGCACCACGACCACCACGAACTCTGCCATATATGAGTATTGCAAATGCAAATTACAAAGGTAAAGAAAGAGCACCAAATGCGCTCAGTGCTATAATTGGCAATAGAGACAGTGTCAAAACCATGCCTCATAATA------TAGTGAACACTGGTCCAGGCTTCGGAGGAGTTTTTGTAGGGTCTTTCAAAATAATCAACTATCACTTGGCCACTACAGAAGAGAGACAGTCAGCTATCTATGTGGATTGGCAATCAGACGTCTTGGTTACCCCCATTGCTGCTCATGGAAGGCACCAAATAGCAAGATGCAAGTGCAACACAGGGGTTTACTATTGTAGGCACAAAAACAGAAGTTACCCGATTTGCTTTGAAGGCCCAGGGATTCAATGGATTGAACAAAATGAATATTACCCAGCAAGGTACCAGACCAATGTACTTTTGGCAGTTGGTCCTGCGGAAGCAGGAGATTGCGGTGGTTTACTAGTTTGTCCACATGGGGTAATCGGTCTTCTTACAGCAGGAGGGGGTGGAATTGTAGCTTTCACTGATATCAGGAATTTGCTATGGTTAGATACTGATGCTATGGAACAAGGCATTACTGATTATATTCAAAATCTTGGTAATGCCTTTGGAGCAGGATTTACAGAAACAATCTCTAATAAAGCCAAGGAAGTGCAAGATATGCTAATTGGAGAGAGTTCACTATTAGAAAAATTGTTAAAAGCTCTAATCAAAATCATATCAGCATTAGTAATTGTAATCAGAAACTCAGAAGATTTAGTCACAGTCACAGCCACACTAGCATTGTTGGGATGCCATGATTCACCATGGAGCTACTTGAAACAGAAGGTATGTTCATATTTAGGTATTCCTTATGTACCTAGACAGGGTGAATCGTGGCTTAAGAAATTCACAGAGGCATGCAATGCTCTTAGAGGTCTGGATTGGCTATCGCAAAAGATAGATAAATTCATCAACTGGCTTAAAACCAAAATATTACCAGAAGCTAGGGAGAAGTATGAATTTGTGCAAAGGCTCAAACAGTTACCGGTGATAGAAAACCAAGTTAGTACAATCGAGCATAGCTGCCCAACAACAGAACAACAACAAGCCTTATTCAACAACGTCCAATACTATTCACACTACTGTAGAAAGTACGCACCACTTTACGCAGTGGAAGCAAAGAGGGTAGTAGCTCTTGAAAAGAAAATAAACAACTACATCCAGTTCAAGTCCAAATCTCGCATTGAACCGGTTTGTTTAATAATACATGGCTCTCCAGGAACTGGCAAGTCAGTGGCTTCAAATTTAATTGCCAGGGCTATCACAGAGAAATTGGGGGGGGACATTTATTCCTTGCCTCCAGACCCTAAATATTTTGATGGATACAAACAGCAAACAGTGGTCCTCATGGATGATTTAATGCAAAATCCAGATGGGAATGACATATCTATGTTCTGCCAAATGGTCTCCACTGTAGATTTCATACCCCCAATGGCTAGTTTGGAGGAAAAAGGAACTCTATACACCAGTCCATTTTTAATAGCTACTACCAATGCTGGCTCAATACATGCACCAACTGTATCAGACTCAAAGGCTTTGTCACGCAGATTTAAATTTGACGTGGACATTGAAGTCACAGATTCATACAAGGACTCAAATAAATTGGATATGTCAAGGGCAGTCGAGATGTGCAAACCAGATGGCTGTGCCCCCACGAATTACAAAAGATGCTGCCCATTAATCTGTGGAAAGGCTATCCAATTCAGAGATCGCAGAACTAATGCAAGATCCACTATTGATATGCTAGTAACTGATATTATAAAGGAATATAGAACCAGAAACAGTACACAGGATAAGCTGGAAGCTCTGTTTCAGGGGCCTCCACAGTTTAAAGAGATCAAAATTTCAGTCACCCCAGATACACCAGCTCCTGATGCTATAAATGACCTTCTTAGGTCAGTGGATTCTCAAGAAGTTAGGGATTATTGCCAAAAGAAAGGATGGATTGTAGTACACCCATCAAATGAGCTAATAGTAGAAAAACACATTAGTAGAGCTTTTACTACTCTACAAGCCATTGCCACCTTTGTATCAATAGCTGGTGTAGTTTATGTTATATACAAACTTTTTGCTGGCATTCAGGGTCCATACACAGGAATCCCCAATCCTAAACCTAAAGTACCCTCTCTCAGAACAGCTAAAGTGCAAGGACCAGGGTTCGATTTTGCACAAGCCATAATGAAGAAAAATACCGTCATTGCAAGGACTGAAAAGGGTGAGTTCACCATGCTGGGTGTATATGATAGGGTAGCGGTCATCCCCACACACGCATCTGTTGGAGAAACCATTTACATTAATGATGTAGAGACTAAAGTTTTAGATGCGTGTGCACTTAGAGACTTGACTGATACAAACTTAGAGATAACCATAGTCAAATTAGACCGTAATCAAAAATTTAGAGATATCAGACATTTTCTGCCCAGATATGAGGATGATTACAATGACGCTGTGCTTAGCGTACATACATCAAAATTCCCAAATATGTATATCCCAGTTGGACAAGTCATCAATTATGGCTTCTTGAACCTAGGTGGTACACCGACGCACCGCATTTTAATGTATAACTTCCCAACAAGAGCTGGCCAGTGTGGTGGTGTGGTGACAACTACAGGTAAGGTGATAGGAATACATGTAGGTGGAAATGGAGCTCAAGGATTTGCAGCAATGCTACTACACTCTTACTTTTCCGATACACAAGGTGAGATAGTTAGTAGTGAAAAGAGTGGGGTGTGTATTAACGCACCGGCAAAGACTAAACTCCAACCTAGTGTTTTCCATCAAGTTTTTGAAGGTTCAAAGGAACCAGCAGTTCTCAATCCAAAAGATCCTAGGCTTAAAACAGATTTCGAGGAGGCCATTTTCTCAAAGTACACAGGTAACAAAATTATGTTAATGGATGAGTACATGGAAGAGGCAGTGGATCATTATGTGGGGTGTTTAGAACCATTAGACATCAGTGTGGATCCCATACCCCTGGAAAGTGCCATGTATGGAATGGATGGCCTTGAGGCATTAGACTTAACTACCAGTGCAGGATTCCCTTACTTACTACAAGGGAAGAAGAAAAGGGATATATTTAATAGACATACTAGAGACACCAGTGAAATGACAAAAATGTTAGAGAAATATGGAGTTGACCTACCTTTTGTAACCTTTGTAAAAGATGAGCTTAGATCAAGAGAAAAAGTTGAAAAAGGGAAATCACGCCTGATTGAGGCCAGTTCCTTGAATGACTCAGTTGCTATGAGAGTTGCCTTTGGAAACCTTTACGCCACATTTCACAACAATCCAGGTACAGCAACTGGTAGTGCAGTTGGTTGTGATCCAGATATATTTTGGTCAAAAATCCCTATTTTGTTAGATGGAGAAATCTTTGCTTTTGACTACACTGGTTATGATGCTAGTTTGTCACCAGTGTGGTTTGCCTGTTTAAAGAAAGTTCTAATTAAGTTAGGTTACACACATCAAACGTCTTTTATAGATTATTTGTGTCATTCAGTACATTTATATAAAGAC-AAAAAATACATAGTTAATGGTGGAATGCCCTCTGGTTCTTCAGGCACCAGCATATTCAACACTATGATCAACAATATAATCATAAGAACTTTATTAATTAGGGTTTACAAAGGCATAGACCTGGATCAGTTCAAAATGATTGCCTATGGGGATGATGTTATTGCTAGCTACCCACATAAGATTGATCCAGGTTTGCTGGCAGAAGCAGGTAAACAGTATGGATTAGTAATGACACCAGCAGACAAAGGAACCAGTTTTATTGACACAAATTGGGAAAATGTAACTTTCTTAAAAAGATATTTCAGAGCAGATGATCAATACCCCTTTCTCATACATCCAGTGATGCCAATGAAAGAGATACATGAATCTATTAGATGGACTAAAGATCCCAGAAACACACAGGATCATGTTAGGTCTTTGTGCTACCTCGCATGGCATAATGGAGAGGAGGCTTATAATGAATTTTGCAGAAAAATCAGAAGTGTGCCTGTGGGAAGAGCATTGACACTACCTGCATACTCTAGTCTTAGACGGAAATGGTTGGATTCGTTCTAG
>KT995612.1_Enterovirus_D68_strain_USA/OK/2014-19247_complete_genome
GGCCCACGTGGCGGCTAGTACTCTGGTACTTCGGTACCTTT-GTACGCCTG-TTTTATCTCCCTCCCCAATGTAACTTAGAAGTTCTTAAATCAATGCTCAATAGGTGGGGCGCAAACCAGCGTTCTCATGAGCAAGCACTCCTGTCTCCCCGGTGAGGTTGTATAAACTGTTCCCACGGTTGAAAACAACCTATCCGTTATCCGCTATAGTACTTCGAGAAACCTAGTACCACCTTTGGATTGTTGACGCGTTGCGCTCAGCACACTAACCCGTGTGTAGCTTGGGTCGATGAGTCTGGACATACCTCACTGGCGACAGTGGTCCAGGCTGCGTTGGCGGCCTACTCATGGTGAAAGCCATGAGACGCTAGACATGAACAAGGTGTGAAGAGTCTATTGAGCTACTATAGAGTCCTCCGGCCCCTGAATGCGGCTAATCCTAACCATGGAGCAAGTGCTCACAGGCCAGTGAGTTGCTTGTCGTAATGCGCAAGTCCGTGGCGGAACCGACTACTTTGGGTGTCCGTGTTTCA-CTTTTTACTTTTATGACTGCTTATGGTGACAATTTGATATTGTTACCATTTAGCTTGTCAAACCAATTGTA-AAAGATCCTAACTCTTATTTATCAACTTGCATCTCGATAACTCTA-----------------------ATTTGAAAA------------TTT---TAACAATGGGAGCTCAGGTTACTAGACAACAAACTGGCACTCATGAAAATGCCAACATTGCCACAAATGGATCTCATATCACATACAATCAGATAAACTTTTACAAGGATAGTTATGCGGCTTCAGCCAGCAAGCAGGATTTTTCACAAGACCCATCAAAATTCACTGAACCAGTAGTGGAAGGTTTAAAAGCAGGGGCGCCAGTTTTGAAATCTCCTAGTGCTGAGGCATGTGGCTACAGTGATAGAGTATTACAGCTCAAATTAGGAAACTCAGCTATTGTCACCCAGGAAGCAGCGAACTACTGCTGCGCTTATGGTGAATGGCCCAATTACTTACCAGACCATGAAGCAGTAGCCATTGATAAACCTACACAACCAGAAACTGCTACAGATAGATTCTACACTTTGAAATCAGTCAAATGGGAAACTGGAAGCACAGGATGGTGGTGGAAATTACCCGATGCACTAAATAATATAGGCATGTTTGGACAGAATGTACAGCATCACTACCTATATAGATCTGGTTTCTTGATTCATGTGCAGTGTAATGCCACAAAATTCCATCAAGGTGCCTTATTAGTGGTAGCAATTCCAGAACATCAGAGGGGAGCGCACAACACCAACACTAGCCCAGGGTTTGATGATATAATGAAAGGTGAAGAAGGAGGGACCTTCAATCATCCATATGTCCTTGATGATGGAACATCATTGGCTTGTGCGACGATATTTCCACATCAGTGGATAAATCTGAGAACCAACAATTCAGCAACAATTGTTCTTCCCTGGATGAATGCTGCTCCAATGGATTTCCCACTCAGACATAATCAGTGGACGCTAGCAATAATACCAGTGGTGCCATTAGGCACGCGTACAACATCAAGTATGGTCCCAATAACAGTTTCAATCGCTCCAATGTGTTGTGAGTTTAATGGACTTAGACACGCCATTACTCAAGGTGTCCCAACATACCTTTTACCAGGCTCGGGACAATTCCTAACAACTGATGATCATAGCTCTGCACCAGCTCTCCCGTGTTTCAACCCAACTCCAGAAATGCATATCCCAGGGCAGGTCCGTAACATGCTAGAAGTGGTCCAAGTGGAATCAATGATGGAGATTAATAACACAGAAAGTGCAGTTGGCATGGAGCGTCTTAAGGTTGATATATCAGCATTGACAGATGTCGATCAATTGTTATTCAATATTCCACTGGACATACAGTTGGATGGGCCACTTAGAAACACTTTAGTAGGAAACATATCTAGATATTACACTCATTGGTCTGGATCCCTAGAAATGACGTTTATGTTTTGTGGCAGCTTCATGGCAACGGGAAAATTAATCCTGTGCTATACTCCTCCAGGTGGATCATGCCCGACAACCAGAGAGACCGCCATGTTAGGTACACATATTGTTTGGGATTTTGGATTACAATCTAGTGTAACCCTGATAATACCTTGGATTAGTGGATCCCACTACAGGATGTTTAATAATGATGCTAAGTCAACTAATGCCAACGTTGGCTATGTCACTTGTTTTATGCAGACCAATCTGATAGTCCCCAGTGAATCCTCTGACACGTGTTCCTTGATAGGGTTCATAGCAGCAAAAGATGATTTCTCCCTCAGATTAATGAGAGACAGCCCTGACATTGGACAACTAGACCATTTACATGCAGCAGAGGCAGCCTACCAGATCGAGAGCATCATCAAAACAGCAACTGACACTGTGAAAAGTGAGATTAATGCTGAACTTGGTGTGGTCCCTAGCTTAAATGCAGTTGAAACAGGTGCAACTTCTAACACTGAACCAGAAGAAGCCATACAAACTCGCACAGTGATAAATCAGCACGGTGTATCCGAGACTCTAGTGGAGAATTTTCTCAGTAGAGCAGCTTTGGTATCAAAGAGAAGTTTTGAATACAAAGATCATACTTCGTCTGCAGCACAAGCAGACAAGAACTTTTTCAAATGGACAATTAACACCAGATCCTTTGTACAGTTAAGAAGAAAATTAGAATTATTCACATACCTTAGATTTGATGCTGAGATCACTATACTCACAACTGTAGCAGTGAATGGTAGTAGTAATAATACATACGTGGGTCTTCCTGACTTGACACTTCAAGCAATGTTTGTGCCCACTGGTGCTCTTACCCCAGAAAAGCAGGACTCATTCCACTGGCAGTCAGGCAGTAATGCTAGTGTATTCTTTAAAATCTCTGACCCCCCAGCCAGAATAACCATACCTTTTATGTGCATTAACTCAGCATACTCAGTTTTTTATGATGGCTTCGCCGGATTTGAGAAAAACGGTCTGTATGGAATAAATCCAGCTGATACTATTGGTAACTTATGTGTTAGAATAGTGAATGAACACCAACCAGTTGGTTTCACAGTGACCGTTAGGGTTTACATGAAGCCTAAACACATAAAAGCATGGGCACCACGACCACCACGTACTCTGCCATATATGAGTATTGCAAATGCAAATTACAAAGGTAAAGAAAGAGCACCAAATGCGCTCAGTGCTATAATTGGCAATAGAGACAGTGTCAAAACCATGCCTCATAATA------TAGTGAACACTGGTCCAGGCTTCGGAGGAGTTTTTGTAGGGTCTTTCAAAATAATCAACTATCACTTGGCCACTGCAGAAGAGAGACAGTCAGCTATCTATGTGGATTGGCAATCAGACGTCTTGGTTACCCCCATTGCTGCTCATGGAAGGCACCAAATAGCAAGATGCAAGTGCAACACAGGGGTTTACTATTGTAGGCACAAAAACAGAAGTTACCCGATTTGCTTTGAGGGCCCAGGGATTCAATGGATTGAACAAAATGAATATTACCCAGCAAGGTACCAGACCAATGTACTTTTGGCAGTTGGTCCTGCGGAAGCAGGAGATTGCGGTGGTTTACTAGTTTGTCCACATGGGGTAATCGGTCTTCTTACAGCAGGAGGGGGTGGAATTGTAGCTTTCACTGATATCAGGAATTTGCTATGGTTAGATACTGATGCTATGGAACAAGGCATTACTGATTATATTCAAAATCTTGGTAATGCCTTTGGAGCAGGATTTACAGAAACAATCTCTAATAAAGCCAAGGAAGTACAAGATATGCTAATTGGAGAGAGTTCACTATTAGAAAAATTGTTAAAAGCTCTAATCAAAATCATATCAGCATTAGTAATTGTAATCAGAAACTCAGAGGATTTAGTCACAGTCACAGCCACACTAGCATTGTTGGGATGCCATGATTCACCATGGAGCTACTTGAAACAGAAGGTATGTTCATACTTAGGTATTCCTTATGTACCTAGACAGGGTGAATCGTGGCTCAAGAAGTTTACAGAGGCATGCAATGCTCTTAGAGGTCTGGATTGGCTATCGCAAAAGATAGATAAATTCATCAACTGGCTTAAAACCAAAATATTACCAGAAGCTAGGGAGAAATATGAATTTGTGCAAAGGCTCAAACAGTTACCGGTGATAGAAAACCAAGTTAGTACAATCGAGCATAGCTGCCCAACAACAGAACAACAACAGGCCTTATTCAACAACGTCCAATACTATTCACACTACTGTAGAAAGTACGCACCACTTTACGCAGTGGAAGCAAAGAGGGTAGTAGCTCTTGAAAAGAAAATAAACAACTACATCCAGTTCAAGTCCAAATCTCGCATTGAACCGGTTTGTTTAATAATACATGGCTCTCCAGGAACTGGCAAGTCAGTGGCTTCAAATTTAATTGCCAGGGCTATCACAGAGAAATTGGGGGGGGACATTTATTCCTTGCCTCCAGACCCTAAATATTTTGATGGATACAAACAGCAAACAGTGGTCCTCATGGATGATTTAATGCAAAATCCAGATGGGAATGACATATCTATGTTCTGCCAAATGGTCTCCACTGTAGATTTCATACCCCCAATGGCTAGTTTGGAGGAAAAAGGAACTCTATACACCAGTCCATTTTTAATAGCTACTACCAATGCTGGCTCAATACATGCACCAACTGTATCAGACTCAAAGGCTTTGTCACGCAGATTTAAATTTGACGTGGACATTGAAGTCACAGATTCATACAAGGACTCAAATAAATTGGATATGTCAAGGGCAGTCGAGATGTGCAAACCAGACGGCTGTGCCCCCACCAATTACAAAAGATGCTGCCCATTGATCTGTGGAAAGGCTATCCAATTCAGAGATCGCAGAACTAATGCAAGATCCACTATTGATATGCTAGTAACTGATATTATAAAGGAATATAGAACCAGAAACAGTACACAGGATAAGCTGGAAGCTCTGTTTCAGGGGCCTCCACAGTTTAAAGAGGTCAAAATTTCAGTCACCCCAGATACACCAGCTCCTGATGCTATAAATGACCTTCTTAGGTCAGTGGATTCTCAAGAAGTTAGGGATTATTGCCAAAAGAAAGGATGGATTGTAGTACACCCATCAAATGAGCTAATAGTAGAAAAACACATTAGTAGAGCTTTTATTACTCTACAAGCCATTGCCACCTTTGTATCAATAGCTGGTGTAGTTTATGTTATATACAAACTTTTTGCTGGCATTCAGGGTCCATACACAGGAATCCCCAGTCCTAAACCTAAAGTACCCTCTCTCAGAACAGCTAAAGTGCAAGGACCAGGGTTCGATTTTGCACAAGCCATAATGAAGAAAAATACCGTCATTGCAAGGACTGAAAAGGGTGAGTTCACCATGCTGGGTGTATATGATAGGGTAGCGGTCATCCCCACACACGCATCTGTTGGAGAAACCATTTACATTAATGATGTAGAGACTAAAGTTTTAGATGCGTGTGCACTTAGAGACTTGACTGATACAAACTTAGAGATAACCATAGTCAAATTAGACCGTAACCAAAAATTTAGAGATATCAGACATTTTCTGCCCAGATATGAGGATGATTACAATGACGCTGTGCTTAGCGTACATACATCAAAATTCCCAAATATGTATATCCCAGTTGGACAAGTCACCAATTATGGCTTCTTGAACCTAGGTGGTACACCGACGCACCGCATTTTAATGTATAACTTCCCAACAAGAGCTGGCCAGTGTGGTGGTGTGGTGACAACTACAGGTAAGGTGATAGGAATACATGTAGGTGGAAATGGAGCTCAAGGATTTGCAGCAATGCTACTACACTCTTACTTTACCGATACACAAGGTGAGATAGTTAGTAGTGAAAAGAGTGGGGTGTGCATTAACGCACCAGCAAAGACTAAACTCCAACCCAGTGTTTTCCATCAAGTTTTTGAAGGTTCAAAGGAACCAGCAGTTCTCAATCCAAAAGATCCTAGGCTTAAAACAGATTTCGAGGAGGCCATTTTCTCAAAGTACACAGGTAACAAAATCATGTTAATGGATGAGTACATGGAAGAGGCAGTGGATCATTATGTGGGGTGTTTAGAACCATTAGACATCAGTGTGGATCCCATACCCCTGGAAAGTGCCATGTATGGAATGGATGGCCTTGAGGCATTAGACTTAACTACCAGTGCAGGATTCCCTTACTTACTACAAGGGAAGAAGAAAAGGGATATATTTAATAGACATACTAGAGACACCAGTGAAATGACAAAAATGTTAGAGAAATATGGAGTTGACCTACCTTTTGTAACCTTTGTAAAAGATGAGCTTAGATCAAGAGAAAAAGTTGAAAAAGGGAAATCACGCCTGATTGAGGCCAGTTCCTTGAATGACTCAGTTGCTATGAGAGTTGCCTTTGGAAACCTTTACGCCACATTTCACAACAATCCAGGTACAGCAACTGGTAGTGCAGTTGGTTGTGATCCAGATATATTTTGGTCAAAAATCCCTATTTTGTTAGATGGAGAAATCTTTGCTTTTGACTACACTGGTTATGATGCTAGTTTGTCACCAGTGTGGTTTGCCTGTTTAAAGAAAGTTCTAATTAAGTTAGGTTACACACATCAAACGTCTTTTATAGATTATTTGTGTCATTCAGTACATTTATATAAGGAC-AAAAAGTACATAGTTAATGGTGGAATGCCCTCTGGTTCTTCAGGCACCAGCATTTTCAACACTATGATCAACAATATAATCATAAGAACTTTATTAATTAGGGTTTACAAAGGCATAGACCTGGACCAGTTCAAAATGATTGCCTATGGGGATGATGTTATTGCTAGCTACCCACATAAGATTGATCCAGGTTTGCTGGCAGAAGCAGGCAAACAGTATGGATTAGTAATGACACCAGCAGACAAAGGAACCAGTTTTATTGACACAAATTGGGAAAATGTGACTTTCTTAAAAAGATATTTCAGAGCAGATGATCAATACCCCTTTCTCATACATCCAGTGATGCCAATGAAAGAGATACATGAATCTATTAGATGGACTAAAGATCCCAGAAACACACAGGATCACGTTAAGTCTTTGTGCTACCTCGCATGGCATAATGGAGAGGAGGCTTATAATGAATTTTGCAGAAAAATCAGAAGTGTGCCTGTGGGAAGAGCATTGACACTACCTGCATACTCTAGTCTTAGACGGAAATGGTTAGATTCGTTCTAG
>KT995611.1_Enterovirus_D68_strain_USA/FL/2014-19070_complete_genome
GGCCCACGTGGCGGCTAGTACTCTGGTACTTCGGTACCTTT-GTACGCCTG-TTTTATCTCCCTTCCCAATGTAACTTAGAAGTTCTTAAATCAATGCTCAATAGGTGGGGCGCAAACCAGCGCTCTCATGAGCAAGCACTCCTGTCTCCCCGGTGAGGTTGTATAAACTGTTCCCACGGTTGAAAACAACCTATCCGTTATCCGCTATAGTACTTCGAGAAACCTAGTACCACCTTTGGATTGTTGACGCGTTGCGCTCAGCACACTAACCCGTGTGTAGCTTGGGTCGATGAGTCTGGACATACCTCACTGGCGACAGTGGTCCAGGCTGCGTTGGCGGCCTACTCATGGCGAAAGCCATGAGACGCTAGACATGAACAAGGTGTGAAGAGTCTATTGAGCTACTATAGAGTCCTCCGGCCCCTGAATGCGGCTAATCCTAACCATGGAGCAAGTGCTCACAGGCCAGTGAGTTACTTGTCGTAATGCGCAAGTCCGTGGCGGAACCGACTACTTTGGGTGTCCGTGTTTCA-CTTTTTACTTTTATGACTGCTTATGGTGACAATTTGATATTGTTACCATTTAGCTTGTCAAATCAATTGCA-AAAGATCCTAAATCTTATTTGTCAACTTGCATCTTGATAACTTTA-----------------------ATTTGAAAA------------TTT---TAACAATGGGAGCTCAGGTTACTAGACAACAAACTGGCACTCATGAAAATGCCAACATTGCCACAAATGGATCTCATATTACATACAATCAGATAAACTTTTACAAGGATAGTTATGCGGCTTCGGCCAGCAAGCAGGATTTTTCACAGGACCCATCAAAATTCACTGAACCAGTAGTGGAAGGTTTAAAAGCAGGGGCGCCAGTTTTGAAATCTCCTAGTGCTGAGGCATGTGGCTACAGTGATAGAGTATTACAGCTCAAATTAGGAAATTCAGCTATTGTCACCCAGGAAGCAGCGAACTACTGCTGCGCTTATGGTGAATGGCCCAATTACTTACCAGACCATGAAGCAGTAGCCATTGATAAACCTACACAACCAGAAACTGCTACAGATAGATTCTACACTTTGAAATCAGTCAAATGGGAAACTGGAAGCACAGGATGGTGGTGGAAACTACCCGATGCACTAAATAATATAGGCATGTTTGGACAGAATGTACAGCATCACTACCTATATAGATCTGGTTTCTTGATTCATGTGCAGTGTAATGCCACAAAATTCCATCAAGGTGCCTTATTAGTGGTAGCAATTCCAGAACATCAGAGGGGAGCGCACAACACCAACACTAGCCCAGGGTTTGATGATATAATGAAAGGTGAAGAAGGAGGGACCTTCAATCATCCATATGTCCTTGATGATGGAACATCATTGGCTTGTGCGACGATATTTCCACATCAGTGGATAAATCTGAGAACCAACAATTCAGCAACAATTGTTCTTCCCTGGATGAATGCTGCTCCAATGGATTTCCCACTTAGACATAATCAGTGGACGCTAGCAATAATACCAGTGGTGCCGTTAGGCACGCGTACAACATCAAGTATGGTCCCAATAACAGTTTCAATCGCTCCAATGTGTTGTGAGTTTAATGGACTTAGACACGCCATTACTCAAGGTGTCCCAACATACCTTTTACCAGGCTCGGGACAATTCCTAACAACTGATGATCATAGCTCTGCACCAGCTCTCCCGTGTTTCAACCCAACTCCAGAAATGCATATCCCAGGGCAGGTCCGTAACATGCTAGAAGTGGTCCAAGTGGAATCAATGATGGAGATTAATAACACAGAAAGTGCAGTTGGCATGGAGCGTCTTAAGGTTGATATATCAGCATTGACAGATGTCGATCAATTGTTATTCAACATTCCACTGGACATACAGTTGGATGGGCCACTTAGAAACACTTTAGTAGGAAACATATCTAGATATTACACTCATTGGTCTGGATCCCTAGAAATGACGTTTATGTTTTGTGGCAGCTTCATGGCAACGGGAAAATTAATCCTGTGCTATACTCCTCCAGGTGGATCATGCCCGACAACCAGAGAGACCGCCATGTTAGGTACACATATTGTTTGGGATTTTGGATTACAATCTAGTGTAACCCTGATAATACCTTGGATTAGTGGATCCCACTACAGGATGTTTAATAATGATGCTAAGTCAACTAATGCCAACGTTGGCTATGTCACTTGTTTTATGCAGACCAATCTGATAGTCCCCAGTGAATCCTCTGACACGTGTTCCTTGATAGGGTTCATAGCAGCAAAAGATGATTTCTCCCTCAGATTAATGAGAGACAGCCCTGACATTGGACAGCTAGACCATTTACATGCAGCAGAGGCAGCCTACCAGATCGAGAGCATCATCAAAACAGCAACCGACACTGTGAAAAGTGAGATTAATGCTGAACTTGGTGTGGTCCCTAGCTTAAATGCAGTTGAAACAGGTGCAACTTCTAACACTGAACCAGAAGAAGCCATACAAACTCGCACAGTGATAAATCAGCACGGTGTATCCGAGACTCTAGTGGAGAATTTTCTCAGTAGAGCAGCTTTGGTATCAAAGAGAAGTTTTGAATACAAAGATCATACTTCGTCTGCAGCACAAGCAGACAAGAACTTTTTCAAATGGACAATTAACACCAGATCCTTTGTACAGTTAAGAAGAAAATTAGAATTATTCACATACCTTAGATTTGATGCTGAGATCACTATACTCACAACTGTAGCAGTGAATGGTAGTAGTAATAATACATACGTGGGTCTTCCTGACTTGACACTTCAAGCAATGTTTGTACCCACTGGTGCTCTTACCCCAGAAAAGCAGGACTCATTCCACTGGCAGTCAGGCAGTAATGCTAGTGTATTCTTTAAAATCTCTGACCCCCCAGCCAGAATAACCATACCTTTTATGTGCATTAACTCAGCATACTCAGTTTTTTATGATGGCTTTGCCGGATTTGAGAAAAACGGTCTGTATGGAATAAATCCAGCTGACACTATTGGTAACTTATGTGTTAGAATAGTGAATGAACACCAACCAGTTGGTTTCACAGTGACCGTTAGGGTTTACATGAAGCCTAAACACATAAAAGCATGGGCACCACGACCGCCACGAACTCTGCCATATATGAGTATTGCAAATGCAAATTACAAAGGTAAAGAAAGAGCACCAAATGCGCTCAGTGCTATAATTGGCAATAGAGACAGTGTCAAAACCATGCCTCATAATA------TAGTGAACACTGGTCCAGGCTTCGGAGGAGTTTTTGTAGGGTCTTTCAAAATAATCAACTATCACTTGGCCACTGCAGAAGAGAGACAGTCAGCTATCTATGTGGATTGGCAATCAGACGTCTTGGTTACCCCCATTGCTGCTCATGGAAGGCACCAAATAGCAAGATGCAAGTGCAACACAGGGGTTTACTATTGTAGGCACAAAAACAGAAGTTACCCGATTTGCTTTGAAGGCCCAGGGATTCAATGGATTGAGCAAAATGAATATTACCCAGCAAGGTACCAGACCAATGTACTTTTGGCAGTTGGTCCTGCGGAAGCAGGAGATTGCGGTGGTTTACTAGTTTGTCCACATGGGGTAATCGGTCTTCTTACAGCAGGAGGGGGTGGAATTGTAGCTTTCACTGATATCAGGAATTTGCTATGGTTAGATACTGATGCTATGGAACAAGGCATTACTGATTATATTCAAAATCTTGGCAATGCCTTTGGAGCAGGATTTACAGAAACAATCTCTAATAAAGCCAAGGAAGTGCAAGATATGCTAATTGGAGAGAGTTCACTATTAGAAAAATTGTTAAAAGCTCTAATCAAAATCATATCAGCATTAGTAATTGTAATCAGAAACTCAGAAGATTTAGTCACAGTCACAGCCACACTAGCATTGTTGGGATGCCATGATTCACCATGGAGCTACTTGAAACAGAAGGTATGTTCATACTTAGGTATTCCTTATGTACCTAGACAGGGTGAATCATGGCTTAAGAAGTTCACAGAGGCATGCAATGCTCTTAGAGGTCTGGATTGGCTATCGCAAAAGATAGATAAATTCATCAACTGGCTTAAAACCAAAATATTACCAGAAGCTAAGGAGAAATATGAATTTGTGCAAAGGCTCAAACAGTTACCGGTGATAGAAAACCAAGTTAGTACAATCGAGCATAGCTGCCCAACAACAGAACAACAACAGGCCTTATTCAACAACGTCCAATACTATTCACACTACTGTAGAAAGTACGCACCGCTTTACGCAGTGGAAGCAAAGAGGGTAGTAGCTCTTGAAAAGAAAATAAACAACTACATCCAGTTCAAGTCCAAATCTCGCATTGAACCGGTTTGTTTAATAATACATGGCTCTCCAGGAACTGGTAAGTCAGTGGCTTCAAATTTAATTGCCAGGGCTATCACAGAGAAATTGGGGGGGGACATTTATTCCTTGCCTCCAGACCCTAAATATTTTGATGGATACAAACAGCAAACAGTGGTCCTCATGGATGATTTAATGCAAAATCCAGATGGGAATGACATATCTATGTTCTGCCAAATGGTCTCCACTGTAGATTTCATACCCCCAATGGCTAGTTTGGAGGAAAAAGGAACTCTATACACCAGTCCATTTTTAATAGCTACTACCAATGCTGGCTCAATACATGCACCAACTGTATCAGACTCAAAGGCTTTGTCACGCAGATTTAAATTTGACGTGGACATTGAAGTCACAGATTCATACAAGGACTCAAATAAATTGGATATGTCAAGGGCAGTCGAGATGTGCAAACCAGACGGCTGTGCCCCCACCAATTACAAAAGATGCTGCCCATTGATCTGTGGAAAGGCTATCCAATTCAGAGATCGCAGAACTAATGCAAGATCCACTATTGATATGCTAGTAACTGATATTATAAAGGAATATAGAACCAGAAACAGTACACAGGATAAGCTGGAAGCTCTGTTTCAGGGGCCTCCACAGTTTAAAGAGATCAAAATTTCAGTCACCCCAGATACACCAGCCCCTGATGCTATAAATGACCTTCTTAGGTCAGTGGATTCTCAAGAAGTTAGGGATTATTGCCAAAAGAAAGGATGGATTGTAGTACACCCATCAAATGAGCTAATAGTAGAAAAACACATTAGTAGAGCTTTTATTACTCTACAAGCCATTGCCACCTTTGTATCAATAGCTGGTGTAGTTTATGTTATATACAAACTTTTTGCTGGCATTCAGGGTCCATACACAGGAATCCCCAATCCTAAACCTAAAGTACCCTCTCTCAGAACAGCTAAAGTGCAAGGACCAGGGTTCGATTTTGCACAAGCCATAATGAAGAAAAATACCGTCATTGCAAGGACTGAAAAGGGTGAGTTCACCATGCTGGGTGTATATGATAGAGTAGCGGTCATCCCCACACACGCATCTGTTGGAGAAACCATTTACATTAATGATGTAGAGACTAAAGTTTTAGATGCGTGTGCACTTAGAGACTTGACTGATACAAACTTAGAAATAACCATAGTCAGATTAGACCGTAATCAAAAATTTAGAGATATCAGACATTTTCTGCCCAGATATGAGGATGATTACAATGACGCTGTGCTTAGCGTACATACATCAAAATTCCCAAATATGTATATCCCAGTTGGACAAGTCACCAATTATGGCTTCTTGAACCTAGGTGGTACACCGACGCACCGCATTTTAATGTATAACTTCCCAACAAGAGCTGGCCAGTGTGGTGGTGTGGTGACAACTACAGGTAAGGTGATAGGAATACATGTAGGTGGAAATGGAGCTCAAGGATTTGCAGCAATGCTACTACACTCTTACTTTACCGATACACAAGGTGAGATAGTTAGTAGTGAAAAGAGTGGGGTGTGCATTAACGCACCGGCAAAGACTAAACTCCAACCCAGTGTTTTCCATCAAGTTTTTGAAGGTACAAAGGAACCAGCAGTTCTCAATCCAAAAGATCCTAGGCTTAAAACAGATTTCGAGGAGGCCATTTTCTCAAAGTACACAGGTAACAAAATTATGTTAATGGATGAGTACATGGAAGAGGCAGTGGATCATTATGTGGGGTGTTTAGAACCATTAGACATCAGTGTGGATCCCATACCCCTGGAAAGTGCCATGTATGGAATGGATGGCCTTGAGGCATTAGACTTAACTACCAGTGCAGGATTCCCTTACTTACTACAAGGGAAGAAGAAAAGGGATATATTTAATAGACATACTAGAGACACCAGTGAAATGACAAAGATGTTAGAGAAATATGGAGTTGACCTACCTTTTGTAACCTTTGTAAAAGATGAGCTTAGATCAAGAGAAAAAGTTGAAAAAGGGAAATCACGCCTGATTGAGGCCAGTTCCTTGAATGACTCAGTTGCTATGAGAGTTGCCTTTGGAAACCTTTACGCCACATTTCACAACAATCCAGGTACAGCAACTGGTAGTGCAGTTGGTTGTGATCCAGATATATTTTGGTCAAAAATCCCTATTTTGTTAGATGGAGAAATCTTTGCTTTTGACTACACTGGTTATGATGCTAGTTTGTCACCAGTGTGGTTTGCCTGTTTAAAGAAAGTTCTAATTAAGTTAGGTTACACACATCAAACGTCTTTTATAGATTATTTGTGTCATTCAGTACATTTATATAAGGAC-AAAAAATACATAGTTAATGGTGGAATGCCCTCTGGTTCTTCAGGCACCAGCATATTCAACACTATGATCAACAATATAATCATAAGAACTTTATTAATTAGGGTTTACAAAGGCATAGACCTGGACCAGTTCAAAATGATTGCCTATGGGGATGATGTTATTGCTAGCTACCCACATAAGATTGATCCAGGTTTGCTGGCAGAAGCAGGTAAACAGTATGGATTAGTAATGACACCAGCAGATAAAGGAACCAGTTTTATTGACACAAATTGGGAAAATGTAACTTTCTTAAAAAGATATTTCAGAGCAGATGATCAATACCCCTTTCTCATACATCCAGTGATGCCAATGAAAGAGATACATGAATCTATTAGATGGACTAAAGATCCCAGAAACACACAGGATCATGTTAGGTCTTTGTGCTACCTCGCATGGCATAATGGAGAGGAGGCTTATAATGAATTTTGCAGAAAAATCAGAAGTGTGCCTGTGGGAAGAGCATTGACACTACCTGCATACTCTAGTCTTAGACGGAAATGGTTAGATTCGTTCTAG
>KT995610.1_Enterovirus_D68_strain_USA/GA/2014-19246_complete_genome
GGCCCACGTGGCGGCTAGTACTCTGGTACTTTGGTACCTTT-GTACGCCTG-TTTTATCTCCCTTCCCAATGTAACTTAGAAGTTCTTAAATCAATGCTCAATAGGTGGGGCGCAAACCAGCGCTCTCATGAGCAAGCACTCCTGTCTCCCCGGTGAGGTTGTATAAACTGTTCCCACGGTTGAAAACAACCTATCCGTTATCCGCTATAGTACTTCGAGAAACCTAGTACCACCTTTGGATTGTTGACGCGTTGCGCTCAGCACACTAACCCGTGTGTAGCTTGGGTCGATGAGTCTGGACATACCTCACTGGCGACAGTGGTCCAGGCTGCGTTGGCGGCCTACTCATGGTGAAAGCCATGAGACGCTAGACATGAACAAGGTGTGAAGAGTCTATTGAGCTACTATAGAGTCCTCCGGCCCCTGAATGCGGCTAATCCTAACCATGGAGCAAGTGCTCACAGGCCAGTGAGTTGCTTGTCGTAATGCGCAAGTCCGTGGCGGAACCGACTACTTTGGGTGTCCGTGTTTCA-CTTTTTACTTTTATGACTGCTTATGGTGACAATTTGATATTGTTACCATTTAGCTTGTCAAATCAATTGCA-AAAGATCCTAAATCTTATTTGTCAACTTGCATCTTAATAACTTTA-----------------------ATTTGAAAA------------TTT---TAACAATGGGAGCTCAGGTTACTAGACAACAAACTGGCACTCATGAAAATGCCAACATTGCCACAAATGGATCTCATATTACATACAATCAGATAAACTTTTACAAGGATAGTTATGCGGCTTCAGCCAGCAAGCAGGATTTTTCACAGGACCCATCAAAATTCACTGAACCAGTAGTGGAAGGTTTAAAAGCAGGGGCGCCAGTTTTGAAATCTCCTAGTGCTGAGGCATGTGGCTACAGTGATAGAGTATTACAGCTCAAATTAGGAAATTCAGCTATTGTCACCCAGGAAGCAGCGAACTACTGCTGCGCTTATGGTGAATGGCCCAATTACTTACCAGACCATGAAGCAGTAGCCATTGATAAACCTACGCAACCAGAAACTGCTACAGATAGATTCTACACCTTGAAATCAGTCAAATGGGAAACTGGAAGCACAGGATGGTGGTGGAAACTACCCGATGCACTAAATAATATAGGCATGTTTGGACAGAATGTACAGCATCACTACCTATATAGATCTGGTTTCTTGATTCATGTGCAGTGTAATGCCACAAAATTCCATCAAGGTGCCTTATTAGTGGTAGCAATTCCAGAACATCAGAGGGGAGCGCACAACACCAATACTAGCCCAGGGTTTGATGATATAATGAAAGGTGAAGAAGGAGGGACCTTCAATCATCCATATGTCCTTGATGATGGAACATCATTGGCTTGTGCGACAATATTTCCACATCAGTGGATAAATCTGAGAACCAACAATTCAGCAACAATTGTTCTTCCCTGGATGAATGCTGCTCCAATGGATTTCCCACTTAGACATAATCAGTGGACGCTAGCAATAATACCAGTGGTGCCATTAGGCACGCGTACAACATCAAGTATGGTCCCAATAACAGTTTCAATCGCTCCAATGTGTTGTGAGTTTAATGGACTTAGACACGCCATTACTCAAGGTGTCCCAACATACCTTTTACCAGGCTCGGGACAATTCCTAACAACTGATGATCATAGCTCTGCACCAGCTCTCCCGTGTTTCAACCCAACTCCAGAAATGCATATCCCAGGGCAGGTCCGTAACATGCTAGAAGTGGTCCAAGTGGAATCAATGATGGAGATTAATAACACAGAAAGTGCAGTTGGCATGGAGCGTCTTAAGGTTGATATATCAGCATTGACAGATGTCGATCAATTGTTATTCAACATTCCACTGGACATACAGTTGGATGGGCCACTTAGAAACACTTTAGTAGGAAACATATCTAGATATTACACTCATTGGTCTGGATCCCTAGAAATGACGTTTATGTTTTGTGGCAGTTTCATGGCAACGGGAAAATTAATCCTGTGCTATACTCCTCCAGGTGGATCATGCCCGACAACCAGAGAGACCGCGATGTTAGGTACACATATTGTTTGGGATTTTGGATTACAATCTAGTGTAACCCTGATAATACCTTGGATTAGTGGATCCCACTACAGGATGTTTAATAATGATGCTAAGTCAACTAATGCCAACGTTGGCTATGTCACTTGTTTTATGCAGACCAATCTGATAGTCCCCAGTGAATCCTCTGACACGTGTTCCTTGATAGGGTTCATAGCAGCAAAAGATGATTTCTCCCTCAGATTAATGAGAGACAGCCCTGACATTGGACAACTAGACCATTTACATGCAGCAGAGGCAGCCTACCAGATCGAGAGCATCATCAAAACAGCAACCGACACTGTGAAAAGTGAGATTAATGCTGAACTTGGTGTGGTCCCTAGCTTAAATGCAGTTGAAACAGGTGCAACTTCTAACACTGAACCAGAAGAAGCCATACAAACTCGCACAGTGATAAATCAGCACGGTGTATCCGAGACTCTAGTGGAGAATTTTCTCAGTAGAGCAGCTTTGGTATCAAAGAGAAGTTTTGAATACAAAGATCATACTTCGTCTGCAGCACAAGCAGACAAGAACTTTTTCAAATGGACAATTAACACCAGATCCTTTGTACAGTTAAGAAGAAAATTAGAATTATTCACATACCTTAGATTTGATGCTGAGATCACTATACTCACAACTGTAGCAGTGAATGGTAGTAGTAATAATACATACGTGGGTCTTCCTGACTTGACACTTCAAGCAATGTTTGTACCCACTGGTGCTCTTACCCCAGAAAAGCAGGACTCATTCCACTGGCAGTCAGGCAGTAATGCTAGTGTATTCTTTAAAATCTCTGACCCCCCAGCTAGAATAACCATACCTTTTATGTGCATTAACTCAGCATACTCAGTTTTTTATGATGGCTTTGCCGGATTTGAGAAAAACGGTCTGTATGGAATAAATCCAGCTGACACTATTGGTAACTTATGTGTTAGAATAGTGAATGAACACCAACCAGTTGGTTTCACAGTGACCGTTAGGGTTTACATGAAGCCTAAACACATAAAAGCATGGGCACCACGACCACCACGAACTCTGCCATATATGAGTATTGCAAATGCAAATTACAAAGGTAAAGAAAGAGCACCAAATGCGCTCAGTGCTATAATTGGCAATAGAGACAGTGTCAAAACCATGCCTCATAATA------TAGTGAACACTGGTCCAGGCTTCGGAGGAGTTTTTGTAGGGTCTTTCAAAATAATCAACTATCACTTGGCCACTGCAGAAGAGAGACAGTCAGCTATCTATGTGGATTGGCAATCAGACGTCTTGGTTACCCCCATTGCTGCTCATGGAAGGCACCAAATAGCAAGATGCAAGTGCAACACAGGGGTTTACTATTGTAGGCACAAAAACAGAAGTTACCCGATTTGCTTCGAAGGCCCAGGGATTCAATGGATTGAACAAAATGAATATTACCCAGCAAGGTACCAGACCAATGTACTTTTGGCAGTTGGTCCTGCGGAAGCAGGAGATTGCGGTGGTTTACTAGTTTGTCCACATGGGGTAATCGGTCTTCTTACAGCAGGAGGGGGTGGAATTGTAGCTTTCACTGATATCAGGAATTTGCTATGGTTAGATACTGATGTTATGGAACAAGGCATTACTGATTATATTCAAAATCTTGGCAATGCCTTTGGAGCAGGATTTACAGAAACAATCTCTAATAAAGCCAAGGAAGTGCAAGATATGCTAATTGGAGAGAGTTCACTATTAGAAAAATTGTTAAAAGCTCTAATCAAAATCATATCAGCATTAGTAATTGTAATCAGAAACTCAGAAGATTTAGTCACAGTCACAGCCACACTAGCATTGTTGGGATGCCATGATTCACCATGGAGCTACTTGAAACAGAAGGTATGTTCATACTTAGGTATTCCTTATGTACCTAGACAGGGTGAATCGTGGCTTAAGAAGTTCACAGAGGCATGCAACGCTCTTAGAGGTCTGGATTGGCTATCGCAAAAGATAGATAAATTCATCAACTGGCTTAAAACCAAAATATTACCAGAAGCTAGGGAGAAATATGAATTTGTGCAAAGGCTCAAACAGTTACCGGTGATAGAAAACCAAGTTAGTACAATCGAGCATAGCTGCCCAACAACAGAACAACAACAGGCCTTATTCAACAACGTCCAATACTATTCACACTACTGTAGAAAGTACGCACCGCTTTACGCAGTGGAAGCAAAGAGGGTAGTAGCTCTTGAAAAGAAAATAAACAACTACATCCAGTTCAAGTCCAAATCTCGCATTGAACCGGTTTGTTTAATAATACATGGCTCTCCAGGAACTGGCAAGTCAGTGGCTTCAAATTTAATTGCCAGGGCTATCACAGAGAAATTGGGGGGGGACATTTATTCCTTGCCTCCAGACCCTAAATATTTTGATGGATACAAACAGCAAACAGTGGTCCTCATGGATGACTTAATGCAAAATCCAGATGGGAATGACATATCTATGTTCTGCCAAATGGTCTCCACTGTAGATTTCATACCCCCAATGGCTAGTTTGGAGGAAAAAGGAACTCTATACACCAGTCCATTTTTAATAGCTACTACCAATGCTGGCTCAATACATGCACCAACTGTATCAGACTCAAAGGCTTTGTCACGCAGATTTAAATTTGACGTGGACATTGAAGTCACAGATTCATACAAGGACTCAAATAAATTGGATATGTCAAGGGCAGTCGAGATGTGCAAACCAGACGGCTGTGCCCCCACCAATTACAAAAGATGCTGCCCATTGATCTGTGGAAAGGCTATCCAATTCAGAGATCGCAGAACTAATGCAAGATCCACTATTGATATGCTAGTAACTGATATTATAAAGGAATATAGAACCAGAAACAGTACACAGGATAAGCTGGAAGCTCTGTTTCAGGGGCCTCCACAGTTTAAAGAGATCAAAATTTCAGTCACCCCAGATACACCAGCTCCTGATGCTATAAATGACCTTCTTAGGTCAGTGGATTCTCAAGAAGTTAGGGATTATTGCCAAAAGAAAGGATGGATTGTAGTACACCCATCAAATGAGCTAATAGTAGAAAAACACATTAGTAGAGCTTTTATTACTCTACAAGCCATTGCCACCTTTGTATCAATAGCTGGTGTAGTTTATGTTATATACAAACTTTTTGCTGGCATTCAGGGTCCATACACAGGAATCCCCAATCCTAAACCTAAAGTGCCCTCTCTCAGAACAGCTAAAGTGCAAGGACCAGGGTTCGATTTTGCACAGGCCATAATGAAGAAAAATACCGTCATTGCAAGGACTGAAAAGGGTGAGTTCACCATGCTGGGTGTATATGATAGGGTAGCGGTCATCCCCACACACGCATCTGTTGGAGAAACCATTTACATTAATGATGTAGAGACTAAAGTTTTAGATGCGTGTGCACTTAGAGACTTGACTGATACAAACTTAGAGATAACCATAGTCAAATTAAACCGTAATCAAAAATTTAGAGATATCAGACATTTTCTGCCCAGATATGAGGATGATTACAATGACGCTGTGCTTAGCGTACATACATCAAAATTCCCAAATATGTATATCCCAGTTGGACAAGTCACCAATTATGGCTTCTTGAACCTAGGTGGTACACCGACGCACCGCATTTTAATGTATAACTTCCCAACAAGAGCTGGCCAGTGTGGTGGTGTGGTGACAACTACAGGTAAGGTGATAGGAATACATGTAGGTGGAAATGGAGCTCAAGGATTTGCAGCAATGCTACTACACTCTTACTTTACCGATACACAAGGTGAGATAGTTAGTAGTGAAAAGAGTGGGGTGTGCATTAACGCACCGGCAAAGACTAAACTCCAACCCAGTGTTTTCCATGAAGTTTTTGAAGGTACAAAGGAACCAGCAGTTCTCAATCCAAAAGATCCTAGGCTTAAAACAGATTTTGAGGAGGCCATTTTCTCAAAGTACACAGGTAACAAAATTATGTTAATGGATGAGTACATGGAAGAGGCAGTGGATCATTATGTGGGGTGTTTAGAACCATTAGACATCAATGTGGATCCCATACCCCTGGAAAGTGCCATGTATGGAATGGATGGCCTTGAGGCATTAGACTTAACTACCAGTGCAGGATTCCCTTACTTACTACAAGGGAAGAAGAAAAGGGATATATTTAATAGACATACTAGAGACACCAGTGAAATGACAAAGATGTTAGAGAAATATGGAGTTGACCTACCTTTTGTAACCTTTGTAAAAGATGAGCTTAGATCAAGAGAAAAAGTTGAAAAAGGGAAATCACGCCTGATTGAGGCCAGTTCCTTGAATGACTCAGTTGCTATGAGAGTTGCCTTTGGAAACCTTTACGCCACATTTCACAACAATCCAGGTACAGCAACTGGTAGTGCAGTTGGTTGTGATCCAGATATATTTTGGTCAAAAATCCCTATTTTGTTAGATGGAGAAATCTTTGCTTTTGACTACACTGGTTATGATGCTAGTTTGTCACCAGTGTGGTTTGCCTGTTTAAAGAAAGTTCTAATTAAGTTAGGTTACACACATCAAACGTCTTTTATAGATTATTTGTGTCATTCAGTACATTTATATAAGGAC-AAAAAATACATAGTTAATGGTGGAATGCCCTCTGGTTCTTCAGGCACCAGCATATTCAACACTATGATCAACAATATAATCATAAGAACTTTATTAATTAGGGTTTACAAAGGCATAGACCTGGACCAGTTCAAAATGATTGCCTATGGGGATGATGTTATTGCTAGCTACCCACATAAGATTGATCCAGGTTTGCTGGCAGAAGCAGGTAAACAGTATGGATTAGTAATGACACCAGCAGACAAAGGAACCAGTTTTATTGACACAAATTGGGAAAATGTAACTTTCTTAAAAAGATATTTCAGAGCAGATGATCAATACCCCTTTCTCATACATCCAGTGATGCCAATGAAAGAGATACATGAATCTATTAGATGGACTAAAGATCCCAGAAACACACAGGATCATGTTAGGTCTTTGTGCTACCTCGCATGGCATAATGGAGAGGAGGCTTATAATGAATTTTGCAGAAAAATCAGAAGTGTGCCTGTGGGAAGAGCATTGACACTACCTGCATACTCTAGTCTTAGACGGAAATGGTTAGATTCGTTCTAG
>KT995609.1_Enterovirus_D68_strain_USA/VT/2014-19245_complete_genome
GGCCCACGTGGCGGCTAGTACTCTGGTACTTCGGTACCTTT-GTGCGCCTG-TTTTATCTCCCTTCCCAATGTAACTTAGAAGTTCTTAAATCAATGCTCAATAGGTGGGGCGCAAACCAGCGCTCTCATGAGCAAGCACTCCTGTCTCCCCGGTGAGGTTGTATAAACTGTTCCCACGGTTGAAAACAACCTATCCGTTATCCGCTATAGTACTTCGAGAAACCTAGTACCACCTTTGGATTGTTGACGCGTTGCGCTCAGCACACTAACCCGTGTGTAGCTTGGGTCGATGAGTCTGGACATACCTCACTGGCGACAGTGGTCCAGGCTGCGTTGGCGGCCTACTCATGGTGAAAGCCATGAGACGCTAGACATGAACAAGGTGTGAAGAGTCTATTGAGCTACTATAGAGTCCTCCGGCCCCTGAATGCGGCTAATCCTAACCATGGAGCAAGTGCTCACAGGCCAGTGAGTTGCTTGTCGTAATGCGCAAGTCCGTGGCGGAACCGACTACTTTGGGTGTCCGTGTTTCA-CTTTTTACTTTTATGACTGCTTATGGTGACAATTTGATATTGTTACCATTTAGCTTGTCAAATCAATTGCA-AAAGATCCTAAATCTTATTTATCAACTTGCATCTTGATAACTTTA-----------------------ATTTGAAAA------------TCT---TAACAATGGGAGCTCAGGTTACTAGACAACAAACTGGCACTCATGAAAATGCCAACATTGCCACAAATGGATCTCATATCACATACAATCAGATAAACTTTTACAAGGATAGTTATGCGGCTTCAGCCAGCAAGCAGGATTTTTCACAGGACCCATCAAAATTCACTGAACCAGTAGTGGAAGGTTTAAAAGCAGGGGCGCCAGTTTTGAAATCTCCTAGTGCTGAGGCATGTGGCTACAGTGATAGAGTATTACAGCTCAAATTAGGAAATTCAGCTATTGTCACCCAGGAAGCAGCGAACTACTGCTGCGCTTATGGTGAATGGCCCAATTACTTACCAGACCATGAAGCAGTAGCCATTGATAAACCTACACAACCAGAAACTGCTACAGATAGATTCTACACTTTGAAATCAGTCAAATGGGAAACTGGAAGCACAGGATGGTGGTGGAAACTACCCGATGCACTAAATAATATAGGCATGTTTGGACAGAATGTACAGCATCACTACCTATATAGATCTGGTTTCTTGATTCATGTGCAGTGTAATGCCACAAAATTCCATCAAGGTGCCTTATTAGTGGTAGCAATTCCAGAACATCAGAGGGGAGCGCACAACACCAACACTAGCCCAGGGTTTGATGATATAATGAAAGGTGAAGAAGGAGGGACCTTCAATCATCCATATGTCCTTGATGATGGAACATCATTGGCTTGTGCGACGATATTTCCACATCAGTGGATAAATCTGAGAACCAACAATTCAGCAACAATTGTTCTCCCCTGGATGAATGCTGCTCCAATGGATTTCCCACTTAGACATAATCAGTGGACGCTAGCAATAATACCAGTGGTGCCATTAGGCACGCGTACAACATCAAGTATGGTCCCAATAACAGTTTCAATCGCTCCAATGTGTTGTGAGTTTAATGGACTTAGACACGCCATTACTCAAGGTGTCCCAACATACCTTTTACCAGGCTCGGGACAATTCCTAACAACTGATGATCATAGCTCTGCACCAGCTCTCCCGTGTTTCAACCCAACTCCAGAAATGCATATCCCAGGGCAGGTCCGTAACATGCTAGAAGTGGTCCAAGTGGAATCAATGATGGAGATTAATAACACAGAAAGTGCAGTTGGCATGGAGCGTCTTAAGGTTGATATATCAGCATTAACAGATGTCGATCAATTGTTATTCAACATTCCACTGGACATACAGTTGGATGGGCCACTTAGAAACACTTTAGTAGGAAACATATCTAGATATTACACTCATTGGTCTGGATCCCTAGAAATGACGTTTATGTTTTGTGGCAGCTTCATGGCAACGGGAAAATTAATCCTGTGCTATACTCCTCCAGGTGGATCATGCCCGACAACCAGAGAGACCGCCATGTTAGGTACACATATTGTTTGGGATTTTGGATTACAATCTAGTGTAACCCTGATAATACCTTGGATTAGTGGATCCCACTACAGGATGTTTAATAATGATGCTAAGTCAACTAATGCCAACGTTGGCTATGTCACTTGTTTTATGCAGACCAATCTGATAGTCCCCAGTGAATCCTCTGACACGTGTTCCTTGATAGGGTTCATAGCAGCAAAAGATGATTTCTCCCTCAGATTAATGAGAGACAGCCCTGACATTGGACAACTAGACCATTTACATGCAGCAGAGGCAGCCTACCAGATCGAGAGCATCATCAAAACAGCAACCGACACTGTGAAAAGTGAGATTAATGCTGAACTTGGTGTGGTCCCTAGCTTAAATGCAGTTGAAACAGGTGCAACTTCTAACACTGAACCAGAAGAAGCCATACAAACTCGCACAGTGATAAATCAGCACGGTGTATCCGAGACTCTAGTGGAGAATTTTCTCAGTAGAGCAGCTTTGGTATCAAAGAGAAGTTTTGAATACAAAGATCATACTTCGTCTGCAGCACAAGCAGACAAGAACTTTTTCAAATGGACAATTAACACCAGATCCTTTGTACAGTTAAGAAGAAAATTAGAATTATTCACATACCTTAGATTTGATGCTGAGATCACTATACTCACAACTGTAGCAGTGAATGGTAGTAGTAATAATACATACGTGGGTCTTCCTGACTTGACACTTCAAGCAATGTTTGTACCCACTGGTGCTCTTACCCCAGAAAAGCAGGACTCATTCCACTGGCAGTCAGGCAGTAATGCTAGTGTATTCTTTAAAATCTCTGACCCCCCAGCCAGAATAACCATACCTTTTATGTGCATTAACTCAGCATACTCAGTTTTTTATGATGGCTTTGCCGGATTTGAGAAAAACGGTCTGTATGGAATAAATCCAGCTGATACTATTGGTAACTTATGTGTTAGAATAGTGAATGAACACCAACCAGTTGGTTTCACAGTGACCGTTAGGGTTTACATGAAGCCTAAACACATAAAAGCATGGGCACCACGACCACCACGAACTCTGCCATATATGAGTATTGCAAATGCAAATTACAAAGGTAAAGAAAGAGCACCAAATGCGCTCAGTGCTATAATTGGCAATAGAGACAGTGTCAAAACCATGCCTCATAATA------TAGTGAACACTGGTCCAGGCTTCGGAGGGGTTTTTGTAGGGTCTTTCAAAATAATCAACTATCACTTGGCCACTGCAGAAGAGAGACAGTCAGCTATCTATGTGGATTGGCAATCAGACGTCTTGGTTACCCCCATTGCTGCTCATGGAAGGCACCAAATAGCAAGATGCAAGTGCAACACAGGGGTTTACTATTGTAGGCACAAAAACAGAAGTTACCCGATTTGCTTTGAAGGCCCAGGGATTCAATGGATTGAACAAAATGAATATTACCCAGCAAGGTACCAGACCAATGTACTTTTGGCAGTTGGTCCTGCGGAAGCAGGAGATTGCGGTGGTTTACTAGTTTGTCCGCATGGGGTAATCGGTCTTCTTACAGCAGGAGGGGGTGGAATTGTAGCTTTCACTGATATCAGGAATTTGCTATGGTTAGATACTGATGCTATGGAACAAGGCATTACTGATTATATTCAAAATCTTGGTAATGCCTTTGGAGCAGGATTTACAGAAACAATCTCTAATAAAGCCAAGGAAGTGCAAGATATGCTAATTGGAGAGAGTTCACTATTAGAAAAATTGTTAAAAGCTCTAATCAAAATCATATCAGCATTAGTAATTGTAATCAGAAACTCAGAAGATTTAGTCACAGTCACAGCCACACTAGCATTGTTGGGATGCCATGATTCACCATGGAGCTACTTGAAACAGAAGGTATGTTCATACTTAGGTATTCCTTATGTACCTAGACAGGGTGAATCGTGGCTCAAGAAGTTCACAGAGGCATGCAATGCTCTTAGAGGTCTGGATTGGCTATCGCAAAAGATAGATAAATTCATCAACTGGCTTAAAACCAAAATATTACCAGAAGCTAGGGAGAAATATGAATTTGTGCAAAGGCTCAAACAGTTACCGGTGATAGAAAACCAAGTTAGTACAATCGAGCATAGCTGCCCAACAACAGAACAACAACAGGCCTTATTCAACAACGTCCAATACTATTCACACTACTGTAGAAAGTACGCACCACTTTACGCAGTGGAAGCAAAGAGGGTAGTAGCTCTTGAAAAGAAAATAAACAACTACATCCAGTTCAAGTCCAAATCTCGCATTGAACCGGTTTGTTTAATAATACATGGCTCTCCAGGAACTGGCAAGTCAGTGGCTTCAAATTTAATTGCCAGGGCTATCACAGAGAAATTGGGGGGGGACATTTATTCCTTGCCTCCAGACCCTAAATATTTTGATGGATACAAACAGCAAACAGTGGTCCTCATGGATGATTTAATGCAAAATCCAGATGGGAATGACATATCTATGTTCTGCCAAATGGTCTCCACTGTAGATTTCATACCCCCAATGGCTAGTTTGGAGGAAAAAGGAACTCTATACACCAGTCCATTTTTAATAGCTACTACCAATGCTGGCTCAATACATGCACCAACTGTATCAGACTCAAAGGCTTTGTCACGCAGATTTAAATTTGACGTGGACATTGAAGTCACAGATTCATACAAGGACTCAAATAAATTGGATATGTCAAGGGCAGTCGAGATGTGCAAACCAGACGGCTGTGCCCCCACCAATTACAAAAGATGCTGCCCATTGATCTGTGGAAAGGCTATCCAATTCAGAGATCGCAGAACTAATGCAAGATCCACTATTGATATGCTAGTAACTGATATTATAAAGGAATATAGAACCAGAAACAGTACACAGGACAAGCTGGAAGCTCTGTTTCAGGGGCCTCCACAGTTTAAAGAGATCAAAATTTCAGTCACCCCAGATACACCAGCTCCTGATGCTATAAATGACCTTCTTAGGTCAGTGGATTCTCAAGAAGTTAGGGATTATTGCCAAAAGAAAGGATGGATTGTAGTACACCCATCAAATGAGCTAATAGTAGAAAAACACATTAGTAGAGCTTTTATCACTCTACAAGCCATTGCCACCTTTGTATCAATAGCTGGTGTAGTTTATGTTATATACAAACTTTTTGCTGGCATTCAGGGTCCATACACAGGAATCCCCAATCCTAAACCTAAAGTACCCTCTCTCAGAACAGCTAAAGTGCAAGGACCAGGGTTCGATTTTGCACAAGCCATAATGAAGAAAAATACCGTCATTGCAAGGACTGAAAAGGGTGAGTTCACCATGCTGGGTGTATATGATAGGGTAGCGGTCATCCCCACACACGCATCTGTTGGAGAAACCATTTACATTAATGATGTAGAGACTAAAGTTTTAGATGCGTGTGCACTTAGAGACTTGACTGATACAAACTTAGAGATAACCATAGTCAAATTAGACCGTAACCAAAAATTTAGAGATATCAGACATTTTCTGCCCAGATATGAGGATGATTACAATGACGCTGTACTTAGCGTACATACATCAAAATTCCCAAATATGTATATCCCAGTTGGACAAGTTACCAATTATGGCTTCTTGAACCTAGGTGGTACACCGACACACCGCATTTTAATGTATAACTTCCCAACAAGAGCTGGCCAGTGTGGTGGTGTGGTGACAACTACAGGTAAGGTGATAGGAATACATGTAGGTGGAAATGGAGCTCAAGGATTTGCAGCAATGCTACTACACTCTTACTTTACCGATACACAAGGTGAGATAGTTAGTAGTGAAAAGAGTGGGGTGTGCATTAACGCACCGGCAAAGACTAAACTCCAACCCAGTGTTTTCCATCAAGTTTTTGAAGGTTCAAAGGAACCAGCAGTTCTCAATCCAAAAGATCCTAGGCTTAAAACAGATTTCGAGGAGGCCATTTTCTCAAAGTACACAGGTAACAAAATCATGTTAATGGATGAGTACATGGAAGAGGCAGTGGATCATTATGTGGGGTGTTTAGAACCATTAGACATCAGTGTGGATCCCATACCCCTGGAAAGTGCCATGTATGGAATGGATGGCCTTGAGGCATTAGACTTAACTACCAGTGCAGGATTCCCTTACTTACTACAAGGGAAGAAGAAAAGGGATATATTTAATAGACATACTAGAGACACCAGTGAAATGACAAAAATGTTAGAGAAATATGGAGTTGACCTACCTTTTGTAACCTTTGTAAAAGATGAGCTTAGATCAAGAGAAAAAGTTGAAAAAGGGAAATCACGCCTGATTGAGGCCAGTTCCTTGAATGACTCAGTTGCTATGAGAGTTGCCTTTGGAAACCTTTACGCCACATTTCACAACAATCCAGGTATAGCAACTGGTAGTGCAGTTGGTTGTGATCCAGATATATTTTGGTCAAAAATCCCTATTTTGTTAGATGGAGAAATCTTTGCTTTTGACTACACTGGTTATGATGCTAGTTTGTCACCAGTGTGGTTTGCCTGTTTAAAGAAAGTTCTAATTAAGTTAGGTTACACACATCAAACGTCTTTTATAGATTATTTGTGTCATTCAGTACATTTATATAAGGAC-AAAAAGTACATAGTTAATGGTGGAATGCCCTCTGGTTCTTCAGGCACCAGCATATTCAACACTATGATTAACAATATAATCATAAGAACTTTATTAATTAGGGTTTACAAAGGCATAGACCTGGACCAGTTCAAAATGATTGCCTATGGGGATGATGTTATTGCTAGCTACCCACATAAGATTGATCCAGGTTTGCTGGCAGAAGCAGGTAAACAGTATGGATTAGTAATGACACCAGCAGACAAAGGAACCAGTTTTATTGACACAAATTGGGAAAATGTAACTTTCTTAAAAAGATATTTCAGAGCAGATGATCAATACCCCTTTCTCATACATCCAGTGATGCCAATGAAAGAGATACATGAATCTATTAGATGGACTAAAGATCCCAGAAACACACAGGATCATGTTAGGTCTTTGTGCTACCTCGCATGGCATAATGGAGAGGAGGCTTATAATGAATTTTGCAGAAAAATCAGAAGTGTGCCTGTGGGAAGAGCATTGACACTACCTGCATACTCTAGTCTTAGACGGAAATGGTTAGATTCGTTCTAG
>KT995608.1_Enterovirus_D68_strain_USA/CO/2014-19244_complete_genome
GGCCCACGTGGCGGCTAGTACTCTGGTACTTCGGTACCTTT-GTACGCCTG-TTTTATCTCCCTTCCCAATGTAACTTAGAAGTTCTTAAATCAATGCTCAATAGGTGGGGCGCAAACCAGCGCTCTCATGAGCAAGCACTCCTGTCTCCCCGGTGAGGTTGTATAAACTGTTCCCACGGTTGAAAACAACCTATCCGTTATCCGCTATAGTACTTCGAGAAACCTAGTACCACCTTTGGATTGTTGATGCGTTGCGCTCAGCACACTAACCCGTGTGTAGCTTGGGTCGATGAGTCTGGACATACCTCACTGGCGACAGTGGTCCAGGCTGCGTTGGCGGCCTACTCATGGTGAAAGCCATGAGACGCTAGACATGAACAAGGTGTGAAGAGTCTATTGAGCTACTATAGAGTCCTCCGGCTCCTGAATGCGGCTAATCCTAACCATGGAGCAAGTGCTCACAGGCCAGTGAGTTGCTTGTCGTAATGCGCAAGTCCGTGGCGGAACCGACTACTTTGGATGTCCGTGTTTCA-CTTTTTACTTTTATGACTGCTTATGGTGACAATTTGATATTGTTACCATTTAGCTTGTCAAATCAATTGCA-AAAGATCCTAAATCTTATTTATCAACTTGCATCTTGATAACTTTA-----------------------ATTTGAAAA------------TTT---TAACAATGGGAGCTCAGGTTACTAGACAACAAACTGGCACTCATGAAAATGCCAACATTGCCACAAATGGATCTCATATCACATACAATCAGATAAACTTTTACAAGGATAGTTATGCGGCTTCAGCCAGCAAGCAGGATTTTTCACAAGACCCATCAAAATTCACTGAACCAGTAGTGGAAGGTTTAAAAGCAGGGGCGCCAGTTTTGAAATCTCCTAGTGCTGAGGCATGTGGCTACAGTGATAGAGTATTACAGCTCAAATTAGGAAATTCAGCTATTGTCACCCAGGAAGCAGCGAACTACTGCTGCGCTTATGGTGAATGGCCCAATTACTTACCAGACCATGAAGCAGTAGCCATTGATAAACCTACACAACCAGAAACTGCTACAGATAGATTCTACACTTTGAAATCAGTCAAATGGGAAACTGGGAGCACAGGATGGTGGTGGAAACTACCCGATGCACTAAATAATATAGGCATGTTTGGACAGAATGTACAGCATCACTACCTATATAGATCTGGTTTCTTGATTCATGTGCAGTGTAATGCCACAAAATTCCATCAAGGTGCCTTATTAGTGGTAGCAATTCCAGAACATCAGAGGGGAGCGCACAACACCAACACTAGCCCAGGGTTTGATGATATAATGAAAGGTGAAGAAGGAGGGACCTTCAATCATCCATATGTCCTTGATGATGGAACGTCATTGGCTTGTGCGACGATATTTCCACATCAGTGGATAAATCTGAGAACCAACAATTCAGCAACAATTGTTCTTCCCTGGATGAATGCTGCTCCAATGGATTTCCCACTTAGACATAATCAGTGGACGCTAGCAATAATACCAGTGGTGCCATTAGGCACGCGTACAACATCAAGTATGGTCCCAATAACAGTTTCAATCGCTCCAATGTGTTGTGAGTTTAATGGACTTAGACACGCCATTACTCAAGGTGTCCCAACATACCTTTTACCAGGCTCGGGACAATTCCTAACAACTGATGATCATAGCTCTGCACCAGCTCTCCCGTGTTTCAACCCAACTCCAGAAATGCATATCCCAGGGCAGGTCCGTAACATGCTAGAAGTGGTCCAAGTGGAATCAATGATGGAGATTAATAACACAGAAAGTGCAGTTGGCATGGAGCGTCTTAAGGTTGACATATCAGCATTGACAGATGTCGATCAATTGTTATTCAACATTCCACTGGACATACAGTTGGATGGGCCACTTAGAAACACTTTAGTAGGAAACATATCTAGATATTACACTCATTGGTCTGGATCCCTAGAAATGACGTTTATGTTTTGTGGCAGCTTCATGGCAACGGGAAAATTAATCCTGTGCTATACTCCTCCAGGTGGATCATGCCCGACAACCAGAGAGACCGCCATGTTAGGTACACATATTGTTTGGGATTTTGGATTACAATCTAGTGTAACCCTGATAATACCTTGGATTAGTGGATCCCACTACAGGATGTTTAATAATGATGCTAAGTCAACTAATGCCAACGTTGGCTATGTCACTTGTTTTATGCAAACCAATCTGATAGTCCCCAGTGAATCCTCTGATACGTGTTCCTTGATAGGGTTCATAGCAGCAAAAGATGATTTCTCCCTCAGATTAATGAGAGACAGCCCTGACATTGGACAACTAGACCATTTACATGCAGCAGAGGCAGCCTACCAGATCGAGAGCATCATCAAAACAGCAACCGACACTGTGAAAAGTGAGATTAATGCTGAACTTGGTGTGGTCCCTAGCTTAAATGCAGTTGAAACAGGTGCAACTTCTAACACTGAACCAGAAGAAGCCATACAAACTCGCACAGTGATAAATCAGCACGGTGTATCCGAGACTCTAGTGGAGAATTTTCTCAGTAGAGCAGCTTTGGTATCAAAGAGAAGTTTTGAATACAAAGATCATACTTCGTCTGCAGCACAAGCAGACAAGAACTTTTTCAAATGGACAATTAACACCAGATCCTTTGTACAGTTAAGAAGAAAATTAGAATTATTCACATACCTTAGATTTGATGCTGAGATCACTATACTCACAACTGTAGCAGTGAATGGTAGTAGTAATAATACATACGTGGGTCTTCCTGACTTGACACTTCAAGCAATGTTTGTACCCACTGGTGCTCTTACCCCAGAAAAGCAGGACTCATTCCACTGGCAGTCAGGCAGTAATGCTAGTGTATTTTTTAAAATCTCTGACCCCCCAGCCAGAATAACCATACCTTTTATGTGCATTAACTCAGCATACTCAGTTTTTTATGATGGCTTTGCCGGATTTGAGAAAAACGGTCTGTATGGAATAAATCCAGCTGATACTATTGGTAACTTATGTGTTAGAATAGTGAATGAACACCAACCAGTTGGTTTCACAGTGACCGTTAGGGTTTACATGAAGCCTAAACACATAAAAGCATGGGCACCACGACCACCACGAACTCTGCCATACATGAGTATTGCAAATGCAAATTACAAAGGTAAAGAAAGAGCACCAAATGCGCTCAGTGCTATAATTGGCAATAGAGACAGTGTCAAAACCATGCCTCATAATA------TAGTGAACACTGGTCCAGGCTTCGGAGGAGTTTTTGTAGGGTCTTTCAAAATAATCAACTATCACTTGGCCACTGCAGAAGAGAGACAGTCAGCTATCTATGTGGATTGGCAATCAGACGTCTTGGTTACCCCCATTGCTGCTCATGGAAGGCACCAAATAGCAAGATGCAAGTGCAACACAGGGGTTTACTATTGTAGGCACAAAAACAGAAGTTACCCGATTTGCTTTGAAGGCCCAGGGATTCAATGGATTGAACAAAATGAATATTACCCAGCAAGGTACCAGACCAATGTACTTTTGGCAGTTGGTCCTGCGGAAGCAGGAGATTGCGGTGGTTTACTAGTTTGTCCACATGGGGTAATCGGTCTTCTTACAGCGGGAGGGGGTGGAATTGTAGCTTTCACTGATATCAGGAATTTGCTATGGTTAGATACTGATGCTATGGAACAAGGCATTACTGATTATATTCAAAATCTTGGTAATGCCTTTGGAGCAGGATTTACAGAAACAATCTCTAATAAAGCCAAGGAAGTGCAAGATATGCTAATTGGAGAGAGTTCACTATTAGAAAAATTGTTAAAAGCTCTAATCAAAATCATATCAGCATTAGTAATTGTAATCAGAAACTCAGAAGATTTAGTCACAGTCACAGCCACACTAGCATTGTTGGGATGCCATGATTCACCATGGAGCTACTTGAAACAGAAGGTATGTTCATACTTAGGTATTCCTTATGTACCTAGACAGGGTGAATCGTGGCTCAAGAAGTTCACAGAGGCATGCAATGCTCTTAGAGGTCTGGATTGGCTATCGCAAAAGATAGATAAATTCATCAACTGGCTTAAAACCAAAATATTACCAGAAGCTAGGGAGAAATATGAATTTGTGCAAAGGCTCAAACAGTTACCGGTGATAGAAAACCAAGTTAGTACAATCGAGCATAGCTGCCCAACAACAGAACAACAACAGGCCTTATTCAACAACGTCCAATACTATTCACACTACTGTAGAAAGTACGCACCACTTTACGCAGTGGAAGCAAAGAGGGTAGTAGCTCTTGAAAAGAGAATAAACAACTACATCCAGTTCAAGTCCAAATCTCGCATTGAACCGGTTTGTTTAATAATACATGGCTCTCCAGGAACTGGCAAGTCAGTGGCTTCAAATTTAATTGCCAGGGCTATCACAGAGAAATTGGGGGGGGACATTTATTCCTTGCCTCCAGACCCTAAATATTTTGATGGATACAAACAGCAAACAGTGGTCCTCATGGATGATTTAATGCAAAATCCAGATGGGAATGACATATCTATGTTCTGCCAAATGGTCTCCACTGTAGATTTCATACCCCCAATGGCTAGTTTGGAGGAAAAAGGAACTCTATACACCAGTCCATTTTTAATAGCTACTACCAATGCTGGCTCAATACATGCACCAACTGTATCAGACTCAAAGGCTTTGTCACGCAGATTTAAATTTGACGTGGACATTGAAGTCACAGATTCATACAAGGACTCAAATAAATTGGATATGTCAAGGGCAGTCGAGATGTGCAAACCAGACGGCTGTGCCCCCACCAATTACAAAAGATGCTGCCCATTGATCTGTGGAAAGGCTATCCAATTCAGAGATCGCAGAACTAATGCAAGATCCACTATTGATATGCTAGTAACTGATATTATAAAGGAATATAGAACCAGAAACAGTACACAGGATAAGCTGGAAGCTCTGTTTCAGGGGCCTCCACAGTTTAAAGAGATCAAAATTTCAGTCACCCCAGACACACCAGCTCCTGATGCTATAAATGACCTTCTTAGGTCAGTGGATTCTCAAGAAGTTAGGGATTATTGCCAAAAGAAAGGATGGATTGTAGTACACCCATCAAATGAGCTAATAGTAGAAAAACACATTAGTAGAGCTTTTATTACTCTACAAGCCATTGCCACCTTTGTATCAATAGCTGGTGTAGTTTATGTTATATACAAACTTTTTGCTGGCATTCAGGGTCCATACACAGGAATCCCCAATCCTAAACCTAAAGTACCCTCTCTCAGAACAGCTAAAGTGCAAGGACCAGGGTTCGATTTTGCACAAGCCATAATGAAGAAAAATACCGTCATTGCAAGGACTGAAAAGGGTGAGTTCACCATGCTGGGTGTATATGATAGGGTAGCGGTCATCCCCACACACGCATCTGTTGGAGAAACCATTTACATTAATGATGTAGAGACTAAAGTTTTAGATGCGTGTGCACTTAGAGACTTGACTGATACAAACTTAGAGATAACCATAGTCAAATTAGACCGTAACCAAAAATTTAGAGATATCAGACATTTTCTGCCCAGATATGAGGATGATTACAATGACGCTGTGCTTAGCGTACATACATCAAAATTCCCAAATATGTATATCCCAGTTGGACAAGTCACCAATTATGGCTTCTTGAACCTAGGTGGTACACCGACGCACCGCATTTTAATGTATAACTTCCCAACAAGAGCTGGCCAGTGTGGTGGTGTGGTGACAACTACAGGTAAGGTGATAGGAATACATGTAGGTGGAAATGGAGCTCAAGGATTTGCAGCAATGCTACTACATTCTTACTTTACCGATACACAAGGTGAGATAGTTAGTAGTGAAAAGAGTGGGGTGTGCATTAACGCACCGGCAAAGACTAAACTCCAACCCAGTGTTTTCCATCAAGTTTTTGAAGGTTCAAAGGAACCAGCAGTTCTCAATCCAAAAGATCCTAGGCTTAAAACAGATTTCGAGGAGGCTATTTTCTCAAAGTACACAGGTAACAAAATTATGTTAATGGATGAGTACATGGAAGAGGCAGTGGATCATTATGTGGGGTGTTTAGAACCATTAGACATCAGTGTGGATCCCATACCCCTGGAAAGTGCTATGTATGGAATGGATGGCCTTGAGGCATTAGACTTAACTACCAGTGCAGGATTCCCTTACTTACTACAAGGGAAGAAGAAAAGGGATATATTTAATAGACATACTAGAGACACCAGTGAAATGACAAAAATGTTAGAGAAATATGGAGTTGACCTACCTTTTGTAACCTTTGTAAAAGATGAGCTTAGATCAAGAGAAAAAGTTGAAAAAGGGAAATCACGCCTGATTGAGGCCAGTTCCTTGAATGACTCAGTTGCTATGAGAGTTGCCTTTGGAAACCTTTACGCCACATTTCACAACAATCCAGGTACAGCAACTGGTAGTGCAGTTGGTTGTGATCCAGATATATTTTGGTCAAAAATCCCTATTTTGTTAGATGGAGAAATCTTTGCTTTTGACTACACTGGTTATGATGCTAGTTTGTCACCAGTGTGGTTTGCCTGTTTAAAGAAAGTTCTAATTAAGTTAGGTTACACACATCAAACGTCTTTTATAGATTATTTGTGTCATTCAGTACATTTATATAAGGAC-AAAAAGTACATAGTTAATGGTGGAATGCCCTCTGGTTCTTCAGGCACCAGCATATTCAACACTATGATCAACAATATAATCATAAGAACTTTATTAATTAGGGTTTACAAAGGCATAGACCTGGACCAGTTCAAAATGATTGCCTATGGGGATGATGTTATTGCTAGCTACCCACATAAGATTGATCCAGGTTTGCTGGCAGAAGCAGGTAAACAGTATGGATTAGTAATGACACCAGCAGACAAAGGAACCAGTTTTATTGACACAAATTGGGAAAATGTAACTTTCTTAAAAAGATATTTCAGAGCAGATGATCAATACCCCTTTCTCATACATCCAGTGATGCCAATGAAAGAGATACATGAATCTATTAGATGGACTAAAGATCCCAGAAACACACAGGATCATGTTAGGTCTTTGTGCTACCTCGCATGGCATAATGGAGAGGAGGCTTATAATGAATTTTGCAGAAAAATCAGAAGTGTGCCTGTGGGAAGAGCATTGACACTACCTGTATACTCTAGTCTTAGACGGAAATGGTTAGATTCGTTCTAG
>KT995607.1_Enterovirus_D68_strain_USA/MS/2014-19243_complete_genome
GGCCCACGTGGCGGCTAGTACTCTGGTACTTCGGTACCTTT-GTACGCCTG-TTTTATCTCCCTTCCCAATGTAACTTAGAAGTTCTTAAATCAATGCTCAATAGGTGGGGCGCAAACCAGCGCTCTCATGAGCAAGCACTCCTGTCTCCCCGGTGAGGTTGTATAAACTGTTCCCACGGTTGAAAACAACCTATCCGTTATCCGCTATAGTACTTCGAGAAACCTAGTACCACCTTTGGATTGTTGACGCGTTGCGCTCAGCACACTAACCCGTGTGTAGCTTGGGTCGATGAGTCTGGACATACCTCACTGGCGACAGTGGTCCAGGCTGCGTTGGCGGCCTACTCATGGTGAAAGCCATGAGACGCTAGACATGAACAAGGTGTGAAGAGTCTATTGAGCTACTATAGAGTCCTCCGGCCCCTGAATGCGGCTAATCCTAACCATGGAGCAAGTGCTCACAGGCCAGTGAGTTGCTTGTCGTAATGCGCAAGTCCGTGGCGGAACCGACTACTTTGGGTGTCCGTGTTTCA-CTTTTTACTTTTATGACTGCTTATGGTGACAATTTGATATTGTTACCATTTAGCTTGTCAAATCAATTGCA-AAAGATCCTAAATCTTATTTATCAACTCGCATCTTGATAAATTTA-----------------------ATTTGAAAA------------TTT---TAACAATGGGAGCTCAGGTTACTAGACAACAAACTGGCACTCATGAAAATGCCAACATTGCCACAAATGGATCTCATATCACATACAATCAGATAAACTTTTACAAGGATAGTTATGCGGCTTCAGCCAGCAAGCAGGATTTTTCACAGGACCCATCGAAATTCACTGAACCAGTAGTGGAAGGTTTAAAAGCAGGGGCGCCAGTTTTGAAATCTCCTAGTGCTGAGGCATGTGGCTACAGTGATAGAGTATTACAGCTCAAATTAGGAAATTCAGCTATTGTCACCCAGGAAGCAGCGAACTACTGCTGCGCTTATGGTGAATGGCCCAATTACTTACCAGACCATGAAGCAGTAGCCATTGATAAACCTACACAACCAGAAACTGCTACAGATAGATTCTACACTTTGAAGTCAGTCAAATGGGAAACTGGAAGCACAGGATGGTGGTGGAAACTACCCGATGCACTAAATAATATAGGCATGTTTGGACAGAATGTACAGCATCACTACCTATATAGATCTGGTTTCTTGATTCATGTGCAGTGTAATGCCACAAAATTCCATCAAGGTGCCTTATTAGTGGTAGCAATTCCAGAACATCAGAGGGGAGCGCACAACACCAACACTAGCCCAGGGTTTGATGATATAATGAAAGGTGAAGAAGGAGGGACCTTCAATCATCCATATGTCCTTGATGATGGAACATCATTGGCTTGTGCGACGATATTTCCACATCAGTGGATAAATCTGAGAACCAACAATTCAGCAACAATTGTTCTTCCCTGGATGAATGCTGCTCCAATGGATTTCCCACTCAGACATAATCAGTGGACGCTAGCAATAATACCAGTAGTGCCATTAGGCACGCGTACAACATCAAGTATGGTCCCAATAACAGTTTCAATCGCTCCAATGTGTTGTGAGTTTAATGGACTTAGACACGCCATTACTCAAGGTGTCCCAACATACCTTTTACCAGGCTCGGGACAATTCCTAACAACTGATGATCATAGCTCTGCACCAGCTCTCCCGTGTTTCAACCCAACTCCAGAAATGCATATCCCAGGGCAGGTCCGTAACATGCTAGAAGTGGTCCAAGTGGAATCAATGATGGAGATTAATAACACAGAAAGTGCAGTTGGTATGGAGCGTCTTAAGGTTGATATATCAGCATTGACAGATGTCGATCAATTGTTATTCAACATTCCACTGGACATACAGTTGGATGGGCCACTTAGAAACACTTTAGTAGGAAACATATCTAGATATTACACTCATTGGTCTGGATCCCTAGAAATGACGTTTATGTTTTGTGGCAGCTTCATGGCAACGGGAAAATTAATCCTGTGCTATACTCCTCCAGGTGGATCATGCCCGACAACCAGAGAGACCGCCATGTTAGGTACACATATTGTTTGGGATTTTGGATTACAATCTAGTGTAACCCTGATAATACCTTGGATTAGTGGATCCCACTACAGGATGTTTAATAATGATGCTAAGTCAACTAATGCCAATGTTGGCTATGTCACTTGTTTTATGCAGACCAATCTGATAGTCCCCAGTGAATCCTCTGACACGTGTTCCTTGATAGGGTTCATAGCAGCAAAAGATGATTTCTCCCTCAGATTAATGAGAGACAGCCCTGACATTGGACAACTAGACCATTTACATGCAGCAGAGGCAGCCTACCAGATCGAGAGCATCATCAAAACAGCAACCGACACTGTGAAAAGTGAGATTAATGCCGAACTTGGTGTGGTCCCTAGCTTAAATGCAGTTGAAACAGGTGCAACTTCTAACACTGAACCAGAAGAAGCCATACAAACTCGCACAGTGATAAATCAGCACGGTGTATCCGAGACTCTAGTGGAGAATTTTCTCAGTAGAGCAGCTTTGGTATCAAAGAGAAGTTTTGAATACAAAGATCATACTTCGTCTGCAGCACAAGCAGACAAGAACTTTTTCAAATGGACAATTAACACCAGATCCTTTGTACAGTTAAGAAGAAAATTAGAATTATTCACATACCTTAGATTTGATGCCGAGATCACTATACTCACAACTGTAGCAGTGAATGGTAGTAGTAATAATACATACGTGGGTCTTCCTGACTTGACACTTCAAGCAATGTTTGTACCCACTGGTGCTCTTACCCCAGAAAAGCAGGACTCATTCCACTGGCAGTCAGGCAGTAATGCTAGTGTATTCTTTAAAATCTCTGACCCCCCAGCCAGAATAACCATACCTTTTATGTGCATTAACTCAGCATACTCAGTTTTTTATGATGGCTTTGCCGGATTTGAGAAAAACGGTCTGTATGGAATAAATCCAGCTGATACTATTGGTAACTTATGTGTTAGAATAGTGAATGAACACCAACCAGTTGGTTTCACAGTGACCGTTAGGGTTTACATGAAGCCTAAACACATAAAAGCATGGGCACCACGACCACCACGAACTCTGCCATATATGAGTATTGCAAATGCAAATTACAAAGGTAAAGAAAGAGCACCAAATGCGCTCAGTGCTATAATTGGCAATAGAGACAGTGTCAAAACCATGCCTCATAATA------TAGTGAACACTGGTCCAGGCTTCGGAGGAGTTTTTGTAGGGTCTTTCAAAATAATCAACTATCACTTGGCCACTGCAGAAGAGAGACAGTCAGCTATCTATGTGGATTGGCAATCAGACGTCTTGGTTACTCCCATTGCTGCTCATGGAAGGCACCAAATAGCAAGATGCAAGTGCAACACAGGGGTTTACTATTGTAGGCACAAAAACAGAAGTTACCCGATTTGCTTTGAAGGCCCAGGGATTCAATGGATTGAACAAAATGAATATTACCCAGCAAGGTACCAGACCAATGTACTTTTGGCAGTTGGTCCTGCGGAAGCAGGAGATTGCGGTGGTTTACTAGTTTGTCCACATGGGGTAATCGGTCTTCTTACAGCAGGAGGGGGTGGAATTGTAGCTTTCACTGATATCAGGAATTTGCTATGGTTAGATACTGATGCTATGGAACAAGGTATTACTGATTATATTCAAAATCTTGGTAATGCCTTTGGAGCAGGATTTACAGAAACAATCTCTAATAAAGCCAAGGAAGTGCAAGATATGCTAATTGGAGAGAGTTCACTATTAGAAAAATTGTTGAAAGCTCTAATCAAAATCATATCAGCATTAGTAATTGTAATCAGAAACTCAGAAGATTTAGTCACAGTCACAGCCACACTAGCATTGTTGGGATGCCATGATTCACCATGGAGCTACTTGAAACAGAAGGTATGTTCATACTTAGGTATTCCTTATGTACCTAGACAGGGTGAATCGTGGCTCAAGAAGTTCACAGAGGCATGCAATGCTCTTAGAGGTCTGGATTGGCTATCGCAGAAGATAGATAAATTCATCAACTGGCTTAAAACCAAAATATTACCAGAAGCTAGGGAGAAATATGAATTTGTGCAAAGGCTCAAACAGTTACCGGTGATAGAAAACCAAGTTAGTACAATCGAGCATAGCTGCCCAACAACAGAACAACAACAGGCCTTATTCAACAACGTCCAATACTATTCACACTACTGTAGAAAGTACGCACCACTTTACGCAGTGGAAGCAAAGAGGGTAGTAGCTCTTGAAAAGAAAATAAACAACTACATCCAGTTCAAGTCCAAATCTCGCATTGAACCGGTTTGTTTAATAATACATGGCTCTCCAGGAACTGGCAAGTCAGTGGCTTCAAATTTAATTGCCAGGGCTATCACAGAGAAATTGGGGGGGGACATTTATTCCTTGCCTCCAGACCCTAAATATTTTGATGGATACAAACAGCAAACAGTGGTCCTCATGGATGATTTAATGCAAAATCCAGATGGGAATGACATATCTATGTTCTGCCAAATGGTCTCCACTGTAGATTTCATACCCCCAATGGCTAGTTTGGAGGAAAAAGGAACTCTATACACCAGTCCATTTTTAATAGCTACTACCAATGCTGGCTCAATACATGCACCAACTGTATCAGACTCAAAGGCTTTGTCACGCAGATTTAAATTTGACGTGGACATTGAAGTCACAGATTCATACAAGGACTCAAATAAATTGGATATGTCAAGGGCAGTCGAGATGTGCAAACCAGACGGCTGTGCCCCCACCAATTACAAAAGATGCTGCCCATTGATCTGTGGAAAGGCTATCCAATTCAGAGATCGCAGAACTAATGCAAGATCCACTATTGATATGCTAGTAACTGATATTATAAAGGAATATAGAACCAGAAACAGTACACAGGATAAGCTGGAAGCTCTGTTTCAGGGGCCTCCACAGTTTAAAGAGATCAAAATTTCAGTCACCCCAGATACACCAGCTCCTGATGCTATAAATGACCTTCTTAGGTCAGTGGATTCTCAAGAAGTTAGGGATTATTGCCAAAAGAAAGGATGGATTGTAGTACACCCATCAAATGAGCTAATAGTAGAAAAACACATTAGTAGAGCTTTTATTACTCTACAAGCCATTGCCACCTTTGTATCAATAGCTGGTGTAGTTTATGTTATATACAAACTTTTTGCTGGCATTCAGGGTCCATACACAGGAATCCCCAATCCTAAACCTAAAGTACCCTCTCTCAGAACAGCTAAAGTGCAAGGACCAGGGTTCGATTTTGCACAAGCCATAATGAAGAAAAATACCGTCATTGCAAGGACTGAAAAGGGTGAGTTCACCATGCTGGGTGTATATGATAGGGTAGCGGTCATCCCCACACACGCATCTGTTGGAGAAACCATTTACATTAATGATGTAGAGACTAAAGTTTTAGATGCGTGTGCACTTAGAGACTTGACTGATACAAACTTAGAGATAACCATAGTCAAATTAGACCGTAACCAAAAATTTAGAGATATCAGACATTTTCTGCCCAGATATGAGGATGATTACAATGACGCTGTGCTTAGCGTACATACATCAAAATTCCCAAATATGTATATCCCAGTTGGACAAGTCACCAATTATGGCTTCTTGAACCTAGGTGGTACACCGACGCACCGCATTTTAATGTATAACTTCCCAACAAGAGCTGGCCAGTGTGGTGGTGTGGTGACAACTACAGGTAAGGTGATAGGAATACATGTAGGTGGAAATGGAGCTCAAGGATTTGCAGCAATGCTACTACACTCTTACTTTACCGATACACAAGGTGAGATAGTTAGTAGTGAAAAGAGTGGGGTGTGCATTAACGCACCGGCAAAGACTAAACTCCAACCCAGTGTTTTCCATCAAGTTTTTGAAGGTTCAAAGGAACCAGCAGTTCTCAATCCAAAAGATCCTAGGCTTAAAACAGATTTCGAGGAGGCCATTTTCTCAAAGTACACAGGTAACAAAATCATGTTAATGGATGAGTACATGGAAGAGGCAGTGGATCATTATGTGGGGTGTTTAGAACCATTAGACATCAGTGTGGATCCCATACCCCTGGAAAGTGCCATGTATGGAATGGATGGCCTTGAGGCATTAGACTTAACTACCAGTGCAGGATTCCCTTACTTACTACAAGGGAAGAAGAAAAGGGATATATTTAACAGACATACTAGAGACACCAGTGAAATGACAAAAATGTTAGAGAAATATGGAGTTGACCTACCTTTTGTAACTTTTGTAAAAGATGAGCTTAGATCAAGAGAAAAAGTTGAAAAAGGGAAATCACGCCTGATTGAGGCCAGTTCCTTGAATGACTCAGTTGCTATGAGAGTTGCCTTTGGAAACCTTTACGCCACATTTCACAACAATCCAGGTACAGCAACTGGTAGTGCAGTTGGTTGTGATCCAGATGTATTTTGGTCAAAAATCCCTATTTTGTTAGATGGAGAAATCTTTGCTTTTGACTACACTGGTTATGATGCTAGTTTGTCACCAGTGTGGTTTGCCTGTTTAAAGAAAGTTCTAATTAAGTTAGGTTACACACATCAAACGTCTTTTATAGATTATTTGTGTCATTCAGTACATTTATATAAGGAC-AAAAAGTACATAGTTAATGGTGGAATGCCCTCTGGTTCTTCAGGCACCAGCATATTCAACACTATGATCAACAATATAATCATAAGAACTTTATTAATTAGGGTTTACAAAGGCATAGACCTGGACCAGTTCAAAATGATTGCCTATGGGGATGATGTTATTGCTAGCTACCCACATAAGATTGATCCAGGTTTGCTGGCAGAAGCAGGTAAACAGTATGGATTAGTAATGACACCAGCAGACAAAGGAACCAGTTTTATTGACACAAATTGGGAAAATGTAACTTTCTTAAAAAGATATTTCAGAGCAGATGATCAATACCCCTTTCTCATACATCCAGTGATGCCAATGAAAGAGATACATGAATCTATTAGATGGACTAAAGATCCCAGAAACACACAGGATCATGTTAGGTCTTTGTGCTACCTCGCATGGCATAATGGAGAGGAGGCTTATAATGAATTTTGCAGAAAAATCAGAAGTGTGCCTGTGGGAAGAGCATTGACACTACCTGCATACTCTAGTCTTAGACGGAAATGGTTAGATTCGTTCTAG
>KT995606.1_Enterovirus_D68_strain_USA/WV/2014-19242_complete_genome
GGCCCACGTGGCGGCTAGTACTCTGGTACTTCGGTACCTTT-GTACGCCTG-TTTTATCTCCCTTCCCAATGTAACTTAGAAGTTTTTAAATCAATGCTCAATAGGTGGGGCACAAACCAGTGCTCTCATGAGCAAGCACTCCTGTCTCCCCGGTGAGGTTGTATAAACTGTTCCCACGGTTGAAAACAACCTATCCGTTATCCGCTATAGTACTTCGAGAAACCTAGTACCACCTTTGGATTGTTGACGCGTTGCGCTCAGCACACTAACCCGTGTGTAGCTTGGGTCGATGAGTCTGGACATACCTCACTGGCGACAGTGGTCCAGGCTGCGTTGGCGGCCTACTCATGGTGAAAGCCATGAGACGCTAGACATGAACAAGGTGTGAAGAGTCTATTGAGCTACTATAGAGTCCTCCGGCCCCTGAATGCGGCTAATCCTAACCATGGAGCAAGTGCTCACAGGCCAGTGAGTTACTTGTCGTAATGCGCAAGTCCGTGGCGGAACCGACTACTTTGGGTGTCCGTGTTTCA-CTTTTTACTTTTATGACTGCTTATGGTGACAATTTGATATTGTTACCATTTAGCTTGTCAAATCAATTGCA-AAAGATCCTAAATCTTATTTATCAACTTGCATCTTGACAACTTTA-----------------------ATTTGAAAA------------TTT---TAACAATGGGAGCTCAGGTTACTAGACAACAAACTGGCACTCATGAAAATGCCAACATTGCCACAAATGGATCTCATATCACATACAATCAGATAAACTTTTACAAGGATAGTTATGCGGCTTCAGCCAGCAAGCAGGATTTTTCACAGGACCCATCAAAATTCACTGAACCAGTAGTGGAAGGTTTAAAAGCAGGGGCGCCAGTTTTGAAATCTCCTAGTGCTGAGGCATGTGGCTACAGTGATAGAGTATTACAGCTCAAATTAGGAAATTCAGCTATTGTCACCCAGGAAGCAGCGAACTACTGCTGCGCTTATGGTGAATGGCCCAATTACTTACCAGACCATGAAGCAGTAGCCATTGATAAACCTACACAACCAGAAACTGCTACAGATAGATTCTACACTTTGAAGTCAGTCAAATGGGAAACTGGAAGCACAGGATGGTGGTGGAAACTACCCGATGCACTAAATAATATAGGCATGTTTGGACAGAATGTACAGCATCACTACCTATATAGATCTGGTTTCTTAATTCATGTGCAGTGTAATGCCACAAAATTCCATCAAGGTGCCTTATTAGTGGTAGCAATTCCAGAACATCAGAGGGGAGCGCACAACACCAACACTAGCCCAGGGTTTGATGATATAATGAAAGGTGAAGAAGGAGGGACCTTCAATCATCCATATGTCCTTGATGATGGAACATCATTGGCTTGTGCGACGATATTTCCACATCAGTGGATAAATCTGAGAACCAACAATTCAGCAACAATTGTTCTTCCCTGGATGAATGCTGCTCCAATGGATTTCCCACTCAGACATAATCAGTGGACACTAGCAATAATACCAGTAGTGCCATTAGGCACGCGTACAACATCAAGTATGGTCCCAATAACAGTTTCAATCGCTCCAATGTGTTGTGAGTTTAATGGACTTAGACACGCCATTACTCAAGGTGTCCCAACATACCTTTTACCAGGCTCGGGACAATTCCTAACAACTGATGATCATAGCTCTGCACCAGCTCTCCCGTGTTTCAACCCAACTCCAGAAATGCATATCCCAGGGCAGGTCCGTAACATGCTAGAAGTGGTCCAAGTGGAATCAATGATGGAGATTAATAACACAGAAAGTGCAGTTGGCATGGAGCGTCTTAAGGTTGATATATCAGCATTGACAGATGTCGATCAATTGTTATTCAACATTCCACTGGACATACAGTTGGATGGGCCACTTAGAAACACTTTAGTAGGAAACATATCTAGATATTACACTCATTGGTCTGGATCCCTAGAAATGACGTTTATGTTTTGTGGCAGCTTCATGGCAACGGGAAAATTAATCCTGTGCTATACTCCTCCAGGTGGATCATGCCCGACAACCAGAGAGACCGCCATGTTAGGTACACATATTGTTTGGGATTTTGGATTACAATCTAGTGTAACCCTGATAATACCTTGGATTAGTGGATCCCATTACAGGATGTTTAATAATGATGCTAAGTCAACTAATGCCAACGTTGGCTACGTCACTTGTTTTATGCAGACCAATCTGATAGTCCCCAGTGAATCCTCTGACACGTGTTCCTTGATAGGGTTCATAGCAGCAAAAGATGATTTCTCCCTCAGATTAATGAGAGACAGCCCTGACATTGGACAACTAGACCATTTACATGCAGCAGAGGCAGCCTACCAGATCGAGAGCATCATCAAAACAGCAACCGACACTGTGAAAAGTGAGATTAATGCTGAACTTGGTGTGGTCCCTAGCTTAAATGCAGTTGAAACAGGTGCAACTTCTAACACTGAACCAGAAGAAGCCATACAAACTCGCACAGTGATAAATCAGCACGGTGTATCCGAGACTCTAGTGGAGAATTTTCTCAGTAGAGCAGCTTTGGTATCAAAGAGAAGTTTTGAATACAAAGATCATACTTCGTCTGCAGCACAAGCAGACAAGAACTTTTTCAAATGGACAATTAACACCAGATCCTTTGTACAGTTAAGAAGAAAATTAGAATTATTCACATACCTTAGATTTGATGCCGAGATCACTATACTCACAACTGTAGCAGTGAATGGTAGTAGTAATAATACATACGTGGGTCTTCCTGACTTGACACTTCAAGCAATGTTTGTACCCACTGGTGCTCTTACCCCAGAAAAACAGGACTCATTCCACTGGCAGTCAGGCAGTAATGCTAGTGTATTCTTTAAAATCTCTGACCCCCCAGCCAGAATAACCATACCTTTTATGTGCATTAACTCAGCATACTCAGTTTTTTATGATGGCTTTGCCGGATTTGAGAAAAACGGTCTGTATGGAATAAATCCAGCTGATACTATTGGTAACTTATGTGTTAGAATAGTGAATGAACACCAACCAGTTGGTTTCACAGTGACCGTTAGGGTTTACATGAAGCCTAAACACATAAAAGCATGGGCACCACGACCACCACGAACTCTGCCATATATGAGTATTGCAAATGCAAATTACAAAGGTAAAGAAAGAGCACCAAATGCGCTCAGTGCTATAATTGGCAATAGAGACAGTGTCAAAACCATGCCTCATAATA------TAGTGAACACTGGTCCAGGCTTCGGAGGAGTTTTTGTAGGGTCTTTCAAAATAATCAACTATCACTTGGCCACTGCAGAAGAGAGACAGTCAGCTATCTATGTGGATTGGCAATCAGACGTCTTGGTTACTCCCATTGCTGCTCATGGAAGGCACCAAATAGCAAGATGCAAGTGCAACACAGGGGTTTACTATTGTAGGCACAAAAACAGAAGTTACCCGATTTGCTTTGAAGGCCCAGGGATTCAATGGATTGAACAAAATGAATATTACCCAGCAAGGTACCAGACCAATGTACTTTTGGCAGTTGGTCCTGCGGAAGCAGGAGATTGCGGTGGTTTACTAGTTTGTCCACATGGGGTAATCGGTCTTCTTACAGCAGGAGGGGGTGGAATTGTAGCTTTCACTGATATCAGGAATTTGCTATGGTTAGATACTGATGCTATGGAACAAGGTATTACTGATTATATTCAAAATCTTGGTAATGCCTTTGGAGCAGGATTTACAGAAACAATCTCTAATAAAGCCAAGGAAGTGCAAGATATGCTAATTGGAGAGAGTTCACTATTAGAAAAATTGTTGAAAGCTCTAATCAAAATCATATCAGCATTAGTAATTGTAATCAGAAACTCAGAAGATTTAGTCACAGTCACAGCCACACTAGCATTGTTGGGATGCCATGATTCACCATGGAGCTACTTGAAACAGAAGGTATGTTCATACTTAGGTATTCCTTATGTACCTAGACAGGGTGAATCGTGGCTCAAGAAGTTCACAGAGGCATGCAATGCTCTTAGAGGTCTGGATTGGCTATCGCAGAAGATAGATAAATTCATCAACTGGCTTAAAACCAAAATATTACCAGAAGCTAGGGAGAAATATGAATTTGTGCAAAGGCTCAAACAGTTACCGGTGATAGAAAACCAAGTTAGTACAATCGAGCATAGCTGCCCAACAACAGAACAACAACAGGCCTTATTCAACAACGTCCAATACTATTCACACTACTGTAGAAAGTACGCACCACTTTACGCAGTGGAAGCAAAGAGGGTAGTAGCTCTTGAAAAGAAAATAAACAACTACATCCAGTTCAAGTCCAAATCTCGCATTGAACCGGTTTGTTTAATAATACATGGCTCTCCAGGAACTGGCAAGTCAGTGGCTTCAAATTTAATTGCCAGGGCTATCACAGAGAAATTGGGGGGGGACATTTATTCCTTGCCTCCAGACCCTAAATATTTTGATGGATACAAACAGCAAACAGTGGTCCTCATGGATGATTTAATGCAAAATCCAGATGGGAATGACATATCTATGTTCTGCCAAATGGTCTCCACTGTAGATTTCATACCCCCAATGGCTAGTTTGGAGGAAAAAGGAACTCTATACACCAGTCCATTTTTAATAGCTACTACCAATGCTGGCTCAATACATGCACCAACTGTATCAGACTCAAAGGCTTTGTCACGCAGATTTAAATTTGACGTGGACATTGAAGTCACAGATTCATACAAGGACTCAAATAAATTGGATATGTCAAGGGCAGTCGAGATGTGCAAACCAGACGGCTGTGCCCCCACCAATTACAAAAGATGCTGCCCATTGATCTGTGGAAAGGCTATCCAATTCAGAGATCGCAGAACTAATGCAAGATCCACTATTGATATGCTAGTAACTGATATTATAAAGGAATATAGAACCAGAAACAGTACACAGGATAAGCTGGAAGCTCTGTTTCAGGGGCCTCCACAGTTTAAAGAGATCAAAATTTCAGTCACCCCAGATACACCAGCTCCTGATGCTATAAATGACCTTCTTAGGTCAGTGGATTCTCAAGAAGTTAGGGATTATTGCCAAAAGAAAGGATGGATTGTAGTACACCCATCAAATGAGCTAATAGTAGAAAAACACATTAGTAGAGCTTTTATTACTCTACAAGCCATTGCCACCTTTGTATCAATAGCTGGTGTAGTTTATGTTATATACAAACTTTTTGCTGGCATTCAGGGTCCATACACAGGAATCCCCAATCCTAAACCTAAAGTACCCTCTCTCAGAACAGCTAAAGTGCAAGGACCAGGGTTCGATTTTGCACAAGCCATAATGAAGAAAAATACCGTCATTGCAAGGACTGAAAAGGGTGAGTTCACCATGCTGGGTGTATATGATAGGGTAGCGGTCATCCCCACACACGCATCTGTTGGAGAAACCATTTACATTAATGATGTAGAGACTAAAGTTTTAGATGCGTGTGCACTTAGAGACTTGACTGATACAAACTTAGAGATAACCATAGTCAAATTAGACCGTAACCAAAAATTTAGAGATATCAGACATTTTCTGCCCAGATATGAGGATGATTACAATGACGCTGTGCTTAGCGTACATACATCAAAATTCCCAAATATGTATATCCCAGTTGGACAAGTCACCAATTATGGCTTCTTGAACCTAGGTGGTACACCGACGCACCGCATTTTAATGTATAACTTCCCAACAAGAGCTGGCCAGTGTGGTGGTGTGGTGACAACTACAGGTAAGGTGATAGGAATACATGTAGGTGGAAATGGAGCTCAAGGATTTGCAGCAATGCTACTACACTCTTACTTTACCGATACACAAGGTGAGATAGTTAGTAGTGAAAAGAGTGGGGTGTGCATTAACGCACCGGCAAAGACTAAACTCCAACCCAGTGTTTTCCATCAAGTTTTTGAAGGTTCAAAGGAACCAGCAGTTCTCAATCCAAAAGATCCTAGGCTTAAAACAGATTTCGAGGAGGCCATTTTCTCAAAGTACACAGGTAACAAAATCATGTTAATGGATGAGTACATGGAAGAGGCAGTGGATCATTATGTGGGGTGTTTAGAACCGTTAGACATCAGTGTGGATCCCATACCCCTGGAAAGTGCCATGTATGGAATGGATGGCCTTGAGGCATTAGACTTAACTACCAGTGCAGGATTCCCTTACTTACTACAAGGGAAGAAGAAAAGGGATATATTTAACAGACATACTAGAGACACCAGTGAAATGACAAAAATGTTAGAGAAATATGGAGTTGACCTACCTTTTGTAACCTTTGTAAAAGATGAGCTTAGATCAAGAGAAAAAGTTGAAAAAGGGAAATCACGCCTGATTGAGGCCAGTTCCTTGAATGACTCAGTTGCTATGAGAGTTGCCTTTGGAAACCTTTACGCCACATTTCACAACAATCCAGGTACAGCAACTGGTAGTGCAGTTGGTTGTGATCCAGATATATTTTGGTCAAAAATCCCTATTTTGTTAGATGGAGAAATCTTTGCTTTTGACTACACTGGTTATGATGCTAGTTTGTCACCAGTGTGGTTTGCCTGTTTAAAGAAAGTTCTAATTAAGTTAGGTTACACACATCAAACGTCTTTTATAGATTATTTGTGTCATTCAGTACATTTATATAAGGAC-AAAAAGTACATAGTTAATGGTGGAATGCCCTCTGGTTCTTCAGGCACCAGCATATTCAACACTATGATCAACAATATAATCATAAGAACTTTATTAATTAGGGTTTACAAAGGCATAGACCTGGACCAGTTCAAAATGATTGCCTATGGGGATGATGTTATTGCTAGCTACCCACATAAGATTGATCCAGGTTTGCTGGCAGAAGCAGGTAAACAGTATGGATTAGTAATGACACCAGCAGACAAAGGAACCAGTTTTATTGACACAAATTGGGAAAATGTAACTTTCTTAAAAAGATATTTCAGAGCAGATGATCAATACCCCTTTCTCATACATCCAGTGATGCCAATGAAAGAGATACATGAATCTATTAGATGGACTAAAGATCCCAGAAACACACAGGATCATGTTAGGTCTTTGTGCTACCTCGCATGGCATAATGGAGAGGAGGCTTATAATGAATTTTGCAGAAAAATCAGAAGTGTGCCTGTGGGAAGAGCATTGACACTACCTGCATACTCTAGTCTTAGACGGAAATGGTTAGATTCGTTCTAG
>KT995605.1_Enterovirus_D68_strain_USA/AL/2014-19241_complete_genome
GGCCCACGTGGCGGCTAGTACTCTGGTACTTCGGTACCTTT-GTACGCCTG-TTTTATCTCCCTTCCCAATGTAACTTAGAAGTTCTTAAATCAAAGCTCAATAGGTGGGGCGCAAACCAGCGCTCTCATGAGCAAGCACTCCTGTCTCCCCGGTGAGGTTGTATAAACTGTTCCCACGGTTGAAAACAACCTATCCGTTATCCGCTATAGTACTTCGAGAAACCTAGTACCACCTTTGGATTGTTGATGCGTTGCGCTCAGCACACTAACCCGTGTGTAGCTTGGGTCGATGAGTCTGGACATACCTCACTGGCGACAGTGGTCCAGGCTGCGTTGGCGGCCTACTCATGGTGAAAGCCATGAGACGCTAGACATGAACAAGGTGTGAAGAGTCTATTGAGCTACTATAGAGTCCTCCGGCCCCTGAATGCGGCTAATCCTAACCATGGAGCAAGTGCTCACAGGCCAGTGAGTTGCTTGTCGTAATGCGCAAGTCCGTGGCGGAACCGACTACTTTGGGTGTCCGTGTTTCA-CTTTTTACTTTTATGACTGCTTATGGTGACAATTTGATATTGTTACCATTTAGCTTGTCAAATCAATTGCA-AAAGATCCTAAATCTTATTTATCAACTTGCATCTTGATAACTTTA-----------------------ATTTGAAAA------------TTT---TAACAATGGGAGCTCAGGTTACTAGACAACAAACTGGCACTCATGAAAATGCCAACATTGCCACAAATGGATCTCATATCACATACAATCAGATAAACTTTTACAAGGATAGTTACGCGGCTTCAGCCAGCAAGCAGGATTTTTCACAGGACCCATCAAAATTCACTGAACCAGTAGTGGAAGGTTTAAAAGCAGGGGCGCCAGTTTTGAAATCTCCTAGTGCTGAGGCATGTGGCTACAGTGATAGAGTATTACAGCTCAAATTAGGAAATTCAGCTATTGTCACCCAGGAAGCAGCGAACTACTGCTGCGCTTATGGTGAATGGCCCAATTACTTACCAGACCATGAAGCAGTAGCCATTGATAAACCTACACAGCCAGAAACTGCTACAGATAGATTCTACACTTTGAAATCAGTCAAATGGGAAACTGGAAGCACAGGATGGTGGTGGAAACTACCCGATGCACTAAATAATATAGGCATGTTTGGGCAGAATGTACAGCATCACTACCTATATAGATCTGGTTTCTTGATTCATGTGCAGTGTAATGCCACAAAATTCCATCAAGGTGCCTTATTAGTGGTAGCAATTCCAGAACATCAGAGGGGAGCGCACAACACCAACACTAGCCCAGGATTTGATGATATAATGAAAGGTGAAGAAGGAGGGACCTTCAATCATCCATATGTCCTTGATGATGGAACATCATTGGCTTGTGCGACGATATTTCCACATCAGTGGATAAATCTGAGAACCAACAATTCAGCAACAATTGTTCTTCCCTGGATGAATGCTGCTCCAATGGATTTCCCACTTAGACATAATCAGTGGACGCTAGCAATAATACCAGTGGTGCCATTAGGCACGCGTACAACATCAAGTATGGTCCCAATAACAGTTTCAATCGCTCCAATGTGTTGTGAGTTTAATGGACTTAGACACGCCATTACTCAAGGTGTCCCAACATACCTTTTACCAGGCTCGGGACAATTCCTAACAACTGATGATCATAGCTCTGCACCAGCTCTCCCGTGTTTCAACCCAACTCCAGAAATGCATATCCCAGGGCAGGTCCGTAACATGCTAGAAGTGGTCCAAGTGGAATCAATGATGGAGATTAATAACACAGAAAGTGCAGTTGGCATGGAGCGTCTTAAGGTTGATATATCAGCATTGACAGATGTCGATCAATTGTTATTCAACATTCCACTGGACATACAGTTGGATGGGCCACTTAGAAACACTTTAGTAGGAAACATATCTAGATATTACACTCATTGGTCTGGATCCCTAGAAATGACGTTTATGTTTTGTGGCAGCTTCATGGCAACGGGAAAATTAATCCTGTGCTATACTCCTCCAGGTGGATCATGCCCGACAACCAGAGAGACCGCCATGTTAGGTACGCATATTGTTTGGGATTTTGGATTACAATCTAGTGTAACCCTGATAATACCTTGGATTAGTGGATCCCACTACAGGATGTTTAATAATGATGCTAAGTCAACTAATGCCAACGTTGGCTATGTCACTTGTTTTATGCAGACCAATCTGATAGTCCCCAGTGAATCCTCTGACACGTGTTCCTTGATAGGGTTCATAGCAGCAAAAGATGATTTCTCCCTCAGATTAATGAGAGACAGCCCTGACATTGGACAACTAGACCATTTACATGCAGCAGAGGCAGCCTACCAGATTGAGAGCATCATCAAAACAGCAACCGACACTGTGAAAAGTGAGATTAATGCTGAACTTGGTGTGGTCCCTAGCTTAAATGCAGTTGAAACAGGTGCAACCTCTAACACTGAACCAGAAGAAGCCATACAAACCCGCACAGTGATAAATCAGCACGGTGTATCCGAGACTCTAGTGGAGAATTTTCTCAGTAGAGCAGCTTTGGTATCAAAGAGAAGTTTTGAATACAAAGATCATACTTCGTCTGCAGTACAAGCAGACAAGAACTTTTTCAAATGGACAATTAACACCAGATCCTTTGTACAGTTAAGAAGAAAATTAGAATTATTCACATACCTTAGATTTGATGCTGAGATCACTATACTCACAACTGTAGCAGTGAATGGTAGTAGTAATAATACATACGTGGGTCTTCCTGACTTGACACTTCAAGCAATGTTTGTACCCACTGGTGCTCTTACCCCAGAAAAGCAGGACTCATTCCACTGGCAGTCAGGCAGTAATGCTAGTGTATTCTTTAAAATCTCTGACCCCCCAGCCAGAATAACCATACCTTTTATGTGCATTAACTCAGCATACTCAGTTTTTTATGATGGCTTTGCCGGATTTGAGAAAAACGGTCTGTATGGAATAAATCCAGCTGACACTATTGGTAACTTATGTGTTAGAATAGTGAATGAACACCAACCAGTTGGTTTCACAGTGACCGTTAGGGTTTACATGAAGCCTAAACACATAAAAGCATGGGCACCACGACCACCACGAACTTTGCCATATATGAGTATTGCAAATGCAAATTACAAAGGTAAAGAAAGAGCACCAAATGCGCTCAGTGCTATAATTGGCAATAGAGATAGTGTCAAAACCATGCCTCATAATA------TAGTGAACACTGGTCCAGGCTTCGGAGGAGTTTTTGTAGGGTCTTTCAAAATAATCAACTATCACTTGGCCACTGCAGAAGAGAGACAGTCAGCTATCTATGTGGATTGGCAATCAGACGTCTTGGTTACCCCCATTGCTGCTCATGGAAGGCACCAAATAGCAAGATGCAAGTGCAACACAGGGGTTTACTATTGTAGGCACAAAAACAGAAGTTACCCGATTTACTTTGAAGGCCCAGGGATTCAATGGATTGAACAAAATGAATATTACCCAGCAAGGTACCAGACCAATGTACTTTTGGCAGTTGGTCCTGCGGAAGCAGGAGATTGCGGTGGTTTACTAGTTTGTCCACATGGGGTAATCGGTCTTCTTACAGCAGGAGGGGGTGGAATTGTAGCTTTCACTGATATCAGGAATTTGCTATGGTTAGATACTGATGCTATGGAACAAGGCATTACTGATTATATTCAAAATCTTGGTAATGCCTTTGGAGCAGGATTTACAGAAACAATCTCTAATAAAGCCAAGGAAGTGCAAGATATGCTAATTGGAGAGAGTTCACTATTAGAAAAATTGTTAAAAGCTCTAATCAAAATCATATCAGCATTAGTAATTGTAATCAGAAACTCAGAAGATTTAGTCACAGTCACAGCCACACTAGCATTGTTGGGATGCCATGATTCACCATGGAGCTACTTGAAACAGAAGGTATGTTCATACTTAGGTATTCCTTATGTACCTAGACAGGGTGAATCGTGGCTTAAGAAGTTCACAGAGGCATGCAATGCTCTTAGAGGTCTGGATTGGCTATCGCAAAAGATAGATAAATTCATCAACTGGCTTAAAACCAAAATATTACCAGAAGCTAGGGAGAAATATGAATTTGTGCAAAGGCTCAAACAGTTACCGGTGATAGAAAACCAAGTTAGTACAATCGAGCATAGCTGCCCAACAACAGAACAACAACAGGCCTTATTCAACAACGTCCAATACTATTCACACTACTGTAGAAAGTACGCACCACTTTACGCAGTGGAAGCAAAGAGGGTAGTAGCTCTTGAAAAGAAAATAAACAACTACATCCAGTTCAAGTCCAAATCTCGCATTGAACCGGTTTGTTTAATAATACATGGCTCTCCAGGAACTGGCAAGTCAGTGGCTTCAAATTTAATTGCCAGGGCTATCACAGAGAAATTGGGGGGGGACATTTATTCCTTGCCTCCAGACCCTAAATATTTTGATGGATACAAACAGCAAACAGTGGTCCTCATGGATGATTTAATGCAAAATCCAGATGGGAATGACATATCTATGTTCTGCCAAATGGTCTCCACTGTAGATTTCATACCCCCAATGGCTAGTTTGGAGGAAAAAGGAACTCTATACACCAGTCCATTTTTAATAGCTACTACCAATGCTGGCTCAATACATGCACCAACTGTATCAGACTCAAAGGCTTTGTCACGCAGATTTAAATTTGACGTGGACATTGAAGTCACAGATTCATACAAGGACTCAAATAAATTGGATATGTCAAGGGCAGTCGAGATGTGCAAACCAGACGACTGTGCCCCCACCAATTACAAAAGATGCTGCCCATTGATCTGTGGAAAGGCTATCCAATTCAGAGATCGCAGAACTAATGCAAGATCCACTATTGATATGCTAGTAACTGATATTATAAAGGAATATAGAACCAGAAACAGTACACAGGATAAGCTGGAAGCTCTGTTTCAGGGGCCTCCACAGTTTAAAGAGATCAAAATTTCAGTCACCCCAGATACACCAGCTCCTGATGCTATAAATGACCTTCTTAGGTCAGTGGATTCTCAAGAAGTTAGGGATTATTGCCAAAAGAAAGGATGGATTGTAGTACACCCATCAAATGAGCTAATAGTAGAAAAACACATTAGTAGAGCTTTTATTACTCTACAAGCCATTGCCACCTTTGTATCAATAGCTGGTGTAGTTTATGTTATATATAAACTTTTTGCTGGCATTCAGGGTCCATACACAGGAATCCCCAATCCTAAACCTAAAGTACCCTCTCTCAGAACAGCTAAAGTGCAAGGACCAGGGTTCGATTTTGCACAAGCCATAATGAAGAAAAATACCGTCATTGCAAGGACTGAAAAGGGTGAGTTCACCATGCTGGGTGTATATGATAGAGTAGCGGTCATCCCCACACACGCATCTGTTGGAGAAACCATTTACATTAATGATGTAGAGACTAAAGTTTTAGATGCGTGTGCACTTAGAGACTTGACCGATACAAACTTAGAGATAACCATAGTCAAATTAGACCGTAATCAAAAATTTAGAGATATCAGACATTTTCTGCCCAGATATGAGGATGATTACAATGACGCTGTGCTTAGCGTACATACATCAAAATTCCCAAATATGTATATCCCAGTTGGACAAGTCACCAATTATGGCTTCTTGAACCTAGGTGGTACACCGACGCACCGCATTTTAATGTATAACTTCCCAACAAGAGCTGGCCAGTGTGGTGGTGTGGTGACAACTACAGGTAAGGTGATAGGAATACATGTAGGTGGAAATGGAGCTCAAGGATTTGCAGCAATGCTACTACACTCTTACTTTACCGATACACAAGGTGAGATAGTTAGTAGTGAAAAGAGTGGGGTGTGCATTAACGCACCGGCAAAGACTAAACTCCAACCCAGTGTTTTCCATCAAGTTTTTGAAGGTTCAAAGGAACCAGCAGTTCTCAATCCAAAAGATCCTAGGCTTAAAACAGATTTCGAGGAGGCCATTTTCTCAAAGTACACAGGTAACAAAATTATGTTAATGGATGAGTACATGGAAGAGGCAGTGGATCATTATGTAGGGTGTTTAGAACCATTAGACATCAGTGTGGATCCCATACCCCTGGAAAGTGCCATGTATGGAATGGATGGCCTTGAGGCATTAGACTTAACTACCAGTGCAGGATTCCCTTACTTACTACAAGGGAAGAAGAAAAGGGATATATTTAATAGACATACTAGAGACACCAGTGAAATGACAAAAATGTTAGAGAAATATGGAGTTGACCTACCTTTTGTAACCTTTGTAAAAGATGAGCTTAGATCAAGAGAAAAAGTTGAAAAAGGGAAATCACGCCTGATTGAGGCCAGTTCCTTGAATGACTCAGTTGCTATGAGAGTTGCCTTTGGAAACCTTTACGCCACATTTCACAACAATCCAGGTACAGCAACTGGTAGTGCAGTTGGTTGTGACCCAGATATATTTTGGTCAAAAATCCCTATTTTGTTAGATGGAGAAATCTTTGCTTTTGATTACACTGGTTATGATGCTAGTTTGTCACCAGTGTGGTTTGCCTGTTTAAAGAAAGTTCTAATTAAGTTAGGTTACACACATCAAACGTCTTTTATAGATTATTTGTGTCATTCAGTACATTTATATAAGGAC-AAAAAATACATAGTTAATGGTGGAATGCCCTCTGGTTCTTCAGGCACCAGCATATTCAACACTATGATCAACAATATAATCATAAGAACTTTGTTAATTAGGGTTTACAAAGGCATAGACCTGGACCAGTTCAAAATGATTGCCTATGGGGATGATGTTATTGCTAGCTACCCACATAAGATTGATCCAGGTTTGCTGGCAGAAGCAGGTAAACAGTATGGATTAGTAATGACACCAGCAGACAAAGGAACCAGTTTTATTGACACAAATTGGGAAAATGTAACTTTCTTAAAAAGATATTTCAGAGCAGATGATCAATACCCCTTTCTCATACATCCAGTGATGCCAATGAAAGAGATACATGAATCTATTAGATGGACTAAAGATCCCAGAAACACACAGGATCATGTTAGGTCTTTGTGCTACCTCGCATGGCATAATGGAGAGGAGGCTTATAATGAATTTTGCAGAAAAATCAGAAGTGTGCCTGTAGGAAGAGCATTGACACTACCTGCATACTCTAGTCTTAGACGGAAATGGTTAGATTCGTTCTAG
>KT995604.1_Enterovirus_D68_strain_USA/OH/2014-19240_complete_genome
GGCCCACGTGGCGGCTAGTACTCTGGTACTTCGGTACCTTT-GTACGCCTG-TTTTATCTCCCTTCCCAATGTAACTTAGAAGTTCTTAAATCAATGCTCAATAGGTGGGGCGCAAGCCAGCGCTCTCATGAGCAAGCACTCCTGTCTCCCCGGTGAGGTTGTATAAACTGTTCCCACGGTTGAAAACAACCTATCCGTTATCCGCTATAGTACTTCGAGAAACCTAGTATCACCTTTGGATTGTTGACGCGTTGCGCTCAGCACACTAACCCGTGTGTAGCTTGGGTCGATGAGTCTGGACATACCTCACTGGCGACAGTGGTCCAGGCTGCGTTGGCGGCCTACTCATGGTGAAAACCATGAGACGCTAGACATGAACAAGGTGTGAAGAGTCTATTGAGCTACTATAGAGTCCTCCGGCCCCTGAATGCGGCTAATCCTAACCATGGAGCAAGTGCTCACAGGCCAGTGAGTTGCTTGTCGTAATGCGCAAGTCCGTGGCGGAACCGACTACTTTGGGTGTCCGTGTTTCA-CTTTTTACTTTTATGACTGCTTATGGTGACAATTTGATATTGTTACCATTTAGCTTGTCAAATCAATTGCA-AAAGATCCTAAATCTTATTTATCAATTTGCATCTTGATAACTTTA-----------------------ATTTGAAAA------------TTT---TAACAATGGGAGCTCAGGTTACTAGACAACAAACTGGCACTCATGAAAATGCCAACATTGCCACAAATGGATCTCATATCACATACAATCAGATAAACTTTTACAAGGATAGTTACGCGGCTTCAGCCAGCAAGCAGGATTTTTCACAGGACCCATCAAAATTCACTGAACCAGTAGTGGAAGGTCTAAAAGCAGGGGCGCCAGTTTTGAAATCTCCTAGCGCTGAGGCATGTGGCTACAGTGATAGAGTATTACAGCTCAAATTAGGAAATTCAGCTATCGTCACCCAGGAAGCAGCAAACTACTGCTGTGCTTATGGTGAATGGCCCAATTACTTACCAGATCATGAAGCAGTGGCCATTGATAAACCTACACAACCAGAAACTGCTACAGATAGATTCTACACTTTGAAATCAGTCAAATGGGAGACTGGAAGCACAGGATGGTGGTGGAAACTACCCGATGCACTAAACAACATAGGCATGTTTGGACAGAATGTGCAGCATCACTATCTATATAGATCTGGTTTCTTGATTCATGTGCAGTGCAATGCCACAAAATTCCATCAAGGTGCCTTATTAGTGGTAGCAATTCCAGAACATCAGAGGGGAGCGCACAACACCAACACTAGCCCAGGGTTTGATGATATAATGAAAGGTGAAGAAGGAGGGACCTTCAATCATCCATATGTCCTTGATGATGGAACATCATTGGCTTGTGCGACAATATTTCCACATCAGTGGATAAATCTGAGAACCAACAATTCAGCAACAATTGTTCTTCCCTGGATGAATGCTGCTCCAATGGATTTCCCACTTAGACATAATCAGTGGACGCTAGCAATAATACCAGTGGTGCCATTAGGTACGCGTACAACGTCAAGTATGGTCCCAATAACAGTTTCAATCGCTCCAATGTGTTGTGAGTTTAATGGACTTAGACACGCCATTACTCAAGGTGTCCCAACATACCTTTTACCAGGCTCGGGACAATTCCTAACAACTGATGATCATAGCTCTGCACCGGCTCTCCCGTGTTTCAACCCAACTCCAGAAATGCACATCCCAGGGCAGGTCCGTAACATGCTAGAAGTGGTCCAAGTGGAATCAATGATGGAGATTAACAACACAGAAAGTGCAGTTGGCATGGAGCGTCTTAAGGTTGATATATCAGCATTGACAGATGTCGATCAATTGTTATTTAACATTCCACTGGACATACAGTTGGATGGGCCACTTAGAAACACTTTAGTAGGAAACATATCTAGATATTACACTCATTGGTCTGGATCCCTAGAAATGACGTTTATGTTTTGTGGCAGCTTCATGGCAACGGGAAAATTAATCCTGTGCTATACTCCTCCAGGTGGGTCATGCCCAACAACCAGAGAGACCGCCATGTTAGGTACACATATTGTTTGGGATTTTGGATTACAATCTAGTGTGACCCTGATAATACCTTGGATTAGTGGATCCCACTACAGGATGTTTAACAATGATGCTAAGTCAACTAATGCCAACGTTGGCTATGTCACTTGTTTTATGCAGACTAATCTGATAGTTCCCAGTGAATCCTCTGACACATGTTCCTTGATAGGGTTCATAGCAGCAAAAGATGATTTCTCCCTCAGACTAATGAGAGACAGCCCTGACATTGGACAACTAGACCATTTACATGCAGCAGAGGCTGCCTACCAGATCGAGAGCATCATCAAAACAGCAACTGACACTGTGAAAAGCGAGATTAACGCTGAACTTGGTGTGGTCCCTAGCTTAAATGCAGTTGAAACAGGTGCAACTTCTAACACTGAACCAGAAGAAGCCATACAAACTCGCACAGTGATAAATCAGCACGGTGTGTCCGAGACTTTAGTGGAGAATTTTCTCAGTAGAGCAGCTTTGGTATCAAAGAGAAGTTTTGAATACAAAGATCATACTTCGTCTGCAGCACAAGCAGACAAGAACTTTTTCAAATGGACAATTAACACCAGATCCTTTGTACAGTTAAGAAGAAAGTTAGAATTATTCACATACCTTAGATTTGATGCTGAGATCACTATACTCACAACTGTAGCAGTGAATGGTAGTAGTAATAATACATACGTGGGTCTTCCTGACTTGACACTTCAAGCAATGTTTGTGCCCACTGGTGCTCTTACCCCAGAAAAGCAGGACTCATTCCACTGGCAATCAGGTAGTAATGCTAGTGTATTCTTTAAAATCTCTGACCCCCCAGCCAGAATGACCATACCTTTTATGTGCATTAACTCAGCATACTCAGTTTTTTATGATGGCTTCGCCGGGTTTGAGAAAAGCGGTCTGTATGGAATAAATCCAGCTGACACTATTGGTAACTTATGTGTTAGAATAGTGAATGAACACCAACCAGTTGGTTTCACAGTGACCGTTAGGGTTTACATGAAGCCTAAACACATAAAAGCATGGGCACCACGACCACCACGAACCCTGCCATATATGAGTATTGCAAATGCAAATTACAAAGGTAAAGAAAGAGCACCAAATGCGCTCAGTGCTATAATTGGCAATAGAGACAGTGTCAAAACCATGCCTCATAATA------TAGTGAACACTGGTCCAGGCTTCGGAGGAGTTTTTGTAGGGTCTTTCAAAATAATCAACTATCACTTAGCCACTGCAGAAGAGAGACAGTCAGCTATCTATGTGGATTGGCAATCAGACGTCTTGGTTACCCCCATTGCTGCTCATGGAAGGCACCAAATAGCAAGATGCAAGTGCAACACAGGGGTTTACTATTGTAGGCACAAAAACAGAAGTTACCCAATATGCTTTGAAGGCCCAGGAATTCAATGGATTGAACAAAATGAATATTACCCAGCAAGGTACCAGACCAATGTACTTTTGGCAGTTGGTCCCGCGGAAGCGGGAGATTGCGGTGGTTTACTAGTCTGTCCACATGGGGTAATCGGTCTTCTTACAGCAGGAGGGGGTGGAATTGTGGCTTTCACTGATATCAGAAATTTGCTATGGTTAGATACTGATGCTATGGAACAAGGCATTACTGATTACATTCAAAATCTTGGTAATGCCTTTGGAGCAGGGTTTACAGAAACAATCTCTAATAAAGCCAAGGAAGTGCAAGATATGCTAATTGGAGAGAGTTCACTATTAGAAAAATTGTTAAAAGCTCTAATCAAAATCATATCAGCATTAGTAATTGTAATCAGAAATTCGGAAGACCTAGTCACAGTCACAGCTACACTAGCATTATTAGGATGCCATGATTCACCATGGAGCTACTTGAAACAGAAAGTATGTTCATACTTAGGTATTCCTTATGTACCTAGACAGGGTGAATCGTGGCTTAAGAAGTTCACAGAAGCATGCAATGCTCTTAGAGGTCTGGATTGGCTATCACAAAAGATAGATAAATTTATCAACTGGCTTAAAACCAAAATATTACCAGAAGCTAGGGAGAAATATGAATTTGTGCAGAGGCTCAAACAGTTACCGGTGATAGAAAGCCAAGTTAGTACAATCGAGCATAGCTGCCCAACAACAGAACAACAGCAGGCCTTATTCAACAACGTCCAGTACTATTCACACTATTGTAGAAAGTACGCACCACTTTACGCAGTGGAAGCAAAGAGGGTAGTAGCTCTTGAAAAGAAAATAAACAACTACATCCAGTTCAAGTCCAAATCTCGCATTGAACCGGTTTGTTTAATAATACATGGCTCTCCAGGAACTGGCAAGTCAGTGGCTTCAAATTTAATTGCCAGGGCTATCACAGAAAAATTGGGAGGAGACATTTATTCCTTGCCTCCAGACCCTAAATATTTTGATGGATACAAACAGCAAACAGTGGTCCTCATGGATGATTTAATGCAAAATCCAGATGGGAATGACATATCTATGTTCTGCCAAATGGTCTCTACTGTCGATTTCATACCCCCAATGGCTAGTTTGGAGGAAAAAGGAACTCTGTACACTAGTCCATTTTTAATAGCTACTACCAATGCTGGCTCAATACATGCACCAACTGTATCAGACTCAAAGGCTTTGTCACGCAGATTTAAATTTGACGTAGACATTGAAGTCACAGATTCATACAAGGACTCAAATAAATTGGACATGTCAAGGGCAGTCGAGATGTGCAAATCAGACGGCTGTGCCCCCACAAATTACAAGAGATGCTGCCCATTGATCTGTGGAAAGGCTATTCAATTCAGAGATCGCAGAACTAATGCAAGATCCACTATTGATATGCTAGTAACTGATATTATAAAGGAGTATAGAACCAGAAACAGTACACAGGATAAGCTGGAAGCTCTGTTTCAGGGGCCTCCACAGTTTAAAGAGATCAAAATTTCAGTCACCCCAGATACACCAGCTCCTGATGCTATAAATGACCTTCTCAGGTCAGTGGATTCTCAAGAAGTTAGGGATTATTGCCAAAAGAAAGGATGGATTGTAATACACCCATCAAATGAACTACTAGTAGAAAAACACATCAGTAGAGCTTTTATTACTCTACAAGCCATTGCCACCTTTGTATCAATAGCTGGTGTAGTTTATGTTATATACAAACTTTTTGCTGGCATTCAGGGCCCATACACAGGAATCCCCAATCCTAAACCTAAAGTACCCTCTCTCAGAACAGCTAAAGTGCAAGGACCAGGGTTCGATTTTGCACAAGCCATAATGAAGAAAAATACCGTCATTGCAAGGACTGAAAAGGGTGAGTTCACCATGCTGGGTGTATATGATAGGGTAGCAGTCATCCCCACACACGCATCTGTTGGAGATACCATTTACATTAATGATGTAGAGACTAGAGTTTTAGATGCGTGTGCACTTAGAGACTTGACTGATACAAACTTAGAGATAACCATAGTCAAATTAGACCGTAATCAAAAATTTAGAGATATCAGACATTTTCTGCCCAGATATGAGGATGATTACAATGACGCTGTGCTTAGCGTACATACATCAAAATTCCCAAATATGTATATCCCAGTTGGACAAGTCACCAATTATGGCTTCTTGAACCTAGGTGGTACACCGACGCACCGCATTTTAATGTATAACTTCCCAACAAGAGCTGGCCAGTGTGGTGGTGTGGTGACAACTACAGGTAAGGTGATAGGAATACATGTAGGTGGAAATGGAGCTCAAGGATTTGCAGCAATGCTACTACACTCTTACTTTACCGATACACAAGGTGAGATAGTTAGTAGTGAAAAGAGTGGGGTGTGCATTAACGCACCGGCAAAGACTAAACTCCAACCCAGTGTTTTCCATCAAGTTTTTGAAGGTTCAAAGGAACCAGCAGTTCTCAATCCAAAAGATCCTAGGCTTAAAACAGATTTCGAGGAGGCCATTTTCTCAAAATATACAGGTAACAAAATTATGTTAATGGATGAATACATGGAAGAGGCAGTGGATCATTATGTGGGGTGTTTAGAACCATTAGATATCAGTGTGGATCCCATACCCCTGGAAAGTGCCATGTATGGAATGGATGGCCTTGAAGCATTAGACTTAACTACCAGTGCAGGATTCCCTTACTTACTACAAGGGAAGAAGAAAAGGGACATATTTAATAGACATACTAGAGACACTAGTGAAATGACAAAGATGTTAGAGAAATATGGGGTTGACCTACCTTTTGTAACCTTTGTAAAAGATGAGCTTAGATCAAGAGAAAAAATTGAAAAAGGGAAATCACGCCTGATTGAAGCCAGTTCCTTGAATGACTCAGTTGCTATGAGGGTTGCCTTTGGAAACCTTTACGCCACATTTCACAACAATCCAGGTACAGCAACTGGTAGTGCAGTTGGTTGTGATCCAGATATATTTTGGTCAAAAATCCCTATTTTGTTAGATGGAGAAATCTTTGCTTTTGACTACACTGGTTATGATGCTAGTTTGTCACCAGTGTGGTTTGCCTGCTTAAAGAAAGTTCTAATTAAGTTAGGTTACACGCATCAAACATCTTTTATAGATTATTTGTGTCATTCGGTACATTTATATAAGGAC-AAAAAATACATAGTTAATGGTGGAATGCCCTCTGGTTCTTCGGGCACCAGCATATTCAACACTATGATCAACAATATAATCATAAGAACTTTATTAATTAGGGTTTACAAAGGCATAGACCTGGACCAGTTCAAAATGATTGCCTATGGGGATGATGTTATTGCTAGCTACCCACATAAGATTGATCCAGGTTTGCTGGCAGAAGCAGGTAAACAGTATGGATTAGTAATGACACCAGCAGACAAAGGAACCAGTTTTGTCGACACAAATTGGGAAAATGTAACTTTCTTAAAAAGATATTTCAGAGCAGATGATCAATACCCCTTTCTCATACATCCAGTGATGCCAATGAAAGAGATACATGAATCTATTAGATGGACTAAAGATCCCAGAAACACACAGGATCATGTTAGGTCTTTGTGCTACCTCGCATGGCATAATGGAGAGGAGGCTTATAATGAATTTTGTAGAAAAATCAGAAGTGTGCCTGTGGGAAGGGCATTGACACTACCTGCATACTCTAGTCTTAGACGGAAATGGTTAGATTCGTTCTAA
>KT995603.1_Enterovirus_D68_strain_USA/SC/2014-19239_complete_genome
GGCCCACGTGGCGGCTAGTACTCTGGTACTTCGGTACCTTT-GTACGCCTG-TTTTATCTCCCTTCCCAATGTAACTTAGAAGTTCTTAAATCAATGCTCAATAGGTGGGGCGCAAACCAGCGCTCTCATGAGCAAGCACTCCTGTCTCCCCGGTGAGGTTGTATAAACTGTTCCCACGGTTGAAAACAACCTATCCGTTATCCGCTATAGTACTTCGAGAAACCTAGTACCACCTTTGGATTGTTGACGCGTTGCGCTCAGCACACTAACCCGTGTGTAGCTTGGGTCGATGAGTCTGGACATACCTCACTGGCGACAGTGGTCCAGGCTGCGTTGGCGGCCTACTCATGGTGAAAGCCATGAGACGCTAGACATGAACAAGGTGTGAAGAGTCTATTGAGCTACTATAGAGTCCTCCGGCCCCTGAATGCGGCTAATCCTAACCATGGAGCAAGTGTTCACAGGCCAGTGAGTTGCTTGTCGTAATGCGCAAGTCCGTGGCGGAACCGACTACTTTGGGTGTCCGTGTTTCA-CTTTTTACTTTTATGACTGCTTATGGTGACAATTTGATATTGTTACCATTTAGCTTGTCAAATCAATTGCA-AAAGATCCTAAATCTTATTTATCAACTTGCATCTTGATAACTTTA-----------------------ATTTGAAAA------------TTT---TAACAATGGGAGCTCAGGTTACTAGACAACAAACTGGCACTCATGAAAATGCCAACATTGCCACAAATGGATCTCATATCACATACAATCAGATAAACTTTTACAAGGATAGTTATGCGGCTTCAGCCAGCAAGCAGGATTTTTCACAGGACCCATCAAAATTCACTGAACCAGTAGTGGAAGGTTTAAAAGCAGGGGCGCCAGTTTTGAAATCTCCTAGTGCTGAGGCATGTGGCTACAGTGATAGAGTATTACAGCTCAAATTAGGAAATTCAGCTATCGTCACCCAGGAAGCAGCGAACTACTGCTGCGCTTATGGTGAATGGCCCAATTACTTACCAGACCATGAAGCAGTAGCCATCGATAAACCTACACAACCAGAAACTGCTACAGATAGATTCTACACTTTGAAATCAGTCAAATGGGAAACTGGGAGCACAGGATGGTGGTGGAAACTACCCGATGCACTAAATAATATAGGCATGTTTGGACAGAATGTACAGCATCACTACCTATATAGATCTGGTTTCTTGATTCATGTGCAGTGTAATGCCACAAAATTCCATCAAGGTGCCTTATTAGTGGTAGCAATTCCAGAACATCAGAGGGGAGCGCACAACACCAACACTAGCCCAGGGTTTGATGATATAATGAAAGGTGAAGAAGGAGGGACCTTCAATCATCCATATGTCCTTGACGATGGAACATCATTGGCTTGTGCGACGATATTTCCACATCAGTGGATAAATCTGAGAACCAACAATTCAGCAACAATTGTTCTTCCCTGGATGAATGCTGCTCCAATGGATTTCCCACTCAGACATAATCAGTGGACGTTAGCAATAATACCAGTGGTGCCATTAGGCACGCGTACAACATCAAGTATGGTCCCAATAACAGTTTCAATCGCTCCAATGTGTTGTGAGTTTAATGGACTTAGACACGCCATTACTCAAGGTGTCCCAACATACCTTTTACCAGGCTCGGGACAATTCCTAACAACTGATGATCATAGCTCTGCACCAGCTCTCCCGTGTTTCAACCCAACTCCAGAAATGCATATCCCAGGGCAAGTCCGTAACATGCTAGAAGTGGTCCAAGTGGAATCAATGATGGAGATTAATAACACAGAAAGTGCAGTTGGCATGGAGCGTCTTAAGGTTGATATATCAGCATTGACAGATGTCGATCAATTGTTATTCAACATTCCACTGGACATACAGTTGGATGGGCCACTTAGAAACACTTTAGTAGGAAACATATCTAGATATTACACTCATTGGTCTGGATCCCTAGAAATGACGTTTATGTTTTGTGGCAGCTTCATGGCAACGGGAAAATTAATCCTGTGCTATACTCCTCCAGGTGGATCATGCCCGACAACCAGAGAGACCGCCATGTTAGGTACACATATTGTTTGGGATTTTGGATTACAATCTAGTGTAACCCTGATAATACCTTGGATTAGTGGATCCCACTACAGGATGTTTAATAATGATGCTAAGTCAACTAATGCCAACGTTGGCTATGTCACTTGTTTTATGCAGACCAATCTGATAGTCCCCAGTGAATCCTCTGACACGTGTTCCTTGATAGGGTTCATAGCAGCAAAAGATGATTTCTCCCTTAGATTAATGAGAGACAGCCCTGATATTGGACAACTAGACCATTTACATGCAGCAGAGGCAGCCTACCAGATCGAGAGCATCATCAAAACAGCAACTGACACTGTGAAAAGTGAGATTAATGCTGAACTTGGTGTGGTCCCTAGCTTAAATGCAGTTGAAACAGGTGCAACTTCTAACACTGAACCAGAAGAAGCCATACAAACTCGCACAGTGATAAATCAGCACGGTGTATCCGAGACTCTAGTGGAGAATTTTCTCAGTAGAGCAGCTTTGGTATCAAAGAGAAGTTTTGAATACAAAGATCATACTTCGTCTGCAGCACAAGCAGACAAGAACTTTTTCAAATGGACAATTAACACCAGATCCTTTGTACAGTTAAGAAGAAAATTAGAATTATTCACATACCTTAGATTTGATGCTGAGATCACTATACTCACAACTGTAGTAGTGAATGGTAGTAGTAATAATACATACGTGGGTCTTCCTGACTTGACACTTCAAGCAATGTTTGTACCCACTGGTGCTCTTACCCCAGAAAAGCAGGACTCATTCCACTGGCAGTCAGGCAGTAATGCTAGTGTATTCTTTAAAATCTCTGACCCCCCAGCCAGAATAACCATACCTTTTATGTGCATTAACTCAGCATACTCAGTTTTTTATGATGGCTTTGCCGGATTTGAGAAAAACGGTCTGTATGGAATAAATCCAGCTGATACTATTGGTAACTTATGTGTTAGAATAGTGAATGAACACCAACCAGTTGGTTTCACAGTGACCGTTAGGGTTTACATGAAGCCTAAACACATAAAAGCATGGGCACCACGACCACCACGAACTCTGCCATATATGAGTATTGCAAATGCAAATTACAAAGGTAAAGAAAGAGCACCAAATGCGCTCAGTGCTATAATTGGCAATAGAGACAGTGTCAAAACCATGCCTCACAATA------TAGTGAACACTGGTCCAGGCTTCGGAGGAGTTTTTGTAGGGTCTTTCAAAATAATCAACTATCACTTGGCCACTGCAGAAGAGAGACAGTCAGCTATCTATGTGGATTGGCAATCAGACGTCTTGGTTACCCCCATTGCTGCTCATGGAAGGCACCAAATAGCAAGATGCAAGTGCAACACAGGGGTTTACTATTGTAGGCACAAAAACAGAAGTTACCCGATTTGCTTTGAAGGCCCAGGGATTCAATGGATTGAACAAAATGAATATTACCCAGCAAGGTACCAGACTAATGTACTTTTGGCAGTTGGTCCTGCGGAAGCAGGAGATTGCGGTGGTTTACTAGTTTGTCCACATGGGGTAATCGGTCTTCTTACAGCAGGAGGGGGTGGAATTGTAGCTTTCACTGATATCAGGAATTTGCTATGGTTAGATACTGATGCTATGGAACAAGGCATTACTGATTATATTCAAAATCTTGGTAATGCCTTTGGAGCAGGATTTACAGAAACAATCTCTAATAAAGCCAAGGAAGTGCAAGATATGCTAATTGGAGAGAGTTCACTATTAGAAAAATTGTTAAAAGCTCTAATCAAAATCATATCAGCATTAGTAATTGTAATCAGAAACTCAGAAGATTTAGTCACAGTCACAGCCACACTAGCATTGTTGGGATGCCATGATTCACCATGGAGCTACTTGAAACAGAAGGTATGTTCATACTTAGGTATTCCTTATGTACCTAGACAGGGTGAATCGTGGCTCAAGAAGTTCACAGAGGCATGCAATGCTCTTAGAGGTCTGGATTGGCTATCGCAAAAGATAGACAAATTCATCAACTGGCTTAAAACCAAAATATTACCAGAAGCTAGGGAGAAATATGAATTTGTGCAAAGGCTCAAACAGTTACCGGTGATAGAAAACCAAGTTAGTACAATCGAGCATAGCTGCCCAACAACAGAACAACAACAGGCCTTATTCAACAACGTCCAATACTATTCACACTACTGTAGAAAGTACGCACCACTTTACGCAGTGGAAGCAAAGAGGGTAGTAGCTCTTGAAAAGAAAATAAACAACTACATCCAGTTCAAGTCCAAATCTCGCATTGAACCGGTTTGTTTAATAATACATGGCTCTCCAGGAACTGGCAAGTCAGTGGCTTCAAATTTAATTGCCAGGGCTATCACAGAGAAATTGGGGGGGGACATTTATTCCTTGCCTCCAGACCCTAAATATTTTGATGGATACAAACAGCAAACAGTGGTCCTCATGGATGATTTAATGCAAAATCCAGATGGGAATGACATATCTATGTTCTGCCAAATGGTCTCCACTGTAGATTTCATACCCCCAATGGCTAGTTTGGAGGAAAAAGGAACTCTATACACCAGTCCATTTTTAATAGCTACTACCAATGCTGGCTCAATACATGCACCAACTGTATCAGACTCAAAGGCTTTGTCACGCAGATTTAAATTTGACGTGGACATTGAAGTCACAGATTCATACAAGGACTCAAATAAATTGGATATGTCAAGGGCAGTCGAGATGTGCAAACCAGACGGCTGTGCCCCCACCAATTACAAAAGATGCTGCCCATTGATCTGTGGAAAGGCTATCCAATTCAGAGATCGCAGAACTAATGCAAGATCCACTATTGATATGCTAGTAACTGATATTATAAAGGAATATAGAACCAGAAACAGTACACAGGATAAGCTGGAAGCTCTGTTTCAGGGGCCTCCACAGTTTAAAGAGATCAAAATTTCAGTCACCCCAGATACACCAGCTCCTGATGCTATAAATGACCTTCTTAGGTCAGTGGATTCTCAAGAAGTTAGGGATTATTGCCAAAAGAAAGGATGGATTGTAGTACACCCATCAAATGAGCTAATAGTAGAAAAACACATTAGTAGAGCTTTTATTACTCTACAAGCCATTGCCACCTTTGTATCAATAGCTGGTGTAGTTTATGTTATATACAAACTTTTTGCTGGCATTCAGGGTCCATACACAGGAATCCCCAATCCTAAACCTAAAGTACCCTCTCTCAGAACAGCTAAAGTGCAAGGACCAGGGTTCGATTTTGCACAAGCCATAATGAAGAAAAATACCGTCATTGCAAGGACTGAAAAGGGTGAGTTCACCATGCTGGGTGTATATGATAGGGTAGCGGTCATCCCCACACACGCATCTGTTGGAGAAACCATTTACATTAATGATGTAGAGACTAAAGTTTTAGATGCGTGTGCACTTAGAGACTTGACTGATACAAACTTAGAGATAACCATAGTCAAATTAGACCGTAACCAAAAATTTAGAGATATCAGACATTTTCTGCCCAGATATGAGGATGATTACAATGACGCTGTGCTTAGCGTACATACATCAAAATTCCCAAATATGTATATCCCAGTTGGACAAGTCACCAATTATGGCTTCTTGAACCTAGGTGGTACACCGACGCACCGCATTTTAATGTATAACTTCCCAACAAGAGCTGGCCAGTGTGGTGGTGTGGTGACAACTACAGGTAAGGTGATAGGAATACATGTAGGTGGAAATGGAGCTCAAGGTTTTGCAGCAATGCTACTACACTCTTACTTTACCGATACACAAGGTGAGATAGTTAGTAGTGAAAAGAGTGGGGTGTGCATTAACGCACCGGCAAAGACTAAACTCCAACCCAGTGTTTTCCATCAAGTTTTTGAAGGTTCAAAGGAACCAGCAGTTCTCAATCCAAAAGATCCTAGACTTAAAACAGATTTCGAGGAGGCCATTTTCTCAAAGTACACAGGTAACAAAATCATGTTAATGGATGAGTACATGGAAGAGGCAGTGGATCATTATGTGGGGTGTTTAGAACCATTAGACATCAGTGTGGATCCCATACCCCTGGAAAGTGCCATGTATGGAATGGATGGCCTTGAGGCATTAGACTTAACTACCAGTGCAGGATTCCCTTACTTACTACAAGGGAAGAAGAAAAGGGATATATTTAATAGACATACTAGAGACACCAGTGAAATGACAAAAATGTTAGAGAAATATGGAGTTGACCTACCTTTTGTAACCTTTGTAAAAGATGAGCTTAGATCAAGAGAAAAAGTTGAAAAAGGGAAATCACGCCTGATTGAGGCCAGTTCCTTGAATGACTCAGTTGCTATGAGAGTTGCCTTTGGAAACCTTTACGCCACATTTCACAACAATCCAGGTACAGCAACTGGTAGTGCAGTTGGTTGTGATCCAGATATATTTTGGTCAAAAATCCCTATTTTGTTAGATGGAGAAATCTTTGCTTTTGACTACACTGGTTATGATGCTAGTTTGTCACCAGTGTGGTTTGCCTGTCTAAAGAAAGTTCTAATTAAGTTAGGTTACACACATCAAACGTCTTTTATAGATTATTTGTGTCATTCAGTACACTTATATAAGGAC-AAAAAATACATAGTTAATGGTGGAATGCCCTCTGGTTCTTCAGGCACCAGCATATTCAACACTATGATCAACAATATAATCATAAGAACTTTATTAATTAGGGTTTACAAAGGCATAGACCTGGACCAGTTCAAAATGATTGCCTATGGGGATGATGTTATTGCTAGCTACCCACATAAGATTGATCCAGGTTTGCTGGCAGAAGCAGGTAAACAGTATGGATTAGTAATGACACCAGCAGACAAAGGAACCAGTTTTATTGACACAAATTGGGAAAATGTAACTTTCTTAAAAAGATATTTCAGAGCAGATGATCAATACCCCTTTCTCATACATCCAGTGATGCCAATGAAAGAGATACATGAATCTATTAGATGGACTAAAGATCCCAGAAACACACAGGATCATGTTAGGTCTTTGTGCTACCTCGCATGGCATAATGGAGAGGAGGCTTATAATGAATTTTGCAGAAAAATCAGAAGTGTGCCTGTGGGAAGAGCATTGACACTACCTGCATACTCTAGTCTTAGACGGAAATGGTTAGATTCGTTCTAG
>KT995602.1_Enterovirus_D68_strain_USA/MI/2014-19238_complete_genome
GGCCCACGTGGCGGCTAGTACTCTGGTACTTCGGTACCTTT-GTACGCCTG-TTTTATCTCCCTTCCCAATGTAACTTAGAAGTTCTTAAATCAATGCTCAATAGGTGGGGCGCAAACCAGCGCTCTCATGAGCAAGCACTCCTGTCTCCCCGGTGAGGTTGTATAAACTGTTCCCACGGTTGAAAACAACCTATCCGTTATCCGCTATAGTACTTCGAGAAACCTAGTACCACCTTTGGATTGTTGACGCGTTGCGCTCAGCACACTAACCCGTGTGTAGCTTGGGTCGATGAGTCTGGACATACCTCACTGGCGACAGTGGTCCAGGCTGCGTTGGCGGCCTACTCATGGTGAAAGCCATGAGACGCTAGACATGAACAAGGTGTGAAGAGTCTATTGAGCTACTATAGAGTCCTCCGGCCCCTGAATGCGGCTAATCCTAACCATGGAGCAAGTGCTCACAGGCCAGTGAGTTGCTTGTCGTAATGCGCAAGTCCGTGACGGAACCGACTACTTTGGGTGTCCGTGTTTCA-CTTTTTACTTTTATGACTGCTTATGGTGACAATTTGATATTGTTACCATTTAGCTTGTCAAATCAATTGCA-AAAGATCCTAAATCTTATTTATCAACTTGCATCTTGATAACTTTA-----------------------ATTTGAAAA------------TTT---TAACAATGGGAGCTCAGGTTACTAGACAACAAACTGGCACTCATGAAAATGCCAACATTGCCACAAATGGATCTCATATCACATACAATCAGATAAACTTTTACAAGGATAGTTATGCGGCTTCAGCCAGCAAGCAGGATTTTTCACAGGACCCATCAAAATTCACTGAACCAGTAGTGGAAGGTTTAAAAGCAGGGGCGCCAGTTTTGAAATCTCCTAGTGCTGAGGCATGTGGCTACAGTGATAGAGTATTACAGCTCAAATTAGGAAATTCAGCTATTGTCACCCAGGAAGCAGCGAACTACTGCTGCGCTTATGGTGAATGGCCCAATTACTTACCAGACCATGAGGCAGTAGCCATTGATAAACCTACACAACCAGAAACTGCTACAGATAGATTCTACACTTTGAAATCAGTCAAATGGGAAACTGGAAGCACAGGATGGTGGTGGAAACTACCCGATGCACTAAATAATATAGGCATGTTTGGACAGAATGTACAGCATCACTACCTATATAGATCTGGTTTCTTGATTCATGTGCAGTGTAATGCCACAAAATTCCATCAAGGTGCCTTATTAGTGGTAGCAATTCCAGAACATCAGAGGGGAGCGCACAACACCAACACTAGCCCAGGGTTTGACGATATAATGAAAGGTGAAGAAGGAGGGACCTTCAATCATCCATATGTCCTTGATGATGGAACATCATTGGCTTGTGCGACGATATTTCCACATCAGTGGATAAATCTGAGAACCAACAATTCAGCAACAATTGTTCTTCCCTGGATGAATGCTGCTCCAATGGATTTCCCACTTAGACATAATCAGTGGACGCTAGCAATAATACCAGTGGTGCCATTAGGCACGCGTACAACATCAAGTATGGTCCCAATAACAGTTTCAATTGCTCCAATGTGTTGTGAGTTTAATGGACTTAGACACGCCATTACTCAAGGTGTCCCAACATACCTTTTACCAGGCTCGGGACAATTCCTAACAACTGATGATCATAGCTCTGCACCAGCTCTCCCGTGTTTCAACCCAACTCCAGAAATGCATATCCCAGGGCAGGTCCGTAACATGCTAGAAGTGGTCCAAGTGGAATCAATGATGGAGATTAATAACACAGAAAGTGCAGTTGGCATGGAGCGTCTTAAGGTTGATATATCAGCATTGACAGATGTCGATCAATTGTTATTCAACATTCCACTGGACATACAGTTGGATGGGCCACTTAGAAACACTTTAGTAGGAAATATATCTAGATATTACACTCATTGGTCTGGATCCCTAGAAATGACGTTTATGTTTTGTGGCAGCTTCATGGCAACGGGAAAATTAATCCTGTGCTATACTCCTCCAGGTGGATCATGCCCGACAACCAGAGAGACCGCCATGTTAGGTACACATATTGTTTGGGATTTTGGATTACAATCTAGTGTAACCCTGATAATTCCTTGGATTAGTGGATCCCACTACAGGATGTTTAATAATGATGCTAAGTCAACTAATGCCAACGTTGGCTATGTCACTTGTTTTATGCAGACCAATCTGATAGTCCCCAGTGAATCCTCTGACACGTGTTCCTTGATAGGGTTCATAGCAGCAAAAGATGATTTCTCCCTCAGATTAATGAGAGACAGCCCTGACATTGGACAACTAGACCATTTACATGCAGCAGAGGCAGCCTACCAGATCGAGAGCATCATCAAAACAGCAACCGACACTGTGAAAAGTGAGATTAATGCTGAACTTGGTGTGGTCCCTAGCTTAAATGCAGTTGAAACAGGTGCAACTTCTAACACTGAACCAGAAGAAGCCATACAAACTCGCACAGTGATAAATCAGCACGGTGTATCCGAGACTCTAGTGGAGAATTTTCTCAGTAGAGCAGCTTTGGTATCAAAGAGAAGTTTTGAATACAAAGATCATACTTCGTCTGCAGCACAAGCAGACAAGAACTTTTTCAAATGGACAATTAACACCAGATCCTTTGTACAGTTAAGAAGAAAATTAGAATTATTCACATACCTTAGATTTGATGCTGAGATCACTATACTCACAACTGTAGCAGTGAATGGTAGTAGTAATAATACATACGTGGGTCTTCCTGACTTGACACTTCAAGCAATGTTTGTACCCACTGGTGCTCTTACCCCAGAAAAGCAGGACTCATTCCACTGGCAGTCAGGCAGTAATGCTAGTGTATTCTTTAAAATCTCTGACCCCCCAGCCAGAATAACCATACCTTTTATGTGCATTAACTCAGCATACTCAGTTTTTTATGATGGCTTTGCCGGATTTGAGAAAAACGGTCTGTATGGAATAAATCCAGCTGACACTATTGGTAACTTATGTGTTAGAATAGTGAATGAACACCAACCAGTTGGTTTCACAGTGACCGTTAGGGTTTACATGAAGCCTAAACACATAAAAGCATGGGCACCACGACCACCACGAACTCTGCCATATATGAGTATTGCAAATGCAAATTACAAAGGTAAAGAAAGAGCACCAAATGCGCTCAGTGCTATAATTGGCAATAGAGACAGTGTCAAAACCATGCCTCATAATA------TAGTGAACACTGGTCCAGGCTTCGGAGGAGTTTTTGTAGGGTCTTTCAAAATAATCAACTATCACTTGGCCACTGCAGAAGAGAGACAGTCAGCTATCTATGTGGATTGGCAATCAGACGTCTTGGTTACCCCCATTGCTGCTCATGGAAGGCACCAAATAGCAAGATGCAAGTGCAACACAGGGGTTTACTATTGTAGGCACAAAAACAGAAGTTACCCGATTTGCTTTGAAGGCCCAGGGATTCAATGGATTGAACAAAATGAATATTACCCAGCAAGGTACCAGACCAATGTACTTTTGGCAGTTGGTCCTGCGGAAGCAGGAGATTGCGGTGGTCTACTAGTTTGTCCACATGGGGTAATCGGTCTTCTTACAGCAGGAGGGGGTGGAATTGTAGCTTTCACTGATATCAGGAATTTGCTATGGTTAGATACTGATGCTATGGAACAAGGCATTACTGACTATATTCAAAATCTTGGTAATGCCTTTGGAGCAGGATTTACAGAAACAATCTCTAATAAAGCCAAGGAAGTGCAAGATATGCTAATTGGAGAGAGTTCACTATTAGAAAAATTGTTAAAAGCTCTAATCAAAATCATATCAGCATTAGTAATTGTAATCAGAAACTCAGAAGATTTAGTCACAGTCACAGCCACACTAGCATTGTTGGGATGCCATGATTCACCATGGAGCTACTTGAAACAGAAGGTATGTTCATACTTAGGTATTCCTTATGTACCTAGACAAGGTGAATCGTGGCTTAAGAAGTTCACAGAGGCATGCAATGCTCTTAGAGGTCTGGATTGGCTATCGCAAAAGATAGATAAATTCATCAACTGGCTTAAAACCAAAATATTACCAGAAGCTAGGGAGAAATATGAATTTGTGCAAAGACTCAAACAGTTACCGGTGATAGAAAACCAAGTTAGTACAATCGAGCATAGCTGCCCAACAACAGAACAACAACAGGCCTTATTCAACAACGTCCAATACTATTCACACTACTGTAGAAAGTACGCACCACTTTACGCAGTGGAAGCAAAGAGGGTAGTAGCTCTTGAAAAGAAAATAAACAACTACATCCAGTTCAAGTCCAAATCTCGCATTGAACCGGTTTGTTTAATAATACATGGCTCTCCAGGAACTGGCAAGTCAGTGGCTTCAAATTTAATTGCCAGGGCTATCACAGAGAAATTGGGGGGGGACATTTATTCCTTGCCTCCAGACCCTAAATATTTTGATGGATACAAACAGCAAACAGTGGTCCTCATGGATGATTTAATGCAAAATCCAGATGGGAATGACATATCTATGTTCTGCCAAATGGTCTCCACTGTAGATTTCATACCCCCAATGGCTAGTTTGGAGGAAAAAGGAACTCTATACACCAGTCCATTTTTAATAGCTACTACCAATGCTGGCTCAATACATGCACCAACTGTATCAGACTCAAAGGCTTTGTCACGCAGATTTAAATTTGACGTGGACATTGAAGTCACAGATTCATACAAGGACTCAAATAAATTGGATATGTCAAGGGCAGTCGAGATGTGCAAACCAGACGGCTGTGCTCCCACCAATTACAAAAGATGCTGTCCATTGATCTGTGGAAAGGCTATCCAATTCAGGGATCGCAGAACTAATGCAAGATCCACTATTGATATGCTAGTAACTGATATTATAAAGGAATATAGAACCAGAAACAGTACACAGGATAAGCTGGAAGCTCTGTTTCAGGGGCCTCCACAGTTTAAAGAGATCAAAATTTCAGTCACCCCAGATACACCAGCTCCTGATGCTATAAATGACCTTCTTAGGTCAGTGGATTCTCAAGAAGTTAGGGATTATTGCCAAAAGAAAGGATGGATTGTAGTACACCCATCAAATGAGCTAATAGTAGAAAAACATATTAGTAGAGCTTTTATTACTCTACAAGCCATTGCCACCTTTGTATCAATAGCTGGTGTAGTTTATGTTATATACAAACTTTTTGCTGGCATTCAGGGTCCATACACAGGAATCCCCAATCCTAAACCTAAAGTACCCTCTCTCAGAACAGCTAAAGTGCAAGGACCAGGGTTCGATTTTGCACAAGCCATAATGAAGAAAAATACCGTCATTGCAAGGACTGAAAAGGGTGAGTTCACCATGCTGGGTGTATATGATAGGGTAGCGGTCATCCCCACACACGCATCTGTTGGAGAAACCATTTACATTAATGATGTAGAGACTAAAGTTTTAGATGCGTGTGCACTTAGAGACTTGACTGATACAAACTTAGAGATAACCATAGTCAAATTAGACCGTAATCAAAAATTTAGAGATATCAGACATTTTCTGCCCAGATATGAGGATGATTACAATGACGCTGTGCTTAGCGTACATACATCAAAATTCCCAAATATGTATATCCCAGTTGGACAAGTCACCAATTATGGCTTCTTGAACCTAGGTGGTACACCGACGCACCGCATTTTAATGTATAACTTCCCAACAAGAGCTGGCCAGTGTGGTGGTGTGGTGACAACTACAGGTAAGGTGATAGGAATACATGTAGGTGGAAATGGAGCTCAAGGATTTGCAGCAATGCTACTACACTCTTACTTTACCGATACACAAGGTGAGATAGTTAGTAGTGAAAAGAGTGGGGTGTGCATTAACGCACCGGCAAAGACTAAACTCCAACCCAGTGTTTTCCATCAAGTTTTTGAAGGTTCAAAGGAACCAGCAGTTCTCAATCCAAAAGATCCTAGGCTTAAAACAGATTTCGAGGAGGCCATTTTCTCAAAGTACACAGGTAACAAAATTATGTTAATGGATGAGTACATGGAAGAGGCAGTGGATCATTATGTGGGGTGTTTAGAACCATTGGACATCAGCGTGGATCCCATACCCCTGGAAAGTGCCATGTATGGAATGGATGGCCTTGAGGCATTAGACTTAACTACCAGTGCAGGATTCCCTTACTTACTACAAGGGAAGAAGAAAAGGGATATATTTAATAGACACACTAGAGACACCAGTGAAATGACAAAAATGTTAGAAAAATATGGAGTTGACCTACCTTTTGTAACCTTTGTAAAAGATGAGCTTAGATCAAGAGAAAAAGTTGAAAAAGGGAAATCACGCCTGATTGAGGCCAGTTCCTTGAATGACTCAGTTGCTATGAGAGTTGCCTTTGGAAACCTTTACGCCACATTTCACAACAATCCAGGTACAGCAACTGGTAGTGCAGTTGGTTGTGATCCAGATACATTTTGGTCAAAAATCCCTATTTTATTAGATGGAGAAATCTTTGCTTTTGACTACACTGGTTATGATGCTAGTTTGTCACCAGTGTGGTTTGCCTGTTTAAAGAAAGTTCTAATTAAATTAGGTTACACACATCAAACGTCTTTTATAGATTATTTGTGTCATTCAGTACATTTATATAAGGAC-AAAAAATACATAGTTAATGGTGGAATGCCCTCTGGTTCTTCAGGTACCAGCATATTCAACACTATGATCAACAATATAATCATAAGAACTTTATTAATTAGGGTTTACAAAGGCATAGACCTGGACCAGTTCAAAATGATTGCCTATGGGGATGATGTTATTGCTAGCTACCCACATAAGATTGATCCAGGTTTGCTGGCAGAAGCAGGTAAACAGTATGGATTAGTAATGACACCAGCAGACAAAGGAACCAGTTTTATTGACACAAATTGGGAAAATGTAACTTTCTTAAAAAGATATTTCAGAGCAGATGATCAATACCCCTTTCTCATACATCCAGTGATGCCAATGAAAGAGATACATGAATCTATTAGATGGACTAAAGATCCCAGAAACACACAGGATCATGTTAGGTCTTTGTGCTACCTCGCATGGCATAATGGAGAGGAGGCTTATAATGAATTTTGCAGAAAAATCAGAAGTGTACCTGTGGGAAGAGCATTGACACTACCTGCATACTCTAGTCTTAGACGGAAATGGTTAGATTCGTTCTAG
>KT995601.1_Enterovirus_D68_strain_USA/WY/2014-19051_complete_genome
[truncated: 2,354,702 more chars]
